# Supplementary material for: Isotope tracing-based metabolite identification for mass spectrometry metabolomics
Source: bioRxiv. 2025 Apr 8:2025.04.07.647691. Preprint. [Version 1] doi: 10.1101/2025.04.07.647691 (PMC12027066; doi:10.1101/2025.04.07.647691)
Supplement: Supplement 1 [file media-1.xlsx]

## Sheet: suppl_data_1
peak_id	mi	ala_1	ala_2	ala_3	arg_1	arg_2	arg_3	asn_1	asn_2	asn_3	asp_1	asp_2	asp_3	cys_1	cys_2	cys_3	glc_1	glc_2	glc_3	gln_1	gln_2	gln_3	glu_1	glu_2	glu_3	gly_1	gly_2	gly_3	his_1	his_2	his_3	ile_1	ile_2	ile_3	leu_1	leu_2	leu_3	lys_1	lys_2	lys_3	met_1	met_2	met_3	phe_1	phe_2	phe_3	pro_1	pro_2	pro_3
9	0	0.826259	0.824941	0.818893	0.800923	0.857726	0.879919	0.895299	0.909254	0.922243	0.868886	0.881541	0.891763	0.903421	0.910303	0.917333	0.10763	0.113535	0.167876	0.585122	0.590037	0.599496	0.827068	0.821136	0.844778	0.86817	0.854857	0.822882	0.929367	0.937188	0.934365	0.870795	0.899931	0.905779	0.863886	0.839467	0.8635	0.877588	0.891989	0.880474	0.903968	0.922348	0.924092	0.885666	0.903754	0.919272	0.875039	0.874219	0.877049
9	1	0.167058	0.171943	0.17696	0.198324	0.139174	0.118579	0.102781	0.0876693	0.0777568	0.13017	0.118459	0.106398	0.0955361	0.0896967	0.0826666	0.0070648	0.002744	0.00780992	0.282924	0.28097	0.281443	0.16694	0.177157	0.154054	0.129636	0.145143	0.177118	0.0706327	0.0628115	0.0645412	0.129205	0.100069	0.0942211	0.136114	0.159405	0.135473	0.122412	0.108011	0.119526	0.0960315	0.0776517	0.0759084	0.112795	0.096246	0.0807284	0.124193	0.125781	0.122099
9	2	0.00668333	0.00311542	0.00282382	0.000753302	0.00226432	0.00150194	0.000976159	0.00178492	0	0.000943663	0	0.00183961	0	0	0	0.00491119	0.00531191	0.00730896	0.117179	0.108065	0.100679	0.00599233	0.00170648	0.00116841	0.00219395	0	0	0	0	0	0	0	0	0	0.00112801	0	0	0	0	0	0	0	0.00153903	0	0	0.000768206	0	0.000852512
9	3	0	0	0	0	0	0	0	0	0	0	0	0	0	0	0	0.0037747	0.00220788	0.00327158	0.0130993	0.0183979	0.0174237	0	0	0	0	0	0	0	0	0	0	0	0	0	0	0	0	0	0	0	0	0	0	0	0	0	0	0
9	4	0	0	0	0	0	0	0	0	0	0	0	0	0	0	0	0.0046983	0.00595929	0.00938581	0.00167597	0.00252966	0.000959175	0	0	0	0	0	0	0	0	0	0	0	0	0	0	0	0	0	0	0	0	0	0	0	0	0	0	0
9	5	0	0	0	0	0	0	0	0	0	0	0	0	0	0	0	0.00930378	0.0105065	0.0137472	0	0	0	0	0	0	0	0	0	0	0	0	0	0	0	0	0	0	0	0	0	0	0	0	0	0	0	0	0	0
9	6	0	0	0	0	0	0	0	0.00129174	0	0	0	0	0	0	0	0.00277048	0.00886421	0.0149502	0	0	0	0	0	0	0	0	0	0	0	0	0	0	0	0	0	0	0	0	0	0	0	0	0	0	0	0	0	0
9	7	0	0	0	0	0	0	0	0	0	0	0	0	0.00104324	0	0	0.0170066	0.0182069	0.0125418	0	0	0	0	0	0	0	0	0	0	0	0	0	0	0	0	0	0.00102742	0	0	0	0	0	0	0	0	0	0	0	0
9	8	0	0	0	0	0	0	0	0	0	0	0	0	0	0	0	0.0171155	0.025435	0.0175059	0	0	0	0	0	0	0	0	0	0	0	0.00109365	0	0	0	0	0	0	0	0	0	0	0	0	0	0	0	0	0	0
9	9	0	0	0	0	0	0	0	0	0	0	0	0	0	0	0	0.0252825	0.0245577	0.0253065	0	0	0	0	0	0	0	0	0	0	0	0	0	0	0	0	0	0	0	0	0	0	0	0	0	0	0	0	0	0
9	10	0	0	0	0	0	0	0	0	0	0	0	0	0	0	0	0.0585526	0.0351752	0.036937	0	0	0	0	0	0	0	0	0	0	0	0	0	0	0	0	0	0	0	0	0	0	0	0	0	0	0	0	0	0
9	11	0	0	0	0	0	0	0	0	0	0	0	0	0	0	0	0.0444828	0.0432427	0.0389864	0	0	0	0	0	0	0	0	0	0	0	0	0	0	0	0	0	0	0	0	0	0	0	0	0	0	0	0	0	0
9	12	0	0	0	0	0	0	0	0	0	0	0	0	0	0	0	0.0647146	0.0615722	0.0628215	0	0	0	0	0	0	0	0	0	0	0	0	0	0	0	0	0	0	0	0	0	0	0	0	0	0	0	0	0	0
9	13	0	0	0	0	0	0	0	0	0	0	0	0	0	0	0	0.0689012	0.0874321	0.0878441	0	0	0	0	0	0	0	0	0	0	0	0	0	0	0	0	0	0	0	0	0	0	0	0	0	0	0	0	0	0
9	14	0	0	0	0	0	0	0	0	0	0	0	0	0	0	0	0.0695456	0.0900648	0.0519387	0	0	0	0	0	0	0	0	0	0	0	0	0	0	0	0	0	0	0	0	0	0	0	0	0	0	0	0	0	0
9	15	0	0	0	0	0	0	0	0	0	0	0	0	0	0	0	0.101141	0.0784962	0.0998389	0	0	0	0	0	0	0	0	0	0	0	0	0	0	0	0	0	0	0	0	0	0	0	0	0	0	0	0	0	0
9	16	0	0	0	0	0	0	0	0	0	0	0	0	0	0	0	0.0610227	0.0668033	0.0736005	0	0	0	0	0	0	0	0	0	0	0	0	0	0	0	0	0	0	0	0	0	0	0	0	0	0	0	0	0	0
9	17	0	0	0	0	0	0	0	0	0	0	0	0	0	0	0	0.0822936	0.0794952	0.0706034	0	0	0	0	0	0	0	0	0	0	0	0	0	0	0	0	0	0	0	0	0	0	0	0	0	0	0	0	0	0
9	18	0	0	0	0	0	0	0	0	0	0	0	0	0	0	0	0.0786878	0.066801	0.0569246	0	0	0	0	0	0	0	0	0	0	0	0	0	0	0	0	0	0	0	0	0	0	0	0	0	0	0	0	0	0
9	19	0	0	0	0	0	0	0	0	0	0	0	0	0	0	0	0.0423312	0.0542126	0.0432527	0	0	0	0	0	0	0	0	0	0	0	0	0	0	0	0	0	0	0	0	0	0	0	0	0	0	0	0	0	0
9	20	0	0	0	0	0	0	0	0	0	0	0	0	0	0	0	0.043624	0.0398278	0.035546	0	0	0	0	0	0	0	0	0	0	0	0	0	0	0	0	0	0	0	0	0	0	0	0	0	0	0	0	0	0
9	21	0	0	0	0	0.000835215	0	0	0	0	0	0	0	0	0	0	0.0292854	0.0300988	0.0283386	0	0	0	0	0	0	0	0	0	0	0	0	0	0	0	0	0	0	0	0	0	0	0	0	0	0	0	0	0	0
9	22	0	0	0	0	0	0	0	0	0	0	0	0	0	0	0	0.0257628	0.0186158	0.0220467	0	0	0	0	0	0	0	0	0	0	0	0	0	0	0	0	0	0	0	0	0	0	0	0	0	0	0	0	0	0
9	23	0	0	0	0	0	0	0	0	0	0	0	0	0	0	0	0.0160376	0.0210273	0.00500733	0	0	0	0	0	0	0	0	0	0	0	0	0	0	0	0	0	0	0	0	0	0	0	0	0	0	0	0	0	0
9	24	0	0	0	0	0	0	0	0	0	0	0	0	0	0	0	0.00823654	0.00626288	0.00250907	0	0	0	0	0	0	0	0	0	0	0	0	0	0	0	0	0	0	0	0	0	0	0	0	0	0	0	0	0	0
9	25	0	0	0	0	0	0	0	0	0	0	0	0	0	0	0	0.00374312	0.00354334	0.00230548	0	0	0	0	0	0	0	0	0	0	0	0	0	0	0	0	0	0	0	0	0	0	0	0	0	0	0	0	0	0
9	26	0	0	0	0	0	0	0	0	0	0	0	0	0	0	0	0.00207968	0	0.00179521	0	0	0	0	0	0	0	0	0	0	0	0	0	0	0	0	0	0	0	0	0	0	0	0	0	0	0	0	0	0
9	27	0	0	0	0	0	0	0	0	0	0	0	0	0	0	0	0	0	0	0	0	0	0	0	0	0	0	0	0	0	0	0	0	0	0	0	0	0	0	0	0	0	0	0	0	0	0	0	0
9	28	0	0	0	0	0	0	0	0	0	0	0	0	0	0	0	0	0	0	0	0	0	0	0	0	0	0	0	0	0	0	0	0	0	0	0	0	0	0	0	0	0	0	0	0	0	0	0	0
9	29	0	0	0	0	0	0	0	0	0	0	0	0	0	0	0	0	0	0	0	0	0	0	0	0	0	0	0	0	0	0	0	0	0	0	0	0	0	0	0	0	0	0	0	0	0	0	0	0
9	30	0	0	0	0	0	0	0	0	0	0	0	0	0	0	0	0	0	0	0	0	0	0	0	0	0	0	0	0	0	0	0	0	0	0	0	0	0	0	0	0	0	0	0	0	0	0	0	0
9	31	0	0	0	0	0	0	0.000943193	0	0	0	0	0	0	0	0	0	0	0	0	0	0	0	0	0	0	0	0	0	0	0	0	0	0	0	0	0	0	0	0	0	0	0	0	0	0	0	0	0
9	32	0	0	0	0	0	0	0	0	0	0	0	0	0	0	0	0	0	0	0	0	0	0	0	0	0	0	0	0	0	0	0	0	0	0	0	0	0	0	0	0	0	0	0	0	0	0	0	0
9	33	0	0	0	0	0	0	0	0	0	0	0	0	0	0	0	0	0	0	0	0	0	0	0	0	0	0	0	0	0	0	0	0	0	0	0	0	0	0	0	0	0	0	0	0	0	0	0	0
9	34	0	0	0	0	0	0	0	0	0	0	0	0	0	0	0	0	0	0	0	0	0	0	0	0	0	0	0	0	0	0	0	0	0	0	0	0	0	0	0	0	0	0	0	0	0	0	0	0
9	35	0	0	0	0	0	0	0	0	0	0	0	0	0	0	0	0	0	0	0	0	0	0	0	0	0	0	0	0	0	0	0	0	0	0	0	0	0	0	0	0	0	0	0	0	0	0	0	0
9	36	0	0	0	0	0	0	0	0	0	0	0	0	0	0	0	0	0	0	0	0	0	0	0	0	0	0	0	0	0	0	0	0	0	0	0	0	0	0	0	0	0	0	0	0	0	0	0	0
9	37	0	0	0.00132321	0	0	0	0	0	0	0	0	0	0	0	0	0	0	0	0	0	0	0	0	0	0	0	0	0	0	0	0	0	0	0	0	0	0	0	0	0	0	0	0	0	0	0	0	0
9	38	0	0	0	0	0	0	0	0	0	0	0	0	0	0	0	0	0	0	0	0	0	0	0	0	0	0	0	0	0	0	0	0	0	0	0	0	0	0	0	0	0	0	0	0	0	0	0	0
9	39	0	0	0	0	0	0	0	0	0	0	0	0	0	0	0	0	0	0	0	0	0	0	0	0	0	0	0	0	0	0	0	0	0	0	0	0	0	0	0	0	0	0	0	0	0	0	0	0
9	40	0	0	0	0	0	0	0	0	0	0	0	0	0	0	0	0	0	0	0	0	0	0	0	0	0	0	0	0	0	0	0	0	0	0	0	0	0	0	0	0	0	0	0	0	0	0	0	0
9	41	0	0	0	0	0	0	0	0	0	0	0	0	0	0	0	0	0	0	0	0	0	0	0	0	0	0	0	0	0	0	0	0	0	0	0	0	0	0	0	0	0	0	0	0	0	0	0	0
9	42	0	0	0	0	0	0	0	0	0	0	0	0	0	0	0	0	0	0	0	0	0	0	0	0	0	0	0	0	0	0	0	0	0	0	0	0	0	0	0	0	0	0	0	0	0	0	0	0
9	43	0	0	0	0	0	0	0	0	0	0	0	0	0	0	0	0	0	0	0	0	0	0	0	0	0	0	0	0	0	0	0	0	0	0	0	0	0	0	0	0	0	0	0	0	0	0	0	0
9	44	0	0	0	0	0	0	0	0	0	0	0	0	0	0	0	0	0	0	0	0	0	0	0	0	0	0	0	0	0	0	0	0	0	0	0	0	0	0	0	0	0	0	0	0	0	0	0	0
9	45	0	0	0	0	0	0	0	0	0	0	0	0	0	0	0	0	0	0	0	0	0	0	0	0	0	0	0	0	0	0	0	0	0	0	0	0	0	0	0	0	0	0	0	0	0	0	0	0
9	46	0	0	0	0	0	0	0	0	0	0	0	0	0	0	0	0	0	0	0	0	0	0	0	0	0	0	0	0	0	0	0	0	0	0	0	0	0	0	0	0	0	0	0	0	0	0	0	0
9	47	0	0	0	0	0	0	0	0	0	0	0	0	0	0	0	0	0	0	0	0	0	0	0	0	0	0	0	0	0	0	0	0	0	0	0	0	0	0	0	0	0	0	0	0	0	0	0	0
9	48	0	0	0	0	0	0	0	0	0	0	0	0	0	0	0	0	0	0	0	0	0	0	0	0	0	0	0	0	0	0	0	0	0	0	0	0	0	0	0	0	0	0	0	0	0	0	0	0
33	0	0.535025	0.531336	0.528033	0.573831	0.577797	0.577777	0.617718	0.613995	0.610029	0.557718	0.560607	0.571047	0.604427	0.597694	0.602892	0.150573	0.143358	0.156422	0.344438	0.336179	0.344709	0.528978	0.531877	0.528151	0.564964	0.570084	0.570578	0.617922	0.619314	0.610993	0.568876	0.558657	0.566643	0.544959	0.549778	0.553688	0.602009	0.59847	0.598197	0.577753	0.581372	0.585264	0.57643	0.582854	0.575209	0.590756	0.591555	0.591721
33	1	0.368223	0.372816	0.373685	0.359433	0.355567	0.354775	0.333678	0.337421	0.337463	0.36692	0.367671	0.356224	0.334593	0.34435	0.343754	0.106489	0.102614	0.107057	0.347569	0.351743	0.351338	0.374935	0.369006	0.367164	0.361333	0.365096	0.358806	0.335355	0.33751	0.338485	0.361428	0.365411	0.362501	0.376281	0.370856	0.367979	0.344787	0.344426	0.348515	0.354723	0.354943	0.354259	0.364105	0.35377	0.358839	0.353921	0.350836	0.345779
33	2	0.089066	0.0907088	0.0917966	0.065896	0.0656432	0.0669005	0.0482592	0.0481239	0.0519173	0.073017	0.0695298	0.070701	0.0604427	0.0575557	0.0531497	0.0216035	0.0129022	0.0101125	0.187249	0.190813	0.183955	0.0918445	0.0931421	0.0974396	0.0723479	0.0630731	0.070225	0.0456455	0.0422707	0.0499121	0.0684362	0.0744876	0.0697984	0.0772025	0.0784002	0.0763471	0.0519917	0.0564272	0.0525373	0.0658468	0.061962	0.0577512	0.0580577	0.0623433	0.0655205	0.0548179	0.0563386	0.0606332
33	3	0.00728417	0.00341667	0.00551235	0.000224745	0.000736428	0.000306358	0.000344238	0	0.00059139	0.000989784	0.00178637	0.000515535	0.00029784	0	0	0.00322995	0.00360667	0.00335612	0.0785945	0.0871575	0.0812055	0.00338141	0.00501033	0.00670514	0	0.000378693	0	0.000578473	0.000297764	0.000324437	0.000816423	0.000638333	0.000669322	0.000952695	0.000625274	0.00137788	0.000518453	0.00047208	0	0	0.000704495	0.000327665	0.000367762	0	0.00043113	0.000307118	0.00101206	0.00109936
33	4	0	0	0	0	0	0	0	0	0	0	0	0	0	0	0	0.00607259	0.00283758	0.00106354	0.0328782	0.027802	0.0306738	0.000251762	0	0	0	0	0	0	0.000297927	0	0	0	0	0	0	0	0	0	0.00025429	0	0	0	0	0	0	0	0	0
33	5	0	0	0	0	0	0	0	0	0	0	0	0.000406831	0	0	0	0.0057437	0.00411236	0.00270243	0.00703749	0.00472525	0.00605317	0	0	0	0	0	0	0	0	0	0	0	0	0	0	0	0	0	0	0	0	0	0	0	0	0	0	0
33	6	0	0	0	0	0	0	0	0	0	0	0	0	0	0	0	0.00194155	0.00564442	0.00381173	0.00130445	0.000271659	0.00102944	0	0.000238052	0	0	0	0	0	0.00030925	0	0	0	0	0	0	0	0	0	0	0	0	0	0	0	0	0	0	0
33	7	0	0	0	0.000323968	0	0	0	0	0	0	0	0	0	0	0	0.0086657	0.00774971	0.00770177	0	0.000343922	0.000660569	0	0	0	0	0	0	0	0	0	0	0	0	0	0	0	0	0	0	0	0	0	0	0	0	0	0	0
33	8	0	0	0	0	0	0	0	0	0	0	0	0.000362281	0	0	0	0.0156475	0.00875778	0.0149383	0	0	0	0	0	0	0	0	0	0	0	0	0	0	0	0	0	0	0	0	0	0	0	0	0	0	0	0	0	0
33	9	0	0	0	0	0	0	0	0	0	0	0	0	0	0	0	0.0161261	0.0166397	0.00957384	0	0	0	0	0	0	0	0	0	0	0	0	0	0	0	0.000317484	0	0	0	0	0	0	0	0.000353208	0	0	0	0	0	0
33	10	0	0	0	0	0	0	0	0	0	0	0	0	0	0	0	0.0138545	0.018578	0.0219777	0	0	0	0	0	0	0	0	0	0	0	0	0.000443454	0	0	0	0	0	0	0	0	0.000366323	0	0	0	0	0	0	0	0
33	11	0	0.000262477	0	0	0	0	0	0	0	0	0	0	0	0	0	0.0271353	0.0287247	0.0264934	0	0	0	0	0	0	0	0	0	0	0	0	0	0	0	0	0	0	0	0	0.000269396	0	0	0	0	0	0	0	0	0
33	12	0	0	0	0	0	0	0	0	0	0	0	0	0	0	0	0.0298298	0.0409449	0.0300485	0	0.000282753	0	0	0	0	0	0	0	0	0	0	0	0	0	0	0	0	0	0	0	0	0	0	0	0	0	0	0	0.000230599
33	13	0	0.000328712	0	0	0	0	0	0	0	0.000329097	0	0.000316953	0	0	0	0.0438036	0.0452263	0.059009	0	0.000378311	0	0.000280554	0	0	0.000279903	0	0	0	0	0	0	0	0	0	0	0	0	0	0	0	0	0.000326318	0.000364607	0	0	0	0	0
33	14	0.000401225	0	0.00069477	0	0	0	0	0	0	0.00031066	0.000406407	0	0	0.000208852	0	0.0519674	0.0528161	0.0580076	0	0	0	0	0.000299252	0	0.000302336	0.000554938	0	0.000230407	0	0	0	0	0.000388276	0	0	0.000288118	0	0	0	0.000452589	0.000719238	0.000714997	0.000359014	0.000354675	0	0	0	0.0003676
33	15	0	0.000856378	0	0	0	0	0	0	0	0.000422468	0	0.000425961	0	0	0	0.0624046	0.0699185	0.0648288	0.000614564	0	0	0	0.000427584	0.000305717	0.000489425	0.000813337	0.000390847	0.000269097	0	0.000285364	0	0	0	0	0.000340931	0	0.000461567	0	0	0.000858134	0.000300079	0	0.000315835	0.000397156	0	0	0	0.000168749
33	16	0	0	0	0	0.000256501	0	0	0.000231696	0	0	0	0	0	0.000190901	0.000203709	0.0601145	0.0769606	0.0666131	0	0	0	0	0	0	0	0	0	0	0	0	0	0	0	0.000287566	0	0.00031929	0	0	0	0	0	0.00100363	0	0.000279976	0	0	0.000258507	0
33	17	0	0.00027426	0	0	0	0	0	0	0	0	0	0	0	0	0	0.0624046	0.0769606	0.0648288	0	0	0	0	0	0	0	0	0	0	0	0	0	0	0	0	0	0	0	0	0	0	0	0	0	0	0	0	0	0
33	18	0	0	0	0	0	0	0	0	0	0	0	0	0	0	0	0.0629771	0.0613673	0.0707764	0	0	0	0	0	0	0	0	0	0	0	0	0	0	0	0	0	0	0	0	0	0	0	0	0	0	0	0	0	0
33	19	0	0	0	0	0	0	0	0	0	0	0	0	0	0	0	0.060687	0.0593553	0.0511384	0	0	0	0	0	0.000234656	0	0	0	0	0	0	0	0	0	0	0	0	0.000232328	0	0	0	0	0	0	0	0	0	0	0
33	20	0	0	0	0	0	0	0	0	0	0	0	0	0	0	0	0.0553831	0.0513071	0.0526208	0	0	0	0	0	0	0	0	0	0	0	0	0	0	0	0	0	0	0	0	0	0	0	0	0	0	0	0	0	0
33	21	0	0	0	0	0	0.000241131	0	0	0	0	0	0	0	0	0	0.0464481	0.0360654	0.0411827	0	0	0	0	0	0	0	0	0	0	0	0	0	0	0	0	0	0	0	0	0	0	0	0	0	0	0	0	0	0
33	22	0	0	0	0	0	0	0	0	0	0	0	0	0	0	0	0.0365734	0.0266462	0.0320066	0	0	0	0	0	0	0	0	0	0	0	0	0	0	0	0	0	0	0	0.000204855	0	0	0	0	0	0	0	0	0	0
33	23	0	0	0	0	0	0	0	0	0	0	0	0	0	0	0	0.0211485	0.0208107	0.022437	0	0	0	0	0	0	0	0	0	0	0	0	0	0.000294354	0	0	0	0	0	0	0	0	0	0	0	0	0	0	0	0
33	24	0	0	0	0	0	0	0	0	0	0	0	0	0	0	0	0.0176627	0.0151674	0.0118239	0	0	0	0	0	0	0	0	0	0	0	0	0	0	0	0	0	0	0	0	0.000227658	0	0	0	0	0	0	0	0	0
33	25	0	0	0	0	0	0	0	0	0	0	0	0	0	0	0	0.00614199	0.00669574	0.0065542	0	0	0	0	0	0	0	0	0	0	0	0	0	0	0	0	0	0	0	0	0	0	0	0	0	0	0	0.000198011	0	0
33	26	0	0	0	0	0	0	0	0	0	0.000292954	0	0	0.000239581	0	0	0.00360431	0.00251098	0.00125335	0.000314861	0.000304153	0	0	0	0	0.000283703	0	0	0	0	0	0	0	0	0	0	0	0	0	0	0	0	0	0	0	0	0	0	0
33	27	0	0	0.000277655	0.000291185	0	0	0	0	0	0	0	0	0	0	0	0.0012568	0	0.00117394	0	0	0	0	0	0	0	0	0	0	0	0	0	0	0	0	0	0	0	0	0	0	0	0	0	0	0	0	0	0
33	28	0	0	0	0	0	0	0	0	0	0	0	0	0	0	0	0.000511192	0.000773408	0	0	0	0	0	0	0	0	0	0	0	0	0	0	0	0	0	0	0	0	0	0	0	0	0	0	0	0	0	0	0
33	29	0	0	0	0	0	0	0	0	0	0	0	0	0	0	0	0	0	0	0	0	0	0	0	0	0	0	0	0	0	0	0	0	0	0	0	0	0	0	0	0	0	0	0	0	0	0	0	0
33	30	0	0	0	0	0	0	0	0	0	0	0	0	0	0	0	0	0.000947862	0	0	0	0	0	0	0	0	0	0	0	0	0	0	0	0	0	0	0	0	0	0	0	0	0	0	0	0	0	0	0
33	31	0	0	0	0	0	0	0	0	0	0	0	0	0	0	0	0	0	0	0	0	0	0	0	0	0	0	0	0	0	0	0	0	0	0	0	0	0	0	0	0	0	0	0	0	0	0	0	0
33	32	0	0	0	0	0	0	0	0	0	0	0	0	0	0	0	0	0	0	0	0	0	0.000329454	0	0	0	0	0	0	0	0	0	0	0	0	0	0	0	0	0	0	0	0	0	0	0	0	0	0
33	33	0	0	0	0	0	0	0	0	0	0	0	0	0	0	0	0	0	0	0	0	0	0	0	0	0	0	0	0	0	0	0	0.000267598	0	0	0	0	0	0	0	0	0	0	0	0	0	0	0	0
33	34	0	0	0	0	0	0	0	0	0	0	0	0	0	0	0	0	0	0	0	0	0	0	0	0	0	0	0	0	0	0	0	0	0	0	0	0	0	0	0	0	0	0	0	0	0	0	0	0
33	35	0	0	0	0	0	0	0	0	0	0	0	0	0	0	0	0	0	0	0	0	0	0	0	0	0	0	0	0	0	0	0	0	0	0	0	0	0	0	0	0	0	0	0	0	0	0	0	0
33	36	0	0	0	0	0	0	0	0	0	0	0	0	0	0	0	0	0	0	0	0	0	0	0	0	0	0	0	0	0	0	0	0	0	0	0	0	0	0	0	0	0	0	0	0	0	0	0	0
33	37	0	0	0	0	0	0	0	0	0	0	0	0	0	0	0	0	0	0	0	0	0	0	0	0	0	0	0	0	0	0	0	0	0	0	0	0	0	0	0	0	0	0	0	0	0	0	0	0
33	38	0	0	0	0	0	0	0	0	0	0	0	0	0	0	0	0	0	0.000487366	0	0	0	0	0	0	0	0	0	0	0	0	0	0	0	0	0	0	0	0	0	0	0	0	0	0	0	0	0	0
33	39	0	0	0	0	0	0	0	0	0	0	0	0	0	0	0	0	0	0	0	0	0	0	0	0	0	0	0	0	0	0	0	0	0	0	0	0	0	0	0	0	0	0	0	0	0	0	0	0
33	40	0	0	0	0	0	0	0	0	0	0	0	0	0	0	0	0	0	0	0	0	0	0	0	0	0	0	0	0	0	0	0	0.000243815	0	0	0	0	0	0	0	0	0	0	0	0	0	0	0	0
33	41	0	0	0	0	0	0	0	0.000228702	0	0	0	0	0	0	0	0	0	0	0	0	0.00037493	0	0	0	0	0	0	0	0	0	0	0	0	0	0	0	0	0	0	0	0	0	0	0	0	0	0	0
41	0	0.489362	0.52116	0.487762	0.512137	0.498258	0.54396	0.567151	0.572711	0.576193	0.53279	0.533203	0.522366	0.566538	0.535627	0.576286	0.067944	0.0651559	0.084542	0.372442	0.362511	0.359877	0.513645	0.479541	0.47738	0.534471	0.551552	0.558747	0.577737	0.54912	0.573739	0.526081	0.535993	0.58554	0.520237	0.496563	0.48964	0.502601	0.506449	0.522049	0.51253	0.529039	0.505717	0.52312	0.512445	0.551268	0.545818	0.540901	0.54862
41	1	0.22633	0.221813	0.213003	0.242641	0.248098	0.245369	0.265692	0.267352	0.261124	0.232975	0.234103	0.245015	0.249441	0.245991	0.258241	0.0673291	0.0612395	0.0827621	0.184919	0.174421	0.162947	0.226258	0.221862	0.218991	0.252929	0.249188	0.237731	0.259467	0.251378	0.242227	0.213104	0.224431	0.224033	0.24193	0.233727	0.237887	0.23846	0.246498	0.233276	0.238231	0.229412	0.246948	0.25355	0.255684	0.253777	0.237454	0.262723	0.249419
41	2	0.184452	0.181361	0.202536	0.192988	0.189338	0.162405	0.13489	0.128434	0.13838	0.173883	0.190964	0.174122	0.144135	0.163664	0.120694	0.0685588	0.0744131	0.0787575	0.193253	0.209414	0.209565	0.182594	0.197487	0.209781	0.169383	0.147163	0.162353	0.148477	0.169517	0.151288	0.187023	0.175144	0.162933	0.182458	0.188351	0.190656	0.197372	0.182005	0.178249	0.160877	0.193093	0.191122	0.206596	0.180863	0.13721	0.164212	0.164685	0.150871
41	3	0.0776391	0.0650746	0.0748389	0.0434068	0.0604782	0.0450039	0.0322664	0.0294055	0.0243035	0.0557008	0.0397435	0.0505783	0.0354179	0.050587	0.0447793	0.0713258	0.0694285	0.0760878	0.0958452	0.0891241	0.0954153	0.0413993	0.0736225	0.0624227	0.0389622	0.0520966	0.0411687	0.0143197	0.029984	0.0306342	0.0737913	0.0611399	0.0244954	0.052265	0.0774809	0.0667297	0.0517275	0.0538103	0.058319	0.0863708	0.0451604	0.0535156	0.014447	0.0510069	0.0561023	0.045902	0.029193	0.0477534
41	4	0.0163479	0.00853204	0.0184575	0.00882709	0.00382792	0.00326119	0	0.00209732	0	0.00465108	0.00198715	0.00791853	0.00446795	0.00413138	0	0.0593357	0.0598153	0.0658537	0.0963661	0.0978725	0.0980294	0.0320472	0.0249735	0.0241669	0.00425546	0	0	0	0	0.00211177	0	0.00329272	0.00299908	0.00310907	0.00387765	0.0150864	0.0098398	0.0112366	0.00810632	0.00199058	0.00329561	0.00269824	0.00228672	0	0.00164248	0.00661411	0	0.00333713
41	5	0.00586968	0.00205941	0.00340278	0	0	0	0	0	0	0	0	0	0	0	0	0.0562613	0.0558988	0.0622941	0.0309259	0.0355536	0.0403755	0.00405577	0.00251342	0.00489943	0	0	0	0	0	0	0	0	0	0	0	0	0	0	0	0	0	0	0	0	0	0	0	0
41	6	0	0	0	0	0	0	0	0	0	0	0	0	0	0	0	0.0562613	0.057679	0.0467206	0.0222453	0.0222304	0.0245507	0	0	0	0	0	0	0	0	0	0	0	0	0	0	0	0	0	0	0	0	0	0	0	0	0	0	0
41	7	0	0	0	0	0	0	0	0	0	0	0	0	0	0	0	0.0461158	0.0537626	0.0389322	0.00400372	0.00421036	0.00371404	0	0	0	0	0	0	0	0	0	0	0	0	0	0	0	0	0	0	0	0	0	0	0	0	0	0	0
41	8	0	0	0	0	0	0	0	0	0	0	0	0	0	0	0	0.0642547	0.0626636	0.0645189	0	0.00274318	0.0055263	0	0	0	0	0	0	0	0	0	0	0	0	0	0	0	0	0	0	0	0	0	0	0	0	0	0	0
41	9	0	0	0	0	0	0	0	0	0	0	0	0	0	0	0	0.060258	0.0562549	0.0507252	0	0	0	0	0	0	0	0	0	0	0	0	0	0	0	0	0	0	0	0	0	0	0	0	0	0	0	0	0	0
41	10	0	0	0	0	0	0	0	0	0	0	0	0	0	0	0	0.047653	0.0569669	0.062739	0	0.00191984	0	0	0	0	0	0	0	0	0	0	0	0	0	0	0	0	0	0	0	0	0	0	0	0	0	0	0	0
41	11	0	0	0	0	0	0	0	0	0	0	0	0	0	0	0	0.0630249	0.0548307	0.0476105	0	0	0	0	0	0	0	0	0	0	0	0	0	0	0	0	0	0	0	0	0	0	0	0	0	0	0	0	0	0
41	12	0	0	0	0	0	0	0	0	0	0	0	0	0	0	0	0.0482679	0.0459296	0.0458306	0	0	0	0	0	0	0	0	0	0	0	0	0	0	0	0	0	0	0	0	0	0	0	0	0	0	0	0	0	0
41	13	0	0	0	0	0	0	0	0	0	0	0	0	0	0	0	0.0488828	0.0519823	0.0467206	0	0	0	0	0	0	0	0	0	0	0	0	0	0	0	0	0	0	0	0	0	0	0	0	0	0	0	0	0	0
41	14	0	0	0	0	0	0	0	0	0	0	0	0	0	0	0	0.0384298	0.0370285	0.0348299	0	0	0	0	0	0	0	0	0	0	0	0	0	0	0	0	0	0	0	0	0	0	0	0	0	0	0	0	0	0
41	15	0	0	0	0	0	0	0	0	0	0	0	0	0	0	0	0.0310513	0.0348533	0.0311041	0	0	0	0	0	0	0	0	0	0	0	0	0	0	0	0	0	0	0	0	0	0	0	0	0	0	0	0	0	0
41	16	0	0	0	0	0	0	0	0	0	0	0	0	0	0	0	0.0239078	0.0217562	0.0192698	0	0	0	0	0	0	0	0	0	0	0	0	0	0	0	0	0	0	0	0	0	0	0	0	0	0	0	0	0	0
41	17	0	0	0	0	0	0	0	0	0	0	0	0	0	0	0	0.0184294	0.0225993	0.0170246	0	0	0	0	0	0	0	0	0	0	0	0	0	0	0	0	0	0	0	0	0	0	0	0	0	0	0	0	0	0
41	18	0	0	0	0	0	0	0	0	0	0	0	0	0	0	0	0.0119149	0.0132964	0.0131085	0	0	0	0	0	0	0	0	0	0	0	0	0	0	0	0	0	0	0	0	0	0	0	0	0	0	0	0	0	0
41	19	0	0	0	0	0	0	0	0	0	0	0	0	0	0	0	0.0156688	0.0118738	0.0094086	0	0	0	0	0	0	0	0	0	0	0	0	0	0	0	0	0	0	0	0	0	0	0	0	0	0	0	0	0	0
41	20	0	0	0	0	0	0	0	0	0	0	0	0	0	0	0	0.0099359	0.00819552	0.00569844	0	0	0	0	0	0	0	0	0	0	0	0	0	0	0	0	0	0	0	0	0	0	0	0	0	0	0	0	0	0
41	21	0	0	0	0	0	0	0	0	0	0	0	0	0	0	0	0.0112657	0.0105234	0.0060305	0	0	0	0	0	0	0	0	0	0	0	0	0	0	0	0	0	0	0	0	0	0	0	0	0	0	0	0	0	0
41	22	0	0	0	0	0	0	0	0	0	0	0	0	0	0	0	0.00611996	0.00547652	0.00302256	0	0	0	0	0	0	0	0	0	0	0	0	0	0	0	0	0	0	0	0	0	0	0	0	0	0	0	0	0	0
41	23	0	0	0	0	0	0	0	0	0	0	0	0	0	0	0	0.00484268	0.00549257	0.00361577	0	0	0	0	0	0	0	0	0	0	0	0	0	0	0	0	0	0	0	0	0	0	0	0	0	0	0	0	0	0
41	24	0	0	0	0	0	0	0	0	0	0	0	0	0	0	0	0	0.00133528	0	0	0	0	0	0	0	0	0	0	0	0	0	0	0	0	0	0	0	0	0	0	0	0	0	0	0	0	0	0	0
41	25	0	0	0	0	0	0	0	0	0	0	0	0	0	0	0	0.00187974	0.00154854	0.00279262	0	0	0	0	0	0	0	0	0	0	0	0	0	0	0	0	0	0	0	0	0	0	0	0	0	0	0	0	0	0
41	26	0	0	0	0	0	0	0	0	0	0	0	0	0	0	0	0	0	0	0	0	0	0	0	0	0	0	0	0	0	0	0	0	0	0	0	0	0	0	0	0	0	0	0	0	0	0	0	0
41	27	0	0	0	0	0	0	0	0	0	0	0	0	0	0	0	0.00108093	0	0	0	0	0	0	0	0	0	0	0	0	0	0	0	0	0	0	0	0	0	0	0	0	0	0	0	0	0	0	0	0
41	28	0	0	0	0	0	0	0	0	0	0	0	0	0	0	0	0	0	0	0	0	0	0	0	0	0	0	0	0	0	0	0	0	0	0	0	0	0	0	0	0	0	0	0	0	0	0	0	0
41	29	0	0	0	0	0	0	0	0	0	0	0	0	0	0	0	0	0	0	0	0	0	0	0	0	0	0	0	0	0	0	0	0	0	0	0	0	0	0	0	0	0	0	0	0	0	0	0	0
41	30	0	0	0	0	0	0	0	0	0	0	0	0	0	0	0	0	0	0	0	0	0	0	0	0	0	0	0	0	0	0	0	0	0	0	0	0	0	0	0	0	0	0	0	0	0	0	0	0
41	31	0	0	0	0	0	0	0	0	0	0	0	0	0	0	0	0	0	0	0	0	0	0	0	0	0	0	0	0	0	0	0	0	0	0	0	0	0	0	0	0	0	0	0	0	0	0	0	0
41	32	0	0	0	0	0	0	0	0	0	0	0	0	0	0	0	0	0	0	0	0	0	0	0	0	0	0	0	0	0	0	0	0	0	0	0	0	0	0	0	0	0	0	0	0	0	0	0	0
41	33	0	0	0	0	0	0	0	0	0	0	0	0	0	0	0	0	0	0	0	0	0	0	0	0	0	0	0	0	0	0	0	0	0	0	0	0	0	0	0	0	0	0	0	0	0	0	0	0
41	34	0	0	0	0	0	0	0	0	0	0	0	0	0	0	0	0	0	0	0	0	0	0	0	0.00235866	0	0	0	0	0	0	0	0	0	0	0	0	0	0	0	0	0	0	0	0	0	0	0	0
41	35	0	0	0	0	0	0	0	0	0	0	0	0	0	0	0	0	0	0	0	0	0	0	0	0	0	0	0	0	0	0	0	0	0	0	0	0	0	0	0	0	0	0	0	0	0	0	0	0
41	36	0	0	0	0	0	0	0	0	0	0	0	0	0	0	0	0	0	0	0	0	0	0	0	0	0	0	0	0	0	0	0	0	0	0	0	0	0	0	0	0	0	0	0	0	0	0	0	0
41	37	0	0	0	0	0	0	0	0	0	0	0	0	0	0	0	0	0	0	0	0	0	0	0	0	0	0	0	0	0	0	0	0	0	0	0	0	0	0	0	0	0	0	0	0	0	0	0	0
41	38	0	0	0	0	0	0	0	0	0	0	0	0	0	0	0	0	0	0	0	0	0	0	0	0	0	0	0	0	0	0	0	0	0	0	0	0	0	0	0	0	0	0	0	0	0	0	0	0
41	39	0	0	0	0	0	0	0	0	0	0	0	0	0	0	0	0	0	0	0	0	0	0	0	0	0	0	0	0	0	0	0	0	0	0	0	0	0	0	0	0	0	0	0	0	0	0	0	0
41	40	0	0	0	0	0	0	0	0	0	0	0	0	0	0	0	0	0	0	0	0	0	0	0	0	0	0	0	0	0	0	0	0	0	0	0	0	0	0	0	0	0	0	0	0	0	0	0	0
41	41	0	0	0	0	0	0	0	0	0	0	0	0	0	0	0	0	0	0	0	0	0	0	0	0	0	0	0	0	0	0	0	0	0	0	0	0	0	0	0	0	0	0	0	0	0	0	0	0
41	42	0	0	0	0	0	0	0	0	0	0	0	0	0	0	0	0	0	0	0	0	0	0	0	0	0	0	0	0	0	0	0	0	0	0	0	0	0	0	0	0	0	0	0	0	0	0	0	0
41	43	0	0	0	0	0	0	0	0	0	0	0	0	0	0	0	0	0	0	0	0	0	0	0	0	0	0	0	0	0	0	0	0	0	0	0	0	0	0	0	0	0	0	0	0	0	0	0	0
41	44	0	0	0	0	0	0	0	0	0	0	0	0	0	0	0	0	0	0	0	0	0	0	0	0	0	0	0	0	0	0	0	0	0	0	0	0	0	0	0	0	0	0	0	0	0	0	0.00249815	0
41	45	0	0	0	0	0	0	0	0	0	0	0	0	0	0	0	0	0	0	0	0	0	0	0	0	0	0	0	0	0	0	0	0	0	0	0	0	0	0	0	0	0	0	0	0	0	0	0	0
41	46	0	0	0	0	0	0	0	0	0	0	0	0	0	0	0	0	0	0	0	0	0	0	0	0	0	0	0	0	0	0	0	0	0	0	0	0	0	0	0	0	0	0	0	0	0	0	0	0
41	47	0	0	0	0	0	0	0	0	0	0	0	0	0	0	0	0	0	0	0	0	0	0	0	0	0	0	0	0	0	0	0	0	0	0	0	0	0	0	0	0	0	0	0	0	0	0	0	0
42	0	0.58931	0.662968	0.614994	0.497197	0.520342	0.5398	0.626978	0.696835	0.69641	0.52208	0.620077	0.574777	0.629915	0.628592	0.65452	0.101973	0.0332983	0.12672	0.568064	0.459472	0.521945	0.70546	0.589134	0.577634	0.622401	0.613126	0.571325	0.769078	0.685032	0.767346	0.610307	0.60009	0.608706	0.563365	0.499729	0.524038	0.57273	0.593067	0.584875	0.608668	0.614708	0.628189	0.566423	0.589223	0.629993	0.609621	0.572675	0.578611
42	1	0.224176	0.214966	0.201831	0.241325	0.263409	0.264266	0.216475	0.230547	0.211583	0.267593	0.226695	0.244883	0.22677	0.226876	0.222251	0.0584842	0.142277	0.136032	0.129791	0.150121	0.120418	0.146149	0.213091	0.22856	0.238684	0.261669	0.270566	0.17497	0.20961	0.182761	0.223026	0.22919	0.232954	0.258424	0.24321	0.256292	0.257577	0.247637	0.253604	0.20881	0.207568	0.2199	0.253914	0.23065	0.227497	0.249622	0.268131	0.245987
42	2	0.166621	0.097602	0.143722	0.212234	0.154735	0.166959	0.129173	0.0726177	0.0920073	0.178031	0.131055	0.149721	0.125333	0.136605	0.10627	0.090859	0.119745	0.0768694	0.198912	0.235334	0.230539	0.148392	0.164085	0.173706	0.138915	0.10604	0.116123	0.0454525	0.105358	0.0411822	0.131254	0.157747	0.14788	0.152823	0.21054	0.188997	0.145758	0.120362	0.145342	0.160372	0.158662	0.141589	0.165234	0.154447	0.117799	0.122799	0.138191	0.151714
42	3	0.0140037	0.0168176	0.0345096	0.0465727	0.0550634	0.0260799	0.0167947	0	0	0.0322957	0.0192793	0.0265109	0.0179823	0.0079269	0.0169586	0.0958817	0.0368603	0.092578	0.0509066	0.0646842	0.0579663	0	0.0258714	0.0201001	0	0.0191659	0.0419861	0	0	0	0.0328361	0.0129726	0.0104607	0.0227072	0.0412826	0.0236126	0.0217806	0.0359118	0.0161783	0.0180639	0.0190621	0.0103231	0.0144297	0.020271	0.018539	0.017958	0.0155694	0.0216338
42	4	0.00589037	0.00764669	0.00494315	0.00267118	0.00552296	0.00160169	0.00504751	0	0	0	0.00289393	0.00224584	0	0	0	0.0217268	0.0456624	0.0312528	0.0325955	0.0745763	0.065712	0	0.00479193	0	0	0	0	0	0	0	0.00257761	0	0	0	0.00523909	0.00706079	0.00215404	0.00302249	0	0.00408677	0	0	0	0.00312065	0.00299709	0	0.00298892	0
42	5	0	0	0	0	0	0	0	0	0	0	0	0	0	0	0	0.0876053	0.0266767	0.0725685	0	0.00491594	0	0	0	0	0	0	0	0	0	0	0	0	0	0	0	0	0	0	0	0	0	0	0	0	0	0	0	0
42	6	0	0	0	0	0	0	0	0	0	0	0	0	0	0	0	0.0557962	0.0590657	0.0642938	0.0110453	0.0108968	0.00341903	0	0	0	0	0	0	0.0104991	0	0	0	0	0	0	0	0	0	0	0	0	0	0	0	0	0	0	0	0
42	7	0	0	0	0	0	0	0.00553123	0	0	0	0	0	0	0	0	0.0191857	0.04884	0.0424755	0.0086856	0	0	0	0	0	0	0	0	0	0	0	0	0	0	0	0	0	0	0	0	0	0	0	0	0	0	0	0.00244415	0
42	8	0	0	0	0	0	0	0	0	0	0	0	0.00186255	0	0	0	0.0514171	0.0460002	0.035894	0	0	0	0	0	0	0	0	0	0	0	0	0	0	0	0	0	0	0	0	0	0	0	0	0	0	0	0	0	0
42	9	0	0	0	0	0.000927622	0	0	0	0	0	0	0	0	0	0	0.0211994	0.105008	0.106086	0	0	0	0	0	0	0	0	0	0	0	0.0087108	0	0	0	0	0	0	0	0	0	0	0	0	0	0	0.00317454	0	0	0.00205506
42	10	0	0	0	0	0	0	0	0	0	0	0	0	0	0	0	0.0910548	0.0517216	0.0815136	0	0	0	0	0	0	0	0	0	0	0	0	0	0	0	0	0	0	0	0	0	0	0	0	0	0	0	0	0	0
42	11	0	0	0	0	0	0	0	0	0	0	0	0	0	0	0	0.144767	0.0986537	0.0430439	0	0	0	0	0	0	0	0	0	0	0	0	0	0	0	0	0	0	0	0	0	0	0	0	0	0	0	0	0	0
42	12	0	0	0	0	0	0	0	0	0	0	0	0	0	0	0	0.0622945	0.0521052	0.0344781	0	0	0	0	0	0	0	0	0	0	0	0	0	0	0	0	0	0	0	0	0	0	0	0	0	0	0	0	0	0
42	13	0	0	0	0	0	0	0	0	0	0	0	0	0	0	0	0.0581129	0.0174241	0	0	0	0	0	0	0	0	0	0	0	0	0	0	0	0	0	0	0	0	0	0	0	0	0	0	0	0	0	0	0
42	14	0	0	0	0	0	0	0	0	0	0	0	0	0	0	0	0.0254954	0.0310498	0.0359811	0	0	0	0	0	0	0	0	0	0	0	0	0	0	0	0	0	0	0	0	0	0	0	0	0	0	0	0	0	0
42	15	0	0	0	0	0	0	0	0	0	0	0	0	0	0	0	0	0.0545545	0.0202129	0	0	0	0	0	0	0	0	0	0	0	0	0	0	0	0	0	0	0	0	0	0	0	0	0	0	0	0	0	0
42	16	0	0	0	0	0	0	0	0	0	0	0	0	0	0	0	0	0	0	0	0	0	0	0	0	0	0	0	0	0	0	0	0	0	0	0	0	0	0	0	0	0	0	0	0	0	0	0	0
42	17	0	0	0	0	0	0	0	0	0	0	0	0	0	0	0	0	0	0	0	0	0	0	0	0	0	0	0	0	0	0	0	0	0	0	0	0	0	0	0	0	0	0	0	0	0	0	0	0
42	18	0	0	0	0	0	0	0	0	0	0	0	0	0	0	0	0	0.0156567	0	0	0	0	0	0	0	0	0	0	0	0	0	0	0	0	0	0	0	0	0	0	0	0	0	0	0	0	0	0	0
42	19	0	0	0	0	0	0	0	0	0	0	0	0	0	0	0	0.014147	0	0	0	0	0	0	0	0	0	0	0	0	0	0	0	0	0	0	0	0	0	0	0	0	0	0	0	0	0	0	0	0
42	20	0	0	0	0	0	0	0	0	0	0	0	0	0	0	0	0	0	0	0	0	0	0	0	0	0	0	0	0	0	0	0	0	0	0	0	0	0	0	0	0	0	0	0	0	0	0	0	0
42	21	0	0	0	0	0	0	0	0	0	0	0	0	0	0	0	0	0.0154007	0	0	0	0	0	0	0	0	0	0	0	0	0	0	0	0	0	0	0	0	0	0	0	0	0	0	0	0	0	0	0
42	22	0	0	0	0	0	0	0	0	0	0	0	0	0	0	0	0	0	0	0	0	0	0	0	0	0	0	0	0	0	0	0	0	0	0	0	0	0	0	0	0	0	0	0	0	0	0	0	0
42	23	0	0	0	0	0	0	0	0	0	0	0	0	0	0	0	0	0	0	0	0	0	0	0	0	0	0	0	0	0	0	0	0	0	0	0	0	0	0	0	0	0	0	0	0	0	0	0	0
42	24	0	0	0	0	0	0	0	0	0	0	0	0	0	0	0	0	0	0	0	0	0	0	0	0	0	0	0	0	0	0	0	0	0	0	0	0	0	0	0	0	0	0	0	0	0	0	0	0
42	25	0	0	0	0	0	0	0	0	0	0	0	0	0	0	0	0	0	0	0	0	0	0	0	0	0	0	0	0	0	0	0	0	0	0	0	0	0	0	0	0	0	0	0	0	0	0	0	0
42	26	0	0	0	0	0	0	0	0	0	0	0	0	0	0	0	0	0	0	0	0	0	0	0	0	0	0	0	0	0	0	0	0	0	0	0	0	0	0	0	0	0	0	0	0	0	0	0	0
42	27	0	0	0	0	0	0	0	0	0	0	0	0	0	0	0	0	0	0	0	0	0	0	0	0	0	0	0	0	0	0	0	0	0	0	0	0	0	0	0	0	0	0	0	0	0	0	0	0
42	28	0	0	0	0	0	0	0	0	0	0	0	0	0	0	0	0	0	0	0	0	0	0	0	0	0	0	0	0	0	0	0	0	0	0	0	0	0	0	0	0	0	0	0	0	0	0	0	0
42	29	0	0	0	0	0	0	0	0	0	0	0	0	0	0	0	0	0	0	0	0	0	0	0	0	0	0	0	0	0	0	0	0	0	0	0	0	0	0	0	0	0	0	0	0	0	0	0	0
42	30	0	0	0	0	0	0.00129359	0	0	0	0	0	0	0	0	0	0	0	0	0	0	0	0	0	0	0	0	0	0	0	0	0	0	0	0	0	0	0	0	0	0	0	0	0	0	0	0	0	0
42	31	0	0	0	0	0	0	0	0	0	0	0	0	0	0	0	0	0	0	0	0	0	0	0	0	0	0	0	0	0	0	0	0	0	0	0	0	0	0	0	0	0	0	0	0	0	0	0	0
42	32	0	0	0	0	0	0	0	0	0	0	0	0	0	0	0	0	0	0	0	0	0	0	0	0	0	0	0	0	0	0	0	0	0	0	0	0	0	0	0	0	0	0	0	0	0	0	0	0
42	33	0	0	0	0	0	0	0	0	0	0	0	0	0	0	0	0	0	0	0	0	0	0	0	0	0	0	0	0	0	0	0	0	0	0	0	0	0	0	0	0	0	0	0	0	0	0	0	0
42	34	0	0	0	0	0	0	0	0	0	0	0	0	0	0	0	0	0	0	0	0	0	0	0	0	0	0	0	0	0	0	0	0	0	0	0	0	0	0	0	0	0	0	0	0	0	0	0	0
42	35	0	0	0	0	0	0	0	0	0	0	0	0	0	0	0	0	0	0	0	0	0	0	0	0	0	0	0	0	0	0	0	0	0	0	0	0	0	0	0	0	0	0	0	0	0	0	0	0
42	36	0	0	0	0	0	0	0	0	0	0	0	0	0	0	0	0	0	0	0	0	0	0	0.00302679	0	0	0	0	0	0	0	0	0	0	0	0	0	0	0	0	0	0	0	0	0	0	0	0	0
42	37	0	0	0	0	0	0	0	0	0	0	0	0	0	0	0	0	0	0	0	0	0	0	0	0	0	0	0	0	0	0	0	0	0	0	0	0	0	0	0	0	0	0	0	0.00228861	0	0	0	0
42	38	0	0	0	0	0	0	0	0	0	0	0	0	0	0	0	0	0	0	0	0	0	0	0	0	0	0	0	0	0	0	0	0	0	0	0	0	0	0	0	0	0	0	0	0	0	0	0	0
42	39	0	0	0	0	0	0	0	0	0	0	0	0	0	0	0	0	0	0	0	0	0	0	0	0	0	0	0	0	0	0	0	0	0	0	0	0	0	0	0	0	0	0	0	0	0	0	0	0
42	40	0	0	0	0	0	0	0	0	0	0	0	0	0	0	0	0	0	0	0	0	0	0	0	0	0	0	0	0	0	0	0	0	0	0	0	0	0	0	0	0	0	0	0	0	0	0	0	0
42	41	0	0	0	0	0	0	0	0	0	0	0	0	0	0	0	0	0	0	0	0	0	0	0	0	0	0	0	0	0	0	0	0	0	0	0	0	0	0	0	0	0	0	0	0	0	0	0	0
42	42	0	0	0	0	0	0	0	0	0	0	0	0	0	0	0	0	0	0	0	0	0	0	0	0	0	0	0	0	0	0	0	0	0	0.00268003	0	0	0	0	0	0	0	0	0	0	0	0	0	0
42	43	0	0	0	0	0	0	0	0	0	0	0	0	0	0	0	0	0	0	0	0	0	0	0	0	0	0	0	0	0	0	0	0	0	0	0	0	0	0	0	0	0	0	0	0	0	0	0	0
42	44	0	0	0	0	0	0	0	0	0	0	0	0	0	0	0	0	0	0	0	0	0	0	0	0	0	0	0	0	0	0	0	0	0	0	0	0	0	0	0	0	0	0	0	0	0	0	0	0
42	45	0	0	0	0	0	0	0	0	0	0	0	0	0	0	0	0	0	0	0	0	0	0	0	0	0	0	0	0	0	0	0	0	0	0	0	0	0	0	0	0	0	0	0	0	0	0	0	0
42	46	0	0	0	0	0	0	0	0	0	0	0	0	0	0	0	0	0	0	0	0	0	0	0	0	0	0	0	0	0	0	0	0	0	0	0	0	0	0	0	0	0	0	0	0	0	0	0	0
42	47	0	0	0	0	0	0	0	0	0	0	0	0	0	0	0	0	0	0	0	0	0	0	0	0	0	0	0	0	0	0	0	0	0	0	0	0	0	0	0	0	0	0	0	0	0	0	0	0
45	0	0.356757	0.376572	0.356912	0.348809	0.375052	0.345203	0.387251	0.410571	0.423605	0.346098	0.376347	0.350525	0.372502	0.371714	0.394375	0.0773393	0.0698105	0.0761175	0.288771	0.301756	0.287475	0.382316	0.382581	0.362619	0.446276	0.395739	0.3588	0.39241	0.382792	0.406624	0.371886	0.427277	0.376454	0.356839	0.354953	0.332229	0.357505	0.368435	0.381753	0.390161	0.385583	0.374901	0.34845	0.352904	0.38067	0.368888	0.361641	0.395137
45	1	0.176359	0.189392	0.169533	0.163339	0.199833	0.175048	0.183199	0.194158	0.190129	0.168057	0.17613	0.179092	0.184162	0.188274	0.206695	0.0595759	0.0623308	0.0704371	0.165607	0.151986	0.145622	0.167198	0.18036	0.176029	0.19644	0.198226	0.196103	0.19141	0.199973	0.19516	0.19064	0.194728	0.189871	0.183139	0.185866	0.165798	0.180781	0.191011	0.19277	0.196319	0.199638	0.194554	0.15926	0.174705	0.195823	0.1833	0.179901	0.187923
45	2	0.343294	0.325242	0.329786	0.35362	0.339891	0.380538	0.330652	0.295842	0.281116	0.339442	0.315755	0.335797	0.310534	0.326383	0.313035	0.0713271	0.0713688	0.0787684	0.297509	0.29378	0.283021	0.328146	0.307672	0.31826	0.280158	0.287713	0.31859	0.298165	0.315081	0.320792	0.315124	0.29797	0.318096	0.322099	0.321717	0.357541	0.314402	0.326627	0.331274	0.303768	0.31171	0.293607	0.349929	0.327747	0.384622	0.331713	0.318734	0.329799
45	3	0.11746	0.0955812	0.122778	0.134231	0.0829217	0.0992117	0.0988978	0.0890211	0.10515	0.144429	0.130592	0.132551	0.13055	0.113629	0.0838047	0.0672278	0.0772902	0.0749814	0.147714	0.149327	0.128148	0.113028	0.124419	0.136598	0.0771259	0.116582	0.126508	0.118015	0.0988578	0.0704879	0.118612	0.073598	0.112196	0.135183	0.137464	0.141118	0.147312	0.113927	0.0864466	0.10652	0.10018	0.136938	0.140415	0.140113	0.0373842	0.1161	0.136075	0.0812053
45	4	0.00279658	0.0132128	0.0126576	0	0.00112495	0	0	0.0069499	0	0.00197421	0	0	0.00225242	0	0.00209054	0.0658614	0.0670057	0.0670289	0.051596	0.0460832	0.0534519	0.00931266	0	0.00487012	0	0	0	0	0	0.00308014	0.00241154	0	0	0.00274019	0	0	0	0	0.00677943	0.00222517	0.00144267	0	0.00194622	0	0.00150041	0	0.00206308	0.00189696
45	5	0.00207747	0	0.00458324	0	0.00117708	0	0	0.00222987	0	0	0	0	0	0	0	0.0653149	0.0620192	0.0647567	0.0318622	0.0327777	0.0418021	0	0.00496726	0	0	0	0	0	0.00329647	0.0014974	0	0	0	0	0	0	0	0	0.000977227	0	0.00144696	0	0	0.00453061	0	0	0	0.00403869
45	6	0.00125586	0	0	0	0	0	0	0.00122813	0	0	0	0	0	0	0	0.0527438	0.0536045	0.0560467	0.00824378	0.00994275	0.0330799	0	0	0	0	0	0	0	0	0.00235796	0	0	0	0	0	0	0	0	0	0	0	0	0	0	0	0	0	0
45	7	0	0	0.00118332	0	0	0	0	0	0	0	0	0	0	0	0	0.0486445	0.0442549	0.0530172	0.0071459	0.0106152	0.0154254	0	0	0	0	0	0	0	0	0	0	0	0	0	0	0	0	0	0	0	0	0	0	0	0	0	0	0
45	8	0	0	0	0	0	0	0	0	0	0	0	0	0	0	0	0.050011	0.0548511	0.0397629	0	0.00217555	0.00773551	0	0	0	0	0	0	0	0	0	0	0	0	0	0	0	0	0	0	0	0	0	0	0	0	0	0	0
45	9	0	0	0	0	0	0	0	0	0	0	0.00117472	0	0	0	0	0.0388063	0.0470598	0.0454433	0.00154999	0	0.00292087	0	0	0	0	0	0	0	0	0	0.00132563	0.00466081	0.00214966	0	0	0.00331364	0	0	0	0.0010076	0	0	0	0	0	0	0	0
45	10	0	0	0	0	0	0	0	0	0	0	0	0.00122882	0	0	0	0.0571163	0.0567211	0.0549106	0	0	0.0013181	0	0	0	0	0	0	0	0	0	0	0	0	0	0	0	0	0	0	0	0	0	0	0	0	0	0	0
45	11	0	0	0	0	0	0	0	0	0	0	0	0.000806769	0	0	0	0.0535636	0.0536045	0.045822	0	0	0	0	0	0	0	0	0	0	0	0	0	0.00176653	0.00123323	0	0	0	0	0	0	0	0	0	0	0	0	0	0	0
45	12	0	0	0	0	0	0	0	0	0	0	0	0	0	0	0	0.044272	0.0498647	0.0533959	0	0.00155584	0	0	0	0	0	0	0	0	0	0	0	0	0	0	0	0	0	0	0	0	0	0	0	0	0	0	0	0
45	13	0	0	0	0	0	0	0	0	0	0	0	0	0	0	0	0.0560232	0.0479948	0.0390055	0	0	0	0	0	0	0	0.00174037	0	0	0	0	0	0	0	0	0	0	0	0	0	0	0	0	0	0	0	0	0	0
45	14	0	0	0	0	0	0	0	0	0	0	0	0	0	0	0	0.0412659	0.0389568	0.0390055	0	0	0	0	0	0	0	0	0	0	0	0	0	0	0	0	0	0	0	0	0	0	0	0	0	0	0	0	0	0
45	15	0	0	0	0	0	0	0	0	0	0	0	0	0	0	0	0.0434521	0.0442549	0.0351746	0	0	0	0	0	0	0	0	0	0	0	0	0	0	0	0	0	0	0	0	0	0	0	0	0	0	0	0	0	0
45	16	0	0	0	0	0	0	0	0	0	0	0	0	0	0	0	0.0260316	0.0225279	0.029643	0	0	0	0	0	0	0	0	0	0	0	0	0	0	0	0	0	0	0	0	0	0	0	0	0	0	0	0	0	0
45	17	0	0	0	0	0	0	0	0	0	0	0	0	0	0	0	0.0194761	0.0139033	0.0221183	0	0	0	0	0	0	0	0	0	0	0	0	0	0	0	0	0	0	0	0	0	0	0	0	0	0	0	0	0	0
45	18	0	0	0	0	0	0	0	0	0	0	0	0	0	0	0	0.0169767	0.0120817	0.0115178	0	0	0	0	0	0	0	0	0	0	0	0	0	0	0	0	0	0	0	0	0	0	0	0	0	0	0	0	0	0
45	19	0	0	0	0	0	0	0	0	0	0	0	0	0	0	0	0.0112924	0.0187416	0.0126988	0	0	0	0	0	0	0	0	0	0	0	0	0	0	0	0	0	0	0	0	0	0	0	0	0	0	0	0	0	0
45	20	0	0	0	0	0	0	0	0	0	0	0	0	0	0	0	0.00382597	0.00548586	0.00981588	0	0	0	0	0	0	0	0	0	0	0	0	0	0	0	0	0	0	0	0	0	0	0	0	0	0	0	0	0	0
45	21	0	0	0	0	0	0	0	0	0	0	0	0	0	0	0	0.0139281	0.00782413	0.0066792	0	0	0	0	0	0	0	0	0	0	0	0	0	0	0	0	0	0	0	0	0	0	0	0	0	0	0	0	0	0
45	22	0	0	0	0	0	0	0	0	0	0	0	0	0	0	0	0.00322157	0.00496894	0.00484982	0	0	0	0	0	0	0	0	0	0	0	0	0	0	0	0	0	0	0	0	0	0	0	0	0	0	0	0	0	0
45	23	0	0	0	0	0	0	0	0	0	0	0	0	0	0	0	0.0037025	0.00689325	0.00513243	0	0	0	0	0	0	0	0	0	0	0	0	0	0	0	0	0	0	0	0	0	0	0	0	0	0	0	0	0	0
45	24	0	0	0	0	0	0	0	0	0	0	0	0	0	0	0	0.00302413	0.000862535	0.00257244	0	0	0	0	0	0	0	0	0	0	0	0	0	0	0	0	0	0	0	0	0	0	0	0	0	0	0	0	0	0
45	25	0	0	0	0	0	0	0	0	0	0	0	0	0	0	0	0.00430468	0.0045496	0.00129801	0	0	0	0	0	0	0	0	0	0	0	0	0	0	0	0	0	0	0	0	0	0	0	0	0	0	0	0	0	0
45	26	0	0	0	0	0	0	0	0	0	0	0	0	0	0	0	0	0.0011688	0	0	0	0	0	0	0	0	0	0	0	0	0	0	0	0	0	0	0	0	0	0	0	0	0	0	0	0	0	0	0
45	27	0	0	0	0	0	0	0	0	0	0	0	0	0	0	0	0.00167091	0	0	0	0	0	0	0	0	0	0	0	0	0	0	0	0	0	0	0	0	0	0	0	0	0	0	0	0	0	0	0	0
45	28	0	0	0	0	0	0	0	0	0	0	0	0	0	0	0	0	0	0	0	0	0	0	0	0	0	0	0	0	0	0	0	0	0	0	0	0	0	0	0	0	0	0	0	0	0	0	0	0
45	29	0	0	0	0	0	0	0	0	0	0	0	0	0	0	0	0	0	0	0	0	0	0	0	0	0	0	0	0	0	0	0	0	0	0	0	0	0	0	0	0	0	0	0	0	0	0	0	0
45	30	0	0	0	0	0	0	0	0	0	0	0	0	0	0	0	0	0	0	0	0	0	0	0	0	0	0	0	0	0	0	0	0	0	0	0	0	0	0	0	0	0	0	0	0	0	0	0	0
45	31	0	0	0	0	0	0	0	0	0	0	0	0	0	0	0	0	0	0	0	0	0	0	0	0	0	0	0	0	0	0	0	0	0	0	0	0	0	0	0	0	0	0	0	0	0	0	0	0
45	32	0	0	0	0	0	0	0	0	0	0	0	0	0	0	0	0	0	0	0	0	0	0	0	0	0	0	0	0	0	0	0	0	0	0	0	0	0	0	0	0	0	0	0	0	0	0	0	0
45	33	0	0	0	0	0	0	0	0	0	0	0	0	0	0	0	0	0	0	0	0	0	0	0	0	0	0	0	0	0	0	0	0	0	0	0	0	0	0	0	0	0	0	0	0	0	0	0	0
45	34	0	0	0.00256721	0	0	0	0	0	0	0	0	0	0	0	0	0	0	0	0	0	0	0	0	0	0	0	0	0	0	0	0	0	0	0	0	0	0	0	0	0	0	0	0	0	0	0	0	0
45	35	0	0	0	0	0	0	0	0	0	0	0	0	0	0	0	0	0	0	0	0	0	0	0	0	0	0	0	0	0	0	0	0	0	0	0	0	0	0	0	0	0	0	0	0	0	0	0	0
45	36	0	0	0	0	0	0	0	0	0	0	0	0	0	0	0	0	0	0	0	0	0	0	0	0.00162292	0	0	0	0	0	0	0	0	0	0	0	0	0	0	0	0	0	0	0	0	0	0	0	0
45	37	0	0	0	0	0	0	0	0	0	0	0	0	0	0	0	0	0	0	0	0	0	0	0	0	0	0	0	0	0	0	0	0	0	0	0	0	0	0	0	0	0	0	0	0	0	0	0	0
45	38	0	0	0	0	0	0	0	0	0	0	0	0	0	0	0	0	0	0	0	0	0	0	0	0	0	0	0	0	0	0	0	0	0	0	0	0	0	0	0	0	0	0	0	0	0	0	0	0
45	39	0	0	0	0	0	0	0	0	0	0	0	0	0	0	0	0	0	0	0	0	0	0	0	0	0	0	0	0	0	0	0	0	0	0	0	0	0	0	0	0	0	0	0	0	0	0	0	0
45	40	0	0	0	0	0	0	0	0	0	0	0	0	0	0	0	0	0	0	0	0	0	0	0	0	0	0	0	0	0	0	0	0	0	0	0	0	0	0	0	0	0	0	0	0	0	0	0	0
45	41	0	0	0	0	0	0	0	0	0	0	0	0	0	0	0	0	0	0	0	0	0	0	0	0	0	0	0	0	0	0	0	0	0	0	0	0	0	0	0	0	0	0	0	0	0	0	0	0
45	42	0	0	0	0	0	0	0	0	0	0	0	0	0	0	0	0	0	0	0	0	0	0	0	0	0	0	0	0	0	0	0	0	0	0	0	0	0	0	0	0	0	0	0	0	0	0	0	0
45	43	0	0	0	0	0	0	0	0	0	0	0	0	0	0	0	0	0	0	0	0	0	0	0	0	0	0	0	0	0	0	0	0	0	0	0	0	0	0	0	0	0	0	0	0	0	0	0	0
45	44	0	0	0	0	0	0	0	0	0	0	0	0	0	0	0	0	0	0	0	0	0	0	0	0	0	0	0	0	0	0	0	0	0	0	0	0	0	0	0	0	0	0	0	0	0	0	0	0
45	45	0	0	0	0	0	0	0	0	0	0	0	0	0	0	0	0	0	0	0	0	0	0	0	0	0	0	0	0	0	0	0	0	0	0	0	0	0	0	0	0	0	0	0	0	0	0	0	0
45	46	0	0	0	0	0	0	0	0	0	0	0	0	0	0	0	0	0	0	0	0	0	0	0	0	0	0	0	0	0	0	0	0	0	0	0	0	0	0	0	0	0	0	0	0	0	0	0.00158531	0
45	47	0	0	0	0	0	0	0	0	0	0	0	0	0	0	0	0	0	0	0	0	0	0	0	0	0	0	0	0	0	0	0	0	0	0	0	0	0	0	0	0	0	0	0	0	0	0	0	0
46	0	0.378458	0.449083	0.376818	0.39722	0.382283	0.354557	0.427822	0.414983	0.522163	0.392349	0.341836	0.404922	0.470831	0.37585	0.411319	0.060913	0.10613	0.10983	0.337883	0.386121	0.32229	0.40468	0.423148	0.377161	0.437093	0.414841	0.412271	0.431207	0.429243	0.440461	0.414215	0.423784	0.448734	0.33548	0.350758	0.351061	0.359907	0.385296	0.385122	0.414411	0.427269	0.457016	0.37461	0.418423	0.388065	0.404332	0.390224	0.431755
46	1	0.151683	0.141161	0.156055	0.20206	0.195541	0.166058	0.176078	0.159368	0.160681	0.191173	0.17475	0.182868	0.2135	0.166333	0.164219	0.0362799	0.0965336	0.0525535	0.117576	0.141006	0.136526	0.143291	0.202285	0.165837	0.196793	0.196933	0.201292	0.135582	0.158732	0.192928	0.191176	0.203232	0.213495	0.147548	0.16146	0.154727	0.169596	0.183283	0.195332	0.206268	0.20463	0.185387	0.166687	0.178183	0.166333	0.202166	0.191256	0.181566
46	2	0.348458	0.274931	0.35821	0.237544	0.321665	0.399438	0.276939	0.36508	0.241784	0.286759	0.377093	0.346143	0.219439	0.327233	0.346374	0.103708	0.0399173	0.119313	0.35586	0.286278	0.340576	0.309955	0.293738	0.329779	0.250068	0.276172	0.254037	0.316676	0.31784	0.313664	0.279837	0.273056	0.288613	0.37546	0.327096	0.308456	0.322363	0.323755	0.313085	0.316903	0.253465	0.272735	0.315661	0.288291	0.331176	0.29052	0.333155	0.29022
46	3	0.1214	0.11117	0.0941731	0.161648	0.0973241	0.079947	0.0833668	0.0542303	0.0435171	0.127819	0.103659	0.0590148	0.0818325	0.119295	0.0780878	0.0878131	0.126147	0.160786	0.0580728	0.0704887	0.0821239	0.100915	0.0755727	0.127222	0.116047	0.112055	0.1324	0.0926879	0.079069	0.0529468	0.112463	0.0999276	0.0491587	0.139705	0.158676	0.185755	0.146293	0.107666	0.100239	0.0624185	0.114636	0.0719716	0.133489	0.11188	0.110138	0.102982	0.0828401	0.093113
46	4	0	0.00621697	0	0	0	0	0.00326723	0.0063391	0.0215827	0.00190097	0	0.00705168	0.00595376	0.00589202	0	0.103524	0.119998	0.0936359	0.0898599	0.064923	0.0706653	0.0411587	0.00525583	0	0	0	0	0	0.0151151	0	0	0	0	0.00180717	0.00200965	0	0	0	0	0	0	0.00551568	0.00595192	0	0.00428894	0	0	0.00334583
46	5	0	0.00645777	0	0	0	0	0.00826978	0	0	0	0	0	0	0	0	0.0894309	0.0369381	0.0396672	0.0159801	0	0.0133531	0	0	0	0	0	0	0	0	0	0.00230913	0	0	0	0	0	0	0	0.00467109	0	0	0.00380785	0.00360189	0	0	0	0.00252533	0
46	6	0	0.00610943	0.00779181	0	0.00149342	0	0.00399773	0	0	0	0.00266133	0	0	0.00361983	0	0.0202651	0.0457587	0.0156229	0.0164233	0.0367863	0.0344661	0	0	0	0	0	0	0	0	0	0	0	0	0	0	0	0.00184052	0	0	0	0	0	0	0.00322335	0	0	0	0
46	7	0	0	0	0	0	0	0	0	0	0	0	0	0	0	0	0.0622373	0	0.0746214	0	0.00447542	0	0	0	0	0	0	0	0	0	0	0	0	0	0	0	0	0	0	0	0	0	0	0	0	0	0	0	0
46	8	0	0	0.00695249	0	0	0	0.00955894	0	0	0	0	0	0	0	0	0.0507835	0.0424307	0.0543787	0.00834382	0.00992035	0	0	0	0	0	0	0	0.016231	0	0	0	0	0	0	0	0	0	0	0	0	0	0	0	0	0	0	0	0
46	9	0	0.00487146	0	0.00152768	0.0016937	0	0.0107003	0	0.0102724	0	0	0	0.0084438	0	0	0.0344259	0.048943	0.0188308	0	0	0	0	0	0	0	0	0	0	0	0	0	0	0	0	0	0	0	0	0.00155014	0	0	0.0035667	0	0	0	0	0	0
46	10	0	0	0	0	0	0	0	0	0	0	0	0	0	0	0	0.0687989	0.0460972	0.0140706	0	0	0	0	0	0	0	0	0	0.00761636	0	0	0	0	0	0	0	0	0	0	0	0	0	0	0	0	0	0	0	0
46	11	0	0	0	0	0	0	0	0	0	0	0	0	0	0	0	0.0197731	0.10571	0.0868456	0	0	0	0	0	0	0	0	0	0	0	0	0	0	0	0	0	0	0	0	0	0	0	0	0	0	0	0	0	0
46	12	0	0	0	0	0	0	0	0	0	0	0	0	0	0	0	0.0879524	0.0312186	0.0568744	0	0	0	0	0	0	0	0	0	0	0	0	0	0	0	0	0	0	0	0	0	0	0	0	0	0	0	0	0	0
46	13	0	0	0	0	0	0	0	0	0	0	0	0	0	0	0	0.115625	0.0517721	0.0631374	0	0	0	0	0	0	0	0	0	0	0	0	0	0	0	0	0	0	0	0	0	0	0	0	0	0	0	0	0	0
46	14	0	0	0	0	0	0	0	0	0	0	0	0	0	0	0	0	0.0522152	0.0127129	0	0	0	0	0	0	0	0	0	0	0	0	0	0	0	0	0	0	0	0	0	0	0	0	0	0	0	0	0	0
46	15	0	0	0	0	0	0	0	0	0	0	0	0	0	0	0	0.0257418	0.0174608	0	0	0	0	0	0	0	0	0	0	0	0	0	0	0	0	0	0	0	0	0	0	0	0	0	0	0	0	0	0	0
46	16	0	0	0	0	0	0	0	0	0	0	0	0	0	0	0	0	0	0.0156259	0	0	0	0	0	0	0	0	0	0	0	0	0	0	0	0	0	0	0	0	0	0	0	0	0	0	0	0	0	0
46	17	0	0	0	0	0	0	0	0	0	0	0	0	0	0	0	0	0.0327301	0.0114932	0	0	0	0	0	0	0	0	0	0	0	0	0	0	0	0	0	0	0	0	0	0	0	0	0	0	0	0	0	0
46	18	0	0	0	0	0	0	0	0	0	0	0	0	0	0	0	0	0	0	0	0	0	0	0	0	0	0	0	0	0	0	0	0	0	0	0	0	0	0	0	0	0	0	0	0	0	0	0	0
46	19	0	0	0	0	0	0	0	0	0	0	0	0	0	0	0	0.0195317	0	0	0	0	0	0	0	0	0	0	0	0	0	0	0	0	0	0	0	0	0	0	0	0	0	0	0	0	0	0	0	0
46	20	0	0	0	0	0	0	0	0	0	0	0	0	0	0	0	0	0	0	0	0	0	0	0	0	0	0	0	0	0	0	0	0	0	0	0	0	0	0	0	0	0	0	0	0	0	0	0	0
46	21	0	0	0	0	0	0	0	0	0	0	0	0	0	0	0	0.0131953	0	0	0	0	0	0	0	0	0	0	0	0	0	0	0	0	0	0	0	0	0	0	0	0	0	0	0	0	0	0	0	0
46	22	0	0	0	0	0	0	0	0	0	0	0	0	0	0	0	0	0	0	0	0	0	0	0	0	0	0	0	0	0	0	0	0	0	0	0	0	0	0	0	0	0	0	0	0	0	0	0	0
46	23	0	0	0	0	0	0	0	0	0	0	0	0	0	0.00177722	0	0	0	0	0	0	0	0	0	0	0	0	0	0	0	0	0	0	0	0	0	0	0	0	0	0	0	0	0	0	0	0	0	0
46	24	0	0	0	0	0	0	0	0	0	0	0	0	0	0	0	0	0	0	0	0	0	0	0	0	0	0	0	0	0	0	0	0	0	0	0	0	0	0	0	0	0	0	0	0	0	0	0	0
46	25	0	0	0	0	0	0	0	0	0	0	0	0	0	0	0	0	0	0	0	0	0	0	0	0	0	0	0	0	0	0	0	0	0	0	0	0	0	0	0	0	0	0	0	0	0	0	0	0
46	26	0	0	0	0	0	0	0	0	0	0	0	0	0	0	0	0	0	0	0	0	0	0	0	0	0	0	0	0	0	0	0	0	0	0	0	0	0	0	0	0	0	0	0	0	0	0	0	0
46	27	0	0	0	0	0	0	0	0	0	0	0	0	0	0	0	0	0	0	0	0	0	0	0	0	0	0	0	0	0	0	0	0	0	0	0	0	0	0	0	0	0	0	0	0	0	0	0	0
46	28	0	0	0	0	0	0	0	0	0	0	0	0	0	0	0	0	0	0	0	0	0	0	0	0	0	0	0	0	0	0	0	0	0	0	0	0	0	0	0	0	0	0	0	0	0	0	0	0
46	29	0	0	0	0	0	0	0	0	0	0	0	0	0	0	0	0	0	0	0	0	0	0	0	0	0	0	0	0	0	0	0	0	0	0	0	0	0	0	0	0	0	0	0	0	0	0	0	0
46	30	0	0	0	0	0	0	0	0	0	0	0	0	0	0	0	0	0	0	0	0	0	0	0	0	0	0	0	0	0	0	0	0	0	0	0	0	0	0	0	0	0	0	0	0	0	0	0	0
46	31	0	0	0	0	0	0	0	0	0	0	0	0	0	0	0	0	0	0	0	0	0	0	0	0	0	0	0	0	0	0	0	0	0	0	0	0	0	0	0	0	0	0	0	0	0	0	0	0
46	32	0	0	0	0	0	0	0	0	0	0	0	0	0	0	0	0	0	0	0	0	0	0	0	0	0	0	0	0	0	0	0	0	0	0	0	0	0	0	0	0	0	0	0	0	0	0	0	0
46	33	0	0	0	0	0	0	0	0	0	0	0	0	0	0	0	0	0	0	0	0	0	0	0	0	0	0	0	0	0	0	0	0	0	0	0	0	0	0	0	0	0	0	0	0	0	0	0	0
46	34	0	0	0	0	0	0	0	0	0	0	0	0	0	0	0	0	0	0	0	0	0	0	0	0	0	0	0	0	0	0	0	0	0	0	0	0	0	0	0	0	0	0	0	0	0	0	0	0
46	35	0	0	0	0	0	0	0	0	0	0	0	0	0	0	0	0	0	0	0	0	0	0	0	0	0	0	0	0	0	0	0	0	0	0	0	0	0	0	0	0	0	0	0	0	0	0	0	0
46	36	0	0	0	0	0	0	0	0	0	0	0	0	0	0	0	0	0	0	0	0	0	0	0	0	0	0	0	0	0	0	0	0	0	0	0	0	0	0	0	0	0	0	0	0	0	0	0	0
46	37	0	0	0	0	0	0	0	0	0	0	0	0	0	0	0	0	0	0	0	0	0	0	0	0	0	0	0	0	0	0	0	0	0	0	0	0	0	0	0	0	0	0	0	0	0	0	0	0
46	38	0	0	0	0	0	0	0	0	0	0	0	0	0	0	0	0	0	0	0	0	0	0	0	0	0	0	0	0	0	0	0	0	0	0	0	0	0	0	0	0	0	0	0	0	0	0	0	0
46	39	0	0	0	0	0	0	0	0	0	0	0	0	0	0	0	0	0	0	0	0	0	0	0	0	0	0	0	0	0	0	0	0	0	0	0	0	0	0	0	0	0	0	0	0	0	0	0	0
46	40	0	0	0	0	0	0	0	0	0	0	0	0	0	0	0	0	0	0	0	0	0	0	0	0	0	0	0	0	0	0	0	0	0	0	0	0	0	0	0	0	0	0	0	0	0	0	0	0
46	41	0	0	0	0	0	0	0	0	0	0	0	0	0	0	0	0	0	0	0	0	0	0	0	0	0	0	0	0	0	0	0	0	0	0	0	0	0	0	0	0	0	0	0	0	0	0	0	0
46	42	0	0	0	0	0	0	0	0	0	0	0	0	0	0	0	0	0	0	0	0	0	0	0	0	0	0	0	0	0	0	0	0	0	0	0	0	0	0	0	0	0	0	0	0	0	0	0	0
46	43	0	0	0	0	0	0	0	0	0	0	0	0	0	0	0	0	0	0	0	0	0	0	0	0	0	0	0	0	0	0	0	0	0	0	0	0	0	0	0	0	0	0	0	0	0	0	0	0
46	44	0	0	0	0	0	0	0	0	0	0	0	0	0	0	0	0	0	0	0	0	0	0	0	0	0	0	0	0	0	0	0	0	0	0	0	0	0	0	0	0	0	0	0	0	0	0	0	0
46	45	0	0	0	0	0	0	0	0	0	0	0	0	0	0	0	0	0	0	0	0	0	0	0	0	0	0	0	0	0	0	0	0	0	0	0	0	0	0	0	0	0	0	0	0	0	0	0	0
46	46	0	0	0	0	0	0	0	0	0	0	0	0	0	0	0	0	0	0	0	0	0	0	0	0	0	0	0	0	0	0	0	0	0	0	0	0	0	0	0	0	0	0	0	0	0	0	0	0
46	47	0	0	0	0	0	0	0	0	0	0	0	0	0	0	0	0	0	0	0	0	0	0	0	0	0	0	0	0	0	0	0	0	0	0	0	0	0	0	0	0	0	0	0	0	0	0	0	0
74	0	0.727132	0.714208	0.660123	0.655485	0.66405	0.679456	0.809091	0.745133	0.814458	0.67373	0.688405	0.698018	0.778568	0.752308	0.75317	0.0600118	0.0706963	0.0701378	0.53891	0.518066	0.510363	0.765632	0.701557	0.703732	0.678072	0.657471	0.667907	0.891806	0.79859	0.881417	0.649846	0.710875	0.703732	0.707191	0.670039	0.656978	0.706933	0.701943	0.725576	0.70874	0.716236	0.721675	0.715323	0.715866	0.699231	0.730905	0.734565	0.737721
74	1	0.230828	0.200294	0.260792	0.281938	0.276049	0.276222	0.174382	0.19352	0.0983618	0.26855	0.271302	0.268802	0.189343	0.198607	0.225768	0.130498	0.11969	0.134693	0.17404	0.162188	0.158694	0.215335	0.266922	0.239709	0.282389	0.287423	0.272545	0.0796698	0.117437	0.0701452	0.290698	0.266811	0.252083	0.251639	0.260324	0.292501	0.245969	0.269078	0.240615	0.258769	0.262342	0.266286	0.257601	0.252659	0.260179	0.245094	0.24405	0.22515
74	2	0.0288782	0.0396161	0.0610269	0.0560803	0.0552862	0.0443219	0	0	0	0.0426458	0.0264363	0.0331799	0	0.0189018	0	0.0486888	0.0570941	0.0574534	0.174911	0.19836	0.19524	0.00943519	0.0315202	0.0565596	0.0317326	0.0500444	0.0539213	0	0	0	0.054075	0.0223131	0.0415805	0.0339181	0.0666022	0.0451222	0.0294234	0.0217689	0.0280083	0.0324914	0.01839	0.00865845	0.0179463	0.00907659	0.0252718	0.0112946	0.0128648	0.0170977
74	3	0.00599353	0	0.00612886	0.00531949	0.00139338	0	0	0	0	0.00234958	0	0	0	0	0	0.0414316	0.0423168	0.0366241	0.0337161	0.0384323	0.0610843	0	0	0	0	0.0030566	0.00562765	0	0	0	0.00330409	0	0	0	0	0	0	0	0.00312402	0	0	0	0	0	0	0	0	0
74	4	0	0	0	0	0	0	0	0	0	0	0	0	0	0	0	0.0527091	0.0370233	0.051387	0.0641881	0.0648974	0.0486618	0	0	0	0	0	0	0	0	0	0	0	0	0	0	0	0	0	0	0	0	0	0	0	0	0	0	0
74	5	0	0	0	0	0	0	0	0	0	0	0	0	0	0	0	0.0431873	0.0528877	0.032895	0	0.0122396	0.0170896	0	0	0	0	0	0	0	0	0	0	0	0	0	0	0	0	0	0	0	0	0	0	0	0	0	0	0
74	6	0	0	0	0	0	0	0	0	0	0	0	0	0	0	0	0.0396841	0.0262867	0.038898	0.00940185	0	0	0	0	0	0	0	0	0	0	0	0	0	0	0	0	0	0	0	0	0	0	0	0	0	0	0	0	0
74	7	0	0.00767645	0	0.00117736	0	0	0	0	0	0.00196038	0	0	0.00525521	0.00478797	0.00597565	0.0577144	0.0568996	0.0493706	0	0	0.00271482	0	0	0	0	0	0	0	0	0	0	0	0	0	0	0	0	0	0	0	0	0	0	0.00283605	0	0	0	0.0071988
74	8	0	0	0	0	0	0	0	0	0	0	0.00320393	0	0	0	0	0.053086	0.0643581	0.057734	0	0	0	0	0	0	0	0	0	0	0	0	0	0	0	0	0	0	0	0	0	0	0	0	0	0	0	0	0	0
74	9	0.00716785	0.0282933	0.00630073	0	0.0032216	0	0.00916928	0.0613469	0.0583095	0.0107649	0.00568599	0	0.0208543	0.0199451	0.0150864	0.04059	0.0614563	0.0892157	0	0.00581745	0.00350622	0.00959801	0	0	0.0060509	0.00107168	0	0.0285243	0.0839734	0.0321557	0	0	0.00260373	0.00376974	0.00303485	0.00257435	0.013391	0.00720994	0.00267676	0	0.00303127	0	0.00912933	0.01477	0.0153178	0.00860308	0.00852006	0.00922904
74	10	0	0.00991254	0.00562921	0	0	0	0	0	0	0	0	0	0.00597944	0	0	0.06135	0.0803608	0.059438	0	0	0.0026461	0	0	0	0	0.000932906	0	0	0	0.0162822	0	0	0	0	0	0	0	0	0	0	0	0	0	0	0	0.00410392	0	0
74	11	0	0	0	0	0	0	0	0	0.0288705	0	0	0	0	0.00545024	0	0.116222	0.0831962	0.0951365	0	0	0	0	0	0	0	0	0	0	0	0	0.000986948	0	0	0	0	0	0	0	0	0	0	0	0	0.00479223	0	0	0	0.00360348
74	12	0	0	0	0	0	0	0.00326546	0	0	0	0	0	0	0	0	0.0575634	0.0388269	0.0680546	0	0	0	0	0	0	0	0	0	0	0	0	0.00109015	0	0	0	0	0.00282406	0	0	0	0	0	0	0	0	0	0	0	0
74	13	0	0	0	0	0	0	0	0	0	0	0	0	0	0	0	0.0683527	0.0730068	0.0395714	0.00483276	0	0	0	0	0	0	0	0	0	0	0	0	0	0	0	0	0	0	0	0	0	0	0	0	0	0	0	0	0
74	14	0	0	0	0	0	0	0	0	0	0	0	0	0	0	0	0.0353459	0.0179073	0.0344154	0	0	0	0	0	0	0	0	0	0	0	0	0	0	0	0	0	0	0	0	0	0	0	0	0	0	0	0	0	0
74	15	0	0	0	0	0	0	0	0	0	0	0	0	0	0	0	0.0238007	0.0381505	0.0315118	0	0	0	0	0	0	0	0	0	0	0	0	0	0	0	0	0	0	0	0	0	0	0	0	0	0	0	0	0	0
74	16	0	0	0	0	0	0	0	0	0	0	0	0	0	0	0	0.016466	0.00843472	0.00880189	0	0	0	0	0	0	0	0	0	0	0	0	0	0	0	0	0	0	0	0	0	0	0	0	0	0	0	0	0	0
74	17	0	0	0	0	0	0	0	0	0	0	0	0	0	0	0	0.00748993	0.0199475	0.0161136	0	0	0	0	0	0	0	0	0	0	0	0	0	0	0	0	0	0	0	0	0	0	0	0	0	0	0	0	0	0
74	18	0	0	0	0	0	0	0	0	0	0	0	0	0	0	0	0.0138539	0.00499899	0.00926417	0	0	0	0	0	0	0	0	0	0	0	0	0	0	0	0	0	0	0	0	0	0	0	0	0	0	0	0	0	0
74	19	0	0	0	0	0	0	0	0	0	0	0	0	0	0	0	0.00876128	0.014581	0.0087894	0	0	0	0	0	0	0	0	0	0	0	0	0	0	0	0	0	0	0	0	0	0	0	0	0	0	0	0	0	0
74	20	0	0	0	0	0	0	0	0	0	0	0	0	0	0	0	0.00632693	0.0106983	0.00704782	0	0	0	0	0	0	0	0	0	0	0	0	0	0	0	0	0	0	0	0	0	0	0	0	0	0	0	0	0	0
74	21	0	0	0	0	0	0	0	0	0	0	0	0	0	0	0	0.0168658	0.00328692	0	0	0	0	0	0	0	0	0	0	0	0	0	0	0	0	0	0	0	0	0	0	0	0	0	0	0	0	0	0	0
74	22	0	0	0	0	0	0	0	0	0	0	0	0	0	0	0	0	0.00305609	0	0	0	0	0	0	0	0	0	0	0	0	0	0	0	0	0	0	0	0	0	0	0	0	0	0	0	0	0	0	0
74	23	0	0	0	0	0	0	0	0	0	0	0.00336175	0	0	0	0	0	0.0109902	0.00344718	0	0	0	0	0	0	0	0	0	0	0	0	0	0	0	0	0	0	0	0	0	0	0	0	0	0	0	0	0	0
74	24	0	0	0	0	0	0	0	0	0	0	0	0	0	0	0	0	0	0	0	0	0	0	0	0	0	0	0	0	0	0	0	0	0	0	0	0	0	0	0	0	0	0.00338047	0	0	0	0	0	0
74	25	0	0	0	0	0	0	0	0	0	0	0	0	0	0	0	0	0.00384934	0	0	0	0	0	0	0	0	0	0	0	0	0	0	0	0	0	0	0	0	0	0	0	0	0	0	0	0	0	0	0
74	26	0	0	0	0	0	0	0	0	0	0	0	0	0	0	0	0	0	0	0	0	0	0	0	0	0	0	0	0	0	0	0	0	0	0	0	0	0	0	0	0	0	0	0	0	0	0	0	0
74	27	0	0	0	0	0	0	0	0	0	0	0	0	0	0	0	0	0	0	0	0	0	0	0	0	0	0	0	0	0	0	0	0	0	0	0	0	0	0	0	0	0	0	0	0	0	0	0	0
74	28	0	0	0	0	0	0	0	0	0	0	0	0	0	0	0	0	0	0	0	0	0	0	0	0	0	0	0	0	0	0	0	0	0	0	0	0	0	0	0	0	0	0	0	0	0	0	0	0
74	29	0	0	0	0	0	0	0	0	0	0	0	0	0	0	0	0	0	0	0	0	0	0	0	0	0	0	0	0	0	0	0	0	0	0	0	0	0	0	0	0	0	0	0	0	0	0	0	0
74	30	0	0	0	0	0	0	0	0	0	0	0	0	0	0	0	0	0	0	0	0	0	0	0	0	0	0	0	0	0	0	0	0	0	0	0	0	0	0	0	0	0	0	0	0	0	0	0	0
74	31	0	0	0	0	0	0	0	0	0	0	0	0	0	0	0	0	0	0	0	0	0	0	0	0	0	0	0	0	0	0	0	0	0	0	0	0	0	0	0	0	0	0	0	0	0	0	0	0
74	32	0	0	0	0	0	0	0	0	0	0	0	0	0	0	0	0	0	0	0	0	0	0	0	0	0	0	0	0	0	0	0	0	0	0	0	0	0	0	0	0	0	0	0	0	0	0	0	0
74	33	0	0	0	0	0	0	0	0	0	0	0	0	0	0	0	0	0	0	0	0	0	0	0	0	0	0	0	0	0	0	0	0	0	0	0	0	0	0	0	0	0	0	0	0	0	0	0	0
74	34	0	0	0	0	0	0	0	0	0	0	0	0	0	0	0	0	0	0	0	0	0	0	0	0	0	0	0	0	0	0	0	0	0	0	0	0	0	0	0	0	0	0	0	0	0	0	0	0
74	35	0	0	0	0	0	0	0	0	0	0	0	0	0	0	0	0	0	0	0	0	0	0	0	0	0	0	0	0	0	0	0	0	0	0	0	0	0	0	0	0	0	0	0	0	0	0	0	0
74	36	0	0	0	0	0	0	0	0	0	0	0	0	0	0	0	0	0	0	0	0	0	0	0	0	0	0	0	0	0	0	0	0	0	0	0	0	0	0	0	0	0	0	0	0	0	0	0	0
74	37	0	0	0	0	0	0	0.00409306	0	0	0	0	0	0	0	0	0	0	0	0	0	0	0	0	0	0.00175558	0	0	0	0	0	0	0	0	0.00348246	0	0	0.00428414	0	0	0	0	0	0	0	0	0	0	0
74	38	0	0	0	0	0	0	0	0	0	0	0	0	0	0	0	0	0	0	0	0	0	0	0	0	0	0	0	0	0	0	0	0	0	0	0	0	0	0	0	0	0	0	0	0	0	0	0	0
74	39	0	0	0	0	0	0	0	0	0	0	0.00160492	0	0	0	0	0	0	0	0	0	0	0	0	0	0	0	0	0	0	0	0	0	0	0	0	0	0	0	0	0	0	0	0	0	0	0	0	0
74	40	0	0	0	0	0	0	0	0	0	0	0	0	0	0	0	0	0	0	0	0	0	0	0	0	0	0	0	0	0	0	0	0	0	0	0	0	0	0	0	0	0	0	0	0	0	0	0	0
74	41	0	0	0	0	0	0	0	0	0	0	0	0	0	0	0	0	0	0	0	0	0	0	0	0	0	0	0	0	0	0	0	0	0	0	0	0	0	0	0	0	0	0	0	0	0	0	0	0
74	42	0	0	0	0	0	0	0	0	0	0	0	0	0	0	0	0	0	0	0	0	0	0	0	0	0	0	0	0	0	0	0	0	0	0	0	0	0	0	0	0	0	0	0	0	0	0	0	0
74	43	0	0	0	0	0	0	0	0	0	0	0	0	0	0	0	0	0	0	0	0	0	0	0	0	0	0	0	0	0	0	0	0	0	0	0	0	0	0	0	0	0	0	0	0	0	0	0	0
74	44	0	0	0	0	0	0	0	0	0	0	0	0	0	0	0	0	0	0	0	0	0	0	0	0	0	0	0	0	0	0	0	0	0	0	0	0	0	0	0	0	0	0	0	0	0	0	0	0
74	45	0	0	0	0	0	0	0	0	0	0	0	0	0	0	0	0	0	0	0	0	0	0	0	0	0	0	0	0	0	0	0	0	0	0	0	0	0	0	0	0	0	0	0	0	0	0	0	0
75	0	0.654196	0.665634	0.646258	0.662728	0.651675	0.648921	0.736552	0.782605	0.769663	0.678035	0.674629	0.645606	0.703085	0.700071	0.695832	0.0577576	0.0434759	0.058599	0.418076	0.419852	0.418701	0.65338	0.634499	0.63808	0.680199	0.658318	0.668458	0.721676	0.754257	0.785054	0.659447	0.663024	0.662102	0.665332	0.630547	0.631007	0.673905	0.684207	0.689315	0.659832	0.678015	0.678881	0.681734	0.663071	0.650518	0.698054	0.681723	0.718348
75	1	0.244156	0.23697	0.235825	0.265936	0.282698	0.283072	0.227246	0.199677	0.230337	0.257585	0.269062	0.267633	0.250673	0.253503	0.259463	0.0856738	0.100165	0.0886074	0.182595	0.169832	0.182044	0.237186	0.244533	0.239368	0.272263	0.277187	0.263715	0.252666	0.201583	0.20069	0.262715	0.268	0.273952	0.264033	0.279874	0.274605	0.256701	0.253629	0.260561	0.278832	0.259062	0.266888	0.254812	0.277866	0.281541	0.246419	0.262133	0.235044
75	2	0.0847366	0.0820076	0.0939126	0.0679613	0.0656264	0.0648921	0.0362023	0.017718	0	0.0643796	0.053642	0.0745381	0.0462425	0.0464257	0.0447057	0.0494149	0.0447546	0.055291	0.166873	0.197822	0.194423	0.0993496	0.102961	0.104592	0.0448541	0.062367	0.0648079	0.0256584	0.029233	0.00608139	0.0680719	0.064261	0.0619582	0.0643755	0.0824136	0.0835501	0.0601885	0.0555013	0.0481151	0.0546313	0.0607178	0.0523412	0.0577564	0.057086	0.0590346	0.053174	0.0465327	0.0466075
75	3	0.0169113	0.0153889	0.0240045	0.00337497	0	0.00137726	0	0	0	0	0	0.00319863	0	0	0	0.0470083	0.0424103	0.0522193	0.0736099	0.0760272	0.0666281	0.00438794	0.0144895	0.0138232	0.00268337	0.0021278	0.00301874	0	0.00585767	0	0.00976611	0.00197022	0.00198761	0.00625936	0.0071649	0.00826746	0.00609962	0.00342897	0.00200942	0.00533774	0.00220476	0.00188984	0.00325996	0.00197712	0.00565631	0.00235311	0.00294505	0
75	4	0	0	0	0	0	0	0	0	0	0	0	0	0	0	0	0.0330502	0.0394267	0.0522193	0.0900471	0.0658146	0.0768226	0.0056966	0.0016246	0.00413727	0	0	0	0	0	0	0	0	0	0	0	0	0	0	0	0	0	0	0	0	0	0	0	0
75	5	0	0	0	0	0	0	0	0	0	0	0	0	0	0	0	0.0349754	0.0291971	0.0415864	0.0263078	0.026693	0.0272533	0	0	0	0	0	0	0	0	0	0	0	0	0	0	0.00256998	0	0	0	0	0	0	0.00243802	0	0	0	0	0
75	6	0	0	0	0	0	0	0	0	0	0	0	0	0	0	0	0.0444413	0.059886	0.0361518	0.0306821	0.0297178	0.0263575	0	0	0	0	0	0	0	0	0	0	0	0	0	0	0	0	0	0	0	0	0	0	0	0	0	0	0
75	7	0	0	0	0	0	0	0	0	0	0	0	0.00214182	0	0	0	0.0462061	0.0426235	0.0623796	0.00363995	0.00530148	0.00295773	0	0	0	0	0	0	0	0	0	0	0	0	0	0	0	0.00135013	0.00151711	0	0	0	0	0	0	0	0	0	0
75	8	0	0	0	0	0	0	0	0	0	0	0	0	0	0	0	0.0583994	0.0650008	0.0498564	0.00816935	0.0072737	0.0026005	0	0	0	0	0	0	0	0	0	0	0	0	0	0	0	0	0	0	0	0	0	0	0	0	0	0	0
75	9	0	0	0	0	0	0	0	0	0	0	0	0.00688261	0	0	0	0.0672235	0.0624434	0.0637973	0	0	0	0	0	0	0	0	0	0	0.00906947	0.00817455	0	0.00274514	0	0	0	0	0.00175564	0.00171649	0	0.00136657	0	0	0	0	0	0	0.0066662	0
75	10	0	0	0	0	0	0	0	0	0	0	0	0	0	0	0	0.0608059	0.0637221	0.0626159	0	0.00166611	0	0	0.00189237	0	0	0	0	0	0	0	0	0	0	0	0	0	0	0	0	0	0	0	0	0	0.00325018	0	0	0
75	11	0	0	0	0	0	0	0	0	0	0	0	0	0	0	0	0.0625708	0.0628696	0.0642699	0	0	0.00221162	0	0	0	0	0	0	0	0	0	0	0	0	0	0	0	0	0	0	0	0	0	0	0	0	0	0	0
75	12	0	0	0	0	0	0	0	0	0	0	0	0	0	0	0	0.0553511	0.0528531	0.0425315	0	0	0	0	0	0	0	0	0	0	0	0	0	0	0	0	0	0	0	0	0	0	0	0	0	0	0	0	0	0
75	13	0	0	0	0	0	0	0	0	0	0	0	0	0	0	0	0.0510192	0.0539187	0.0578901	0	0	0	0	0	0	0	0	0	0	0	0	0	0	0	0	0	0	0	0	0	0	0	0	0	0	0	0	0	0
75	14	0	0	0	0	0	0	0	0	0	0	0	0	0	0	0	0.0351359	0.0407054	0.0236286	0	0	0	0	0	0	0	0	0	0	0	0	0	0	0	0	0	0	0	0	0	0	0	0	0	0	0	0	0	0
75	15	0	0	0	0	0	0	0	0	0	0	0	0	0	0	0	0.0378633	0.038148	0.0378058	0	0	0	0	0	0	0	0	0	0	0	0	0	0	0	0	0	0	0	0	0	0	0	0	0	0	0	0	0	0
75	16	0	0	0	0	0	0	0	0	0	0	0	0	0	0	0	0.0319271	0.0319676	0.0262278	0	0	0	0	0	0	0	0	0	0	0	0	0	0	0	0	0	0	0	0	0	0	0	0	0	0	0	0	0	0
75	17	0	0	0	0	0	0	0	0	0	0	0	0	0	0	0	0.0356172	0.0287708	0.038751	0	0	0	0	0	0	0	0	0	0	0	0	0	0	0	0	0	0	0	0	0	0	0	0	0	0	0	0	0	0
75	18	0	0	0	0	0	0	0	0	0	0	0	0	0	0	0	0.0275953	0.0192986	0.0241012	0	0	0	0	0	0	0	0	0	0	0	0	0	0	0	0	0	0	0	0	0	0	0	0	0	0	0	0	0	0
75	19	0	0	0	0	0	0	0	0	0	0	0	0	0	0	0	0.0240657	0.0219511	0.0216822	0	0	0	0	0	0	0	0	0	0	0	0	0	0	0	0	0	0	0	0	0	0	0	0	0	0	0	0	0	0
75	20	0	0	0	0	0	0	0	0	0	0	0	0	0	0	0	0.014575	0.0198889	0.0159588	0	0	0	0	0	0	0	0	0	0	0	0	0	0	0	0	0	0	0	0	0	0	0	0	0	0	0	0	0	0
75	21	0	0	0	0	0	0	0	0	0	0	0	0	0	0	0	0.0157951	0.0178468	0.0123626	0	0	0	0	0	0	0	0	0	0	0	0	0	0	0	0	0	0	0	0	0	0	0	0	0	0	0	0	0	0
75	22	0	0	0	0	0	0	0	0	0	0	0.00266673	0	0	0	0	0.00877609	0.0108046	0.00399665	0	0	0	0	0	0	0	0	0	0	0	0	0	0	0	0	0	0	0	0	0	0	0	0	0	0	0	0	0	0
75	23	0	0	0	0	0	0	0	0	0	0	0	0	0	0	0	0.00891364	0.00580854	0.00369945	0	0	0	0	0	0	0	0	0	0	0	0	0	0	0	0	0	0	0	0	0	0	0	0	0	0	0	0	0	0
75	24	0	0	0	0	0	0	0	0	0	0	0	0	0	0	0	0.00165643	0.000691188	0.00164308	0	0	0	0	0	0	0	0	0	0	0	0	0	0	0	0	0	0	0	0	0	0	0	0	0	0	0	0	0	0
75	25	0	0	0	0	0	0	0	0	0	0	0	0	0	0	0	0.00418182	0.00137184	0.00212811	0	0	0	0	0	0	0	0	0	0	0	0	0	0	0	0	0	0	0	0	0	0	0	0	0	0	0	0	0	0
75	26	0	0	0	0	0	0	0	0	0	0	0	0	0	0	0	0	0	0	0	0	0	0	0	0	0	0	0	0	0	0	0	0	0	0	0	0	0	0	0	0	0	0	0	0	0	0	0	0
75	27	0	0	0	0	0	0	0	0	0	0	0	0	0	0	0	0	0	0	0	0	0	0	0	0	0	0	0	0	0	0	0	0	0	0	0	0	0	0	0	0	0	0	0	0	0	0	0	0
75	28	0	0	0	0	0	0	0	0	0	0	0	0	0	0	0	0	0	0	0	0	0	0	0	0	0	0	0	0	0	0	0	0	0	0	0	0	0	0	0	0	0	0	0	0	0	0	0	0
75	29	0	0	0	0	0	0	0	0	0	0	0	0	0	0	0	0	0	0	0	0	0	0	0	0	0	0	0	0	0	0	0	0	0	0	0	0	0	0	0	0	0	0	0	0	0	0	0	0
75	30	0	0	0	0	0	0.00173759	0	0	0	0	0	0	0	0	0	0	0	0	0	0	0	0	0	0	0	0	0	0	0	0	0	0	0	0	0	0	0	0	0	0	0	0	0	0	0	0	0	0
75	31	0	0	0	0	0	0	0	0	0	0	0	0	0	0	0	0	0	0	0	0	0	0	0	0	0	0	0	0	0	0	0	0	0	0	0	0	0	0	0	0	0	0	0	0	0	0	0	0
75	32	0	0	0	0	0	0	0	0	0	0	0	0	0	0	0	0	0	0	0	0	0	0	0	0	0	0	0	0	0	0	0	0	0	0	0	0	0	0	0	0	0	0	0	0	0	0	0	0
75	33	0	0	0	0	0	0	0	0	0	0	0	0	0	0	0	0	0	0	0	0	0	0	0	0	0	0	0	0	0	0	0	0	0	0	0	0	0	0	0	0	0	0	0	0	0	0	0	0
75	34	0	0	0	0	0	0	0	0	0	0	0	0	0	0	0	0	0	0	0	0	0	0	0	0	0	0	0	0	0	0	0	0	0	0	0	0	0	0	0	0	0	0	0	0	0	0	0	0
75	35	0	0	0	0	0	0	0	0	0	0	0	0	0	0	0	0	0	0	0	0	0	0	0	0	0	0	0	0	0	0	0	0	0	0	0	0	0	0	0	0	0	0	0	0	0	0	0	0
75	36	0	0	0	0	0	0	0	0	0	0	0	0	0	0	0	0	0	0	0	0	0	0	0	0	0	0	0	0	0	0	0	0	0	0	0	0	0	0	0	0	0	0	0	0	0	0	0	0
75	37	0	0	0	0	0	0	0	0	0	0	0	0	0	0	0	0	0	0	0	0	0	0	0	0	0	0	0	0	0	0	0	0	0	0	0	0	0	0	0	0	0	0	0	0	0	0	0	0
75	38	0	0	0	0	0	0	0	0	0	0	0	0	0	0	0	0	0	0	0	0	0	0	0	0	0	0	0	0	0	0	0	0	0	0	0	0	0	0	0	0	0	0	0	0	0	0	0	0
75	39	0	0	0	0	0	0	0	0	0	0	0	0	0	0	0	0	0	0	0	0	0	0	0	0	0	0	0	0	0	0	0	0	0	0	0	0	0	0	0	0	0	0	0	0	0	0	0	0
75	40	0	0	0	0	0	0	0	0	0	0	0	0	0	0	0	0	0	0	0	0	0	0	0	0	0	0	0	0	0	0	0	0	0	0	0	0	0	0	0	0	0	0	0	0	0	0	0	0
75	41	0	0	0	0	0	0	0	0	0	0	0	0	0	0	0	0	0	0	0	0	0	0	0	0	0	0	0	0	0	0	0	0	0	0	0	0	0	0	0	0	0	0	0	0	0	0	0	0
75	42	0	0	0	0	0	0	0	0	0	0	0	0	0	0	0	0	0	0	0	0	0	0	0	0	0	0	0	0	0	0	0	0	0	0	0	0	0	0	0	0	0	0	0	0	0	0	0	0
75	43	0	0	0	0	0	0	0	0	0	0	0	0	0	0	0	0	0	0	0	0	0	0	0	0	0	0	0	0	0	0	0	0	0	0	0	0	0	0	0	0	0	0	0	0	0	0	0	0
75	44	0	0	0	0	0	0	0	0	0	0	0	0	0	0	0	0	0	0	0	0	0	0	0	0	0	0	0	0	0	0	0	0	0	0	0	0	0	0	0	0	0	0	0	0	0	0	0	0
75	45	0	0	0	0	0	0	0	0	0	0	0	0	0	0	0	0	0	0	0	0	0	0	0	0	0	0	0	0	0	0	0	0	0	0	0	0	0	0	0	0	0	0	0	0	0	0	0	0
78	0	0.484307	0.495218	0.482718	0.463681	0.464921	0.478896	0.555909	0.567545	0.579612	0.464672	0.496114	0.485298	0.533878	0.532988	0.527133	0.0626282	0.0667971	0.0651671	0.329836	0.327116	0.332503	0.486202	0.47273	0.479409	0.490549	0.481003	0.468468	0.570705	0.572151	0.574889	0.48215	0.489309	0.488941	0.467008	0.449194	0.456946	0.508944	0.52242	0.50821	0.4724	0.49566	0.48007	0.489847	0.497371	0.516322	0.527346	0.519598	0.532406
78	1	0.237211	0.248841	0.234519	0.237268	0.218881	0.228129	0.272901	0.272216	0.279072	0.245364	0.243966	0.228148	0.262321	0.261915	0.267202	0.0441561	0.0439537	0.0456528	0.1564	0.165801	0.166605	0.232098	0.236365	0.232625	0.256448	0.242195	0.229339	0.280164	0.277695	0.276411	0.235757	0.233732	0.237598	0.237115	0.236514	0.24357	0.249171	0.259075	0.264548	0.234388	0.244826	0.240854	0.236641	0.250967	0.253191	0.262754	0.260787	0.263299
78	2	0.181269	0.170247	0.183511	0.234167	0.226869	0.212456	0.129577	0.124552	0.108409	0.210839	0.206885	0.204947	0.150927	0.150189	0.157776	0.0488374	0.0474196	0.0463689	0.212038	0.209354	0.203393	0.187828	0.184625	0.184886	0.19731	0.215097	0.225144	0.118551	0.121943	0.115849	0.19676	0.199218	0.208144	0.201247	0.210846	0.217402	0.17495	0.166548	0.175785	0.21989	0.199766	0.214639	0.208717	0.193929	0.187201	0.159306	0.154892	0.147331
78	3	0.0691867	0.0606088	0.0676196	0.0493146	0.0690193	0.0632143	0.0361846	0.0318442	0.0313956	0.0627524	0.0381036	0.0682511	0.0430428	0.0472546	0.0398077	0.0711052	0.0740439	0.0748347	0.0926079	0.0910316	0.0928531	0.0621827	0.0707234	0.0695851	0.0460571	0.0481003	0.0623692	0.0272382	0.0263261	0.0284998	0.066473	0.0685906	0.0532141	0.0775137	0.0817716	0.0579738	0.0507619	0.0409964	0.0410745	0.0623423	0.0513684	0.0514477	0.0466183	0.04814	0.0292675	0.0429962	0.0521574	0.0487878
78	4	0.0233258	0.0220001	0.026188	0.0149764	0.0196513	0.0155145	0.00460255	0.00282564	0	0.0154201	0.0128551	0.00915703	0.00819635	0.00634615	0.00713657	0.0480782	0.0475771	0.0524559	0.0917018	0.0977609	0.0986896	0.0268691	0.0282893	0.0283195	0.00752684	0.0128763	0.0136436	0.00334073	0.000876896	0.000897419	0.0157535	0.00818735	0.00980242	0.0143852	0.0205346	0.0191444	0.0139164	0.00960875	0.0103827	0.00869679	0.00837891	0.0116903	0.0141321	0.00811556	0.0112776	0.00660807	0.0104512	0.00757764
78	5	0.00338331	0.00308557	0.00544403	0.000593148	0	0.000469394	0	0	0	0	0	0.00105372	0	0	0	0.0416256	0.0430085	0.0431463	0.0373331	0.0386931	0.0350189	0.00219881	0.00419063	0.00398342	0	0.000728075	0.00103569	0	0.00100762	0	0.00240732	0	0.000642526	0.00186613	0.000470501	0.00198322	0.0015715	0.000827538	0	0.0018179	0	0.000597501	0.0010354	0.000592537	0.00178618	0.000535157	0.000661451	0
78	6	0	0	0	0	0	0	0	0	0	0	0	0	0	0	0	0.0403604	0.0387549	0.0435044	0.0436761	0.0353285	0.0392636	0.00162868	0.000469863	0.00119223	0	0	0	0	0	0	0	0	0	0	0	0	0	0	0	0	0	0	0	0	0	0	0	0
78	7	0	0	0	0	0	0	0	0	0	0	0	0	0.000602947	0.000635453	0	0.0389687	0.0345013	0.0368803	0.0140449	0.0131913	0.0132388	0	0.000665967	0	0.00104582	0	0	0	0	0	0	0	0	0	0	0.000885437	0	0	0	0	0	0	0.000774344	0	0	0	0.000592825	0
78	8	0	0	0	0	0	0	0	0	0	0	0	0	0	0	0	0.0463069	0.0497827	0.0463689	0.0155612	0.0146861	0.0128037	0	0	0	0.00106426	0	0	0	0	0	0	0	0	0	0	0	0	0	0	0	0	0	0	0	0	0.00045406	0	0
78	9	0.00131708	0	0	0	0.000658554	0.000728671	0.000826224	0	0.00151152	0.000952795	0.00121208	0.00314474	0.00103246	0	0.000943659	0.0454213	0.0480498	0.047264	0.00265687	0.00261991	0.00241303	0.00099361	0.00140602	0	0	0	0	0	0	0.00266162	0.000698362	0.000962805	0.000843651	0	0.000669778	0.00209539	0	0.000524554	0	0	0	0.000702075	0.00117128	0.000885434	0.000953738	0	0.000861099	0
78	10	0	0	0	0	0	0	0	0	0	0	0	0	0	0.000671	0	0.0527595	0.0549815	0.0531721	0.00414329	0.00359456	0.00126325	0	0.000534788	0	0	0	0	0	0	0.000792398	0	0	0.000814419	0	0	0	0	0	0	0	0	0	0.00106388	0	0	0	0	0.000597741
78	11	0	0	0	0	0	0	0	0	0	0	0	0	0	0	0	0.0537717	0.0622284	0.0554994	0	0	0.00195575	0	0	0	0	0	0	0	0	0	0	0	0	0.0008658	0	0	0	0	0	0.00046542	0	0	0	0	0	0	0	0
78	12	0	0	0	0	0	0	0	0	0	0	0	0	0	0	0	0.0501026	0.0551391	0.0512027	0	0.00082337	0	0	0	0	0	0	0	0	0	0	0	0	0	0	0	0	0	0	0	0	0	0	0	0	0	0	0	0
78	13	0	0	0	0	0	0	0	0	0	0	0	0	0	0	0	0.0493435	0.0519883	0.0549624	0	0	0	0	0	0	0	0	0	0	0	0	0	0	0	0	0	0	0	0	0	0	0	0	0	0	0	0	0	0
78	14	0	0	0	0	0	0	0	0	0	0	0	0	0	0	0	0.0458009	0.0408029	0.0393867	0	0	0	0	0	0	0	0	0	0	0	0	0	0	0	0	0	0	0	0	0	0	0	0	0	0	0	0	0	0
78	15	0	0	0	0	0	0	0	0	0	0	0	0	0	0	0	0.0440295	0.0425359	0.0438625	0	0	0	0	0	0	0	0	0	0	0	0	0	0	0	0	0	0	0	0	0	0	0	0	0	0	0	0	0	0
78	16	0	0	0	0	0	0	0	0	0	0	0	0	0	0	0	0.0344139	0.0321382	0.0334787	0	0	0	0	0	0	0	0	0	0	0	0	0	0	0	0	0	0	0	0	0	0	0	0	0	0	0	0	0	0
78	17	0	0	0	0	0	0	0	0	0	0	0	0	0	0	0	0.0307448	0.0305628	0.0286449	0	0	0	0	0	0	0	0	0	0	0	0	0	0	0	0	0	0	0	0	0	0	0	0	0	0	0	0	0	0
78	18	0	0	0	0	0	0	0	0	0	0	0	0	0	0	0	0.0275817	0.0255215	0.0256014	0	0	0	0	0	0	0	0	0	0	0	0	0	0	0	0	0	0	0	0	0	0	0	0	0	0	0	0	0	0
78	19	0	0	0	0	0	0	0	0	0	0	0	0	0	0	0	0.0280878	0.0252064	0.029361	0	0	0	0	0	0	0	0	0	0	0	0	0	0	0	0	0	0	0	0	0	0	0	0	0	0	0	0	0	0
78	20	0	0	0	0	0	0	0	0	0	0	0	0	0	0	0	0.0217617	0.0185897	0.0247062	0	0	0	0	0	0	0	0	0	0	0	0	0	0	0	0	0	0	0	0	0	0	0	0	0	0	0	0	0	0
78	21	0	0	0	0	0	0	0	0	0	0	0	0	0	0	0	0.0244187	0.019535	0.0209466	0	0	0	0	0	0	0	0	0	0	0	0	0	0	0	0	0	0	0	0	0	0	0	0	0	0	0	0	0	0
78	22	0	0	0	0	0	0	0	0	0	0	0	0	0	0	0	0.014297	0.0152907	0.0143736	0	0	0	0	0	0	0	0	0	0	0	0	0	0	0	0	0	0	0	0	0	0	0	0	0	0	0	0	0	0
78	23	0	0	0	0	0	0	0	0	0	0	0	0	0	0	0	0.0153091	0.0155446	0.0123898	0	0	0	0	0	0	0	0	0	0	0	0	0	0	0	0	0	0	0	0	0	0	0	0	0	0	0	0	0	0
78	24	0	0	0	0	0	0	0	0	0	0	0.000864291	0	0	0	0	0.00845611	0.00798694	0.00373399	0	0	0	0	0	0	0	0	0	0	0	0	0	0	0	0	0	0	0.000685988	0	0	0	0	0	0	0	0	0	0	0
78	25	0	0	0	0	0	0	0	0	0	0	0	0	0	0	0	0.00702932	0.00653446	0.00417741	0	0	0	0	0	0	0	0	0	0	0	0	0	0	0	0	0	0	0	0	0	0	0	0	0	0	0	0	0	0
78	26	0	0	0	0	0	0	0	0	0	0	0	0	0	0	0	0.00130627	0.000510939	0.00124494	0	0	0	0	0	0	0	0	0	0	0	0	0	0	0	0	0	0	0	0	0	0	0	0	0	0	0	0	0	0
78	27	0	0	0	0	0	0	0	0	0	0	0	0	0	0	0	0.00329779	0.00101409	0.00161244	0	0	0	0	0	0	0	0	0	0	0	0	0	0	0	0	0	0	0	0	0	0	0	0	0	0	0	0	0	0
78	28	0	0	0	0	0	0	0	0	0	0	0	0	0	0	0	0	0	0	0	0	0	0	0	0	0	0	0	0	0	0	0	0	0	0	0	0	0	0	0	0	0	0	0	0	0	0	0	0
78	29	0	0	0	0	0	0	0	0	0	0	0	0	0	0	0	0	0	0	0	0	0	0	0	0	0	0	0	0	0	0	0	0	0	0	0	0	0	0	0	0	0	0	0	0	0	0	0	0
78	30	0	0	0	0	0	0	0	0	0	0	0	0	0	0	0	0	0	0	0	0	0	0	0	0	0	0	0	0	0	0	0	0	0	0	0	0	0	0	0	0	0	0	0	0	0	0	0	0
78	31	0	0	0	0	0	0	0	0	0	0	0	0	0	0	0	0	0	0	0	0	0	0	0	0	0	0	0	0	0	0	0	0	0	0	0	0	0	0	0	0	0	0	0	0	0	0	0	0
78	32	0	0	0	0	0	0.0005922	0	0	0	0	0	0	0	0	0	0	0	0	0	0	0	0	0	0	0	0	0	0	0	0	0	0	0	0	0	0	0	0	0	0	0	0	0	0	0	0	0	0
78	33	0	0	0	0	0	0	0	0	0	0	0	0	0	0	0	0	0	0	0	0	0	0	0	0	0	0	0	0	0	0	0	0	0	0	0	0	0	0	0	0	0	0	0	0	0	0	0	0
78	34	0	0	0	0	0	0	0	0	0	0	0	0	0	0	0	0	0	0	0	0	0	0	0	0	0	0	0	0	0	0	0	0	0	0	0	0	0	0	0	0	0	0	0	0	0	0	0	0
78	35	0	0	0	0	0	0	0	0	0	0	0	0	0	0	0	0	0	0	0	0	0	0	0	0	0	0	0	0	0	0	0	0	0	0	0	0	0	0	0	0	0	0	0	0	0	0	0	0
78	36	0	0	0	0	0	0	0	0	0	0	0	0	0	0	0	0	0	0	0	0	0	0	0	0	0	0	0	0	0	0	0	0	0	0	0	0	0	0	0	0	0	0	0	0	0	0	0	0
78	37	0	0	0	0	0	0	0	0	0	0	0	0	0	0	0	0	0	0	0	0	0	0	0	0	0	0	0	0	0	0	0	0	0	0	0	0	0	0	0	0	0	0	0	0	0	0	0	0
78	38	0	0	0	0	0	0	0	0	0	0	0	0	0	0	0	0	0	0	0	0	0	0	0	0	0	0	0	0	0	0	0	0	0	0	0	0	0	0	0	0	0	0	0	0	0	0	0	0
78	39	0	0	0	0	0	0	0	0	0	0	0	0	0	0	0	0	0	0	0	0	0	0	0	0	0	0	0	0	0	0	0	0	0	0	0	0	0	0	0	0	0	0	0	0	0	0	0	0
78	40	0	0	0	0	0	0	0	0	0	0	0	0	0	0	0	0	0	0	0	0	0	0	0	0	0	0	0	0	0	0	0	0	0	0	0	0	0	0	0	0	0	0	0	0	0	0	0	0
78	41	0	0	0	0	0	0	0	0	0	0	0	0	0	0	0	0	0	0	0	0	0	0	0	0	0	0	0	0	0	0	0	0	0	0	0	0	0	0	0	0	0	0	0	0	0	0	0	0
78	42	0	0	0	0	0	0	0	0	0	0	0	0	0	0	0	0	0	0	0	0	0	0	0	0	0	0	0	0	0	0	0	0	0	0	0	0	0	0	0	0	0	0	0	0	0	0	0	0
78	43	0	0	0	0	0	0	0	0	0	0	0	0	0	0	0	0	0	0	0	0	0	0	0	0	0	0	0	0	0	0	0	0	0	0	0	0	0	0	0	0	0	0	0	0	0	0	0	0
78	44	0	0	0	0	0	0	0	0.00101674	0	0	0	0	0	0	0	0	0	0	0	0	0	0	0	0	0	0	0	0	0	0	0	0	0	0	0	0	0	0	0	0	0	0	0	0	0	0	0	0
78	45	0	0	0	0	0	0	0	0	0	0	0	0	0	0	0	0	0	0	0	0	0	0	0	0	0	0	0	0	0	0	0	0	0	0	0	0	0	0	0	0	0	0	0	0	0	0	0	0
79	0	0.504949	0.507891	0.501262	0.465365	0.441417	0.481207	0.567773	0.593118	0.597054	0.466863	0.478271	0.483713	0.548387	0.525093	0.546986	0.0906103	0.0761584	0.0840393	0.377458	0.340525	0.361919	0.507803	0.496224	0.484807	0.493243	0.438558	0.444483	0.626567	0.574564	0.594186	0.451157	0.489466	0.475923	0.494756	0.455336	0.461052	0.515953	0.520757	0.52189	0.497802	0.49336	0.509159	0.48617	0.524375	0.49938	0.518242	0.528924	0.549802
79	1	0.252474	0.256402	0.239492	0.224926	0.221086	0.223817	0.268417	0.288306	0.299189	0.231735	0.239827	0.241559	0.280789	0.266738	0.261539	0.0453097	0.0440428	0.0358659	0.175098	0.180048	0.165949	0.24153	0.232152	0.241026	0.23927	0.218942	0.220607	0.282342	0.30189	0.278568	0.223225	0.244049	0.247058	0.249416	0.230285	0.235176	0.256105	0.260906	0.262495	0.231868	0.246327	0.246367	0.253827	0.245246	0.256699	0.26028	0.256036	0.255736
79	2	0.181123	0.172899	0.17637	0.256726	0.288241	0.244067	0.132954	0.0953853	0.0921293	0.239976	0.241209	0.22609	0.14699	0.173761	0.149968	0.0516447	0.0491873	0.0633996	0.226475	0.236802	0.231828	0.203828	0.192251	0.201085	0.219219	0.274268	0.277148	0.0814846	0.115332	0.11749	0.270694	0.225592	0.229453	0.220888	0.240752	0.245141	0.175371	0.179043	0.189121	0.210989	0.20045	0.203937	0.218816	0.192809	0.209389	0.179704	0.169826	0.149728
79	3	0.0580073	0.0506922	0.0637059	0.0386146	0.0399916	0.0389812	0.0284571	0.0231906	0.011628	0.0509041	0.0319601	0.0409334	0.022547	0.0318913	0.0398537	0.100948	0.0825302	0.105214	0.0875671	0.0860403	0.0751682	0.0468387	0.0679925	0.0575015	0.0412985	0.0570126	0.0457556	0.00702148	0.00821493	0.00975645	0.0459004	0.0370262	0.0393001	0.0246933	0.0579751	0.0456859	0.0467346	0.03617	0.0244124	0.053687	0.0550639	0.0375127	0.037368	0.0375709	0.0267467	0.0402805	0.0441851	0.0404502
79	4	0.00344681	0.0103331	0.0174206	0.0128109	0.00857909	0.0119275	0	0	0	0.00811426	0.00685543	0.00770554	0	0.00109458	0	0.0450679	0.0603962	0.0470729	0.0777039	0.0940902	0.0975681	0	0.011381	0.0155802	0.00627595	0.00976985	0.0103202	0	0	0	0.0070308	0.00312005	0.0073921	0.00883112	0.0156521	0.0118282	0.00457949	0.00312384	0.00133973	0.0056546	0.00479961	0.00182512	0.00381841	0	0.00778438	0.00149393	0.00102916	0.00428402
79	5	0	0	0.00174953	0.000979339	0.000685566	0	0	0	0	0.000967084	0	0	0	0	0	0.0330213	0.0483778	0.0332953	0.0188915	0.0265644	0.0289215	0	0	0	0	0.00144981	0.00168607	0	0	0	0.0015339	0	0.000874395	0	0	0	0	0	0	0	0	0	0	0	0	0	0	0
79	6	0	0	0	0	0	0	0	0	0	0.000664211	0	0	0	0	0	0.0417845	0.0377961	0.0416766	0.0292226	0.0293862	0.028761	0	0	0	0	0	0	0	0	0	0	0	0	0	0	0	0	0	0	0	0	0	0	0	0	0	0	0
79	7	0	0	0	0	0	0	0	0	0	0	0	0	0	0	0	0.0274251	0.0363212	0.0371462	0	0.00509754	0.00832129	0	0	0	0	0	0	0.00258544	0	0	0	0.000746593	0	0	0	0	0	0	0	0	0	0	0	0	0	0	0	0
79	8	0	0	0	0	0	0	0	0	0	0	0	0	0.00128605	0	0	0.0497125	0.0349274	0.0448009	0.00643827	0	0.00156304	0	0	0	0	0	0	0	0	0	0	0	0	0	0	0	0	0	0	0	0	0	0	0	0	0	0	0
79	9	0	0	0	0.000578147	0	0	0	0	0	0	0	0	0	0	0	0.0553366	0.0592117	0.0492634	0	0	0	0	0	0	0	0	0	0	0	0	0	0	0	0	0	0	0	0	0	0	0	0	0	0	0	0	0	0
79	10	0	0	0	0	0	0	0	0	0	0	0	0	0	0	0	0.0682169	0.0606204	0.0616017	0	0	0	0	0	0	0	0	0	0	0	0	0	0	0	0	0	0	0	0	0	0	0	0	0	0	0	0	0	0
79	11	0	0.00178271	0	0	0	0	0.00165837	0	0	0.00077597	0	0	0	0.00142178	0	0.0709864	0.0641698	0.0711256	0	0.0014476	0	0	0	0	0	0	0	0	0	0	0	0	0	0.00141643	0	0.00111677	0	0	0.000741538	0	0	0	0	0	0	0	0	0
79	12	0	0	0	0	0	0	0	0	0	0	0	0	0	0	0	0.0534972	0.0571246	0.0547131	0.00114573	0	0	0	0	0	0	0	0	0	0	0	0	0	0	0	0	0	0	0	0	0	0	0	0	0	0	0	0	0
79	13	0	0	0	0	0	0	0	0	0	0	0	0	0	0	0	0.0732617	0.0688393	0.0641735	0	0	0	0	0	0	0	0	0	0	0	0	0.000458185	0	0	0	0	0	0	0	0	0	0	0	0	0	0	0	0	0
79	14	0	0	0	0	0	0	0	0	0	0	0	0	0	0	0	0.0449432	0.0388857	0.0513516	0	0	0	0	0	0	0	0	0	0	0	0	0	0	0	0	0	0	0	0	0	0	0	0	0	0	0	0	0	0
79	15	0	0	0	0	0	0	0	0	0	0	0	0	0	0	0	0.0424358	0.0604926	0.0507238	0	0	0	0	0	0	0	0	0	0	0	0	0	0	0	0	0	0	0	0	0	0	0	0	0	0	0	0	0	0
79	16	0	0	0	0	0	0	0	0	0	0	0	0	0	0	0	0.0303804	0.0257672	0.0315843	0	0	0	0	0	0	0	0	0	0	0	0	0	0	0	0	0	0	0	0	0	0	0	0	0	0	0	0	0	0
79	17	0	0	0	0	0	0	0	0	0	0	0	0	0	0	0	0.0192269	0.0236539	0.0299963	0	0	0	0	0	0	0	0	0	0	0	0	0	0	0	0	0	0	0	0	0	0	0	0	0	0	0	0	0	0
79	18	0	0	0	0	0	0	0	0	0	0	0	0	0	0	0	0.0134663	0.00952853	0.00869625	0	0	0	0	0	0	0	0	0	0	0	0	0	0	0	0	0	0	0	0	0	0	0	0	0	0	0	0	0	0
79	19	0	0	0	0	0	0	0	0	0	0	0	0	0	0	0	0.00571387	0.0136991	0.0147636	0	0	0	0	0	0	0	0	0	0	0	0	0	0	0	0	0	0	0	0	0	0	0	0	0	0	0	0	0	0
79	20	0	0	0	0	0	0	0	0	0	0	0	0	0	0	0	0.0101064	0.0163617	0.00632651	0	0	0	0	0	0	0	0	0	0	0	0	0	0	0	0	0	0	0	0	0	0	0	0	0	0	0	0	0	0
79	21	0	0	0	0	0	0	0	0	0	0	0	0	0	0	0	0.0082562	0.0100136	0.00600229	0	0	0	0	0	0	0	0	0	0	0	0	0	0	0	0	0	0	0	0	0	0	0	0	0	0	0	0	0	0
79	22	0	0	0	0	0	0	0	0	0	0	0	0	0	0	0	0.00698512	0.00734715	0.00481296	0	0	0	0	0	0	0	0	0	0	0	0	0	0	0	0	0	0	0	0	0	0	0	0	0	0	0	0	0	0
79	23	0	0	0	0	0	0	0	0	0	0	0	0	0	0	0	0.0116634	0.00225733	0	0	0	0	0	0	0	0	0	0	0	0	0	0	0	0	0	0	0	0	0	0	0	0	0	0	0	0	0	0	0
79	24	0	0	0	0	0	0	0	0	0	0	0	0	0	0	0	0	0.0020988	0	0	0	0	0	0	0	0	0	0	0	0	0	0	0	0	0	0	0	0	0	0	0	0	0	0	0	0	0	0	0
79	25	0	0	0	0	0	0	0	0	0	0	0.00125892	0	0	0	0	0	0.00754763	0.00235408	0	0	0	0	0	0	0	0	0	0	0	0	0	0	0	0	0	0	0	0	0	0	0	0	0	0	0	0	0	0
79	26	0	0	0	0	0	0	0	0	0	0	0	0	0	0	0	0	0	0	0	0	0	0	0	0	0	0	0	0	0	0	0	0	0	0	0	0	0	0	0	0	0	0.00119891	0	0	0	0	0	0
79	27	0	0	0	0	0	0	0	0	0	0	0	0	0	0	0	0	0.00264358	0	0	0	0	0	0	0	0	0	0	0	0	0	0	0	0	0	0	0	0	0	0	0	0	0	0	0	0	0	0	0
79	28	0	0	0	0	0	0	0	0	0	0	0	0	0	0	0	0	0	0	0	0	0	0	0	0	0	0	0	0	0	0	0	0	0	0	0	0	0	0	0	0	0	0	0	0	0	0	0	0
79	29	0	0	0	0	0	0	0	0	0	0	0	0	0	0	0	0	0	0	0	0	0	0	0	0	0	0	0	0	0	0	0	0	0	0	0	0	0	0	0	0	0	0	0	0	0	0	0	0
79	30	0	0	0	0	0	0	0	0	0	0	0	0	0	0	0	0	0	0	0	0	0	0	0	0	0	0	0	0	0	0	0	0	0	0	0	0	0	0	0	0	0	0	0	0	0	0	0	0
79	31	0	0	0	0	0	0	0	0	0	0	0	0	0	0	0	0	0	0	0	0	0	0	0	0	0	0	0	0	0	0	0	0	0	0	0	0	0	0	0	0	0	0	0	0	0	0	0	0
79	32	0	0	0	0	0	0	0	0	0	0	0	0	0	0	0	0	0	0	0	0	0	0	0	0	0	0	0	0	0	0	0	0	0	0	0	0	0	0	0	0	0	0	0	0	0	0	0	0
79	33	0	0	0	0	0	0	0	0	0	0	0	0	0	0	0	0	0	0	0	0	0	0	0	0	0	0	0	0	0	0	0	0	0	0	0	0	0	0	0	0	0	0	0	0	0	0	0	0
79	34	0	0	0	0	0	0	0	0	0	0	0	0	0	0	0	0	0	0	0	0	0	0	0	0	0	0	0	0	0	0	0	0	0	0	0	0	0	0	0	0	0	0	0	0	0	0	0	0
79	35	0	0	0	0	0	0	0	0	0	0	0	0	0	0	0.0016523	0	0	0	0	0	0	0	0	0	0	0	0	0	0	0	0	0	0	0	0	0	0	0	0	0	0	0	0	0	0	0	0	0
79	36	0	0	0	0	0	0	0	0	0	0	0	0	0	0	0	0	0	0	0	0	0	0	0	0	0	0	0	0	0	0	0	0	0	0	0	0	0	0	0	0	0	0	0	0	0	0	0	0
79	37	0	0	0	0	0	0	0	0	0	0	0	0	0	0	0	0	0	0	0	0	0	0	0	0	0	0	0	0	0	0	0	0	0	0	0	0	0	0	0	0	0	0	0	0	0	0	0	0
79	38	0	0	0	0	0	0	0	0	0	0	0	0	0	0	0	0	0	0	0	0	0	0	0	0	0	0	0	0	0	0	0	0	0	0	0	0	0	0	0	0	0	0	0	0	0	0	0	0
79	39	0	0	0	0	0	0	0.000740277	0	0	0	0.000618621	0	0	0	0	0	0	0	0	0	0	0	0	0	0.000693897	0	0	0	0	0	0	0	0	0	0	0	0.00125719	0	0	0	0	0	0	0	0	0	0	0
79	40	0	0	0	0	0	0	0	0	0	0	0	0	0	0	0	0	0	0	0	0	0	0	0	0	0	0	0	0	0	0	0	0	0	0	0	0	0	0	0	0	0	0	0	0	0	0	0	0
79	41	0	0	0	0	0	0	0	0	0	0	0	0	0	0	0	0	0	0	0	0	0	0	0	0	0	0	0	0	0	0	0	0	0	0	0	0	0	0	0	0	0	0	0	0	0	0	0	0
79	42	0	0	0	0	0	0	0	0	0	0	0	0	0	0	0	0	0	0	0	0	0	0	0	0	0	0	0	0	0	0	0	0	0	0	0	0	0	0	0	0	0	0	0	0	0	0	0	0
79	43	0	0	0	0	0	0	0	0	0	0	0	0	0	0	0	0	0	0	0	0	0	0	0	0	0	0	0	0	0	0	0	0	0	0	0	0	0	0	0	0	0	0	0	0	0	0	0	0
79	44	0	0	0	0	0	0	0	0	0	0	0	0	0	0	0	0	0	0	0	0	0	0	0	0	0	0	0	0	0	0	0	0	0	0	0	0	0	0	0	0	0	0	0	0	0	0	0	0
79	45	0	0	0	0	0	0	0	0	0	0	0	0	0	0	0	0	0	0	0	0	0	0	0	0	0	0	0	0	0	0	0	0	0	0	0	0	0	0	0	0	0	0	0	0	0	0	0	0
84	0	0.237734	0.269279	0.323261	0.524477	0.65433	0.543523	0.395757	0.492046	0.45325	0.483129	0.417854	0.542371	0.46133	0.614533	0.509054	0.0341789	0.0270927	0.0330455	0.155898	0.149427	0.179059	0.492522	0.510027	0.368767	0.456933	0.55509	0.571066	0.492539	0.568453	0.589586	0.539426	0.406644	0.533931	0.405405	0.357695	0.539869	0.537882	0.464451	0.490669	0.594861	0.61576	0.517107	0.544095	0.424697	0.485333	0.532767	0.379496	0.523115
84	1	0.108606	0.142695	0.148059	0.265227	0.290919	0.266908	0.195838	0.212313	0.226625	0.241565	0.204447	0.27388	0.221741	0.277379	0.239034	0.0236254	0.0151205	0.0161268	0.0811342	0.0782869	0.094464	0.222296	0.238977	0.172936	0.196429	0.242748	0.282213	0.258743	0.260366	0.293022	0.236285	0.1746	0.268441	0.183012	0.176471	0.251254	0.269474	0.2469	0.270021	0.306668	0.309914	0.239975	0.263067	0.182727	0.22429	0.273058	0.177255	0.239989
84	2	0.473574	0.510939	0.427725	0.189021	0.0184404	0.132645	0.331701	0.229464	0.179364	0.207542	0.309521	0.0885648	0.245538	0.0933553	0.243461	0.115643	0.091959	0.100395	0.509603	0.510002	0.53929	0.16197	0.177975	0.377536	0	0.188896	0.0570261	0.0448596	0.0547821	0.0641689	0.194157	0.377166	0.0993132	0.282625	0.392157	0.152247	0.138465	0.22221	0.0810671	0.0378393	0.0516221	0.229911	0.023798	0.26267	0.212039	0.118932	0.406839	0.209003
84	3	0.168908	0.0681252	0.0801984	0.0174992	0.0363101	0.0569235	0.0767034	0.0609144	0.124131	0.0677644	0.0681776	0.0951844	0.0713899	0.0147322	0.00675475	0.0896875	0.0656478	0.0802535	0.198812	0.196205	0.12231	0.11652	0.0519798	0.0789172	0.346639	0.0132649	0.073232	0.203858	0.113858	0.0532233	0.0270522	0.0415898	0.0941902	0.128958	0.073678	0.0566304	0.0498344	0.0647529	0.156039	0.0606318	0.0227037	0.0130064	0.169039	0.129907	0.0783389	0.0752427	0.0320219	0.0260043
84	4	0.00925881	0.00466882	0.00278736	0.00377554	0	0	0	0.00271114	0.0166296	0	0	0	0	0	0	0.0395756	0.0531434	0.0343044	0.00251422	0.0121496	0	0	0.0210416	0	0	0	0.0111879	0	0	0	0	0	0	0	0	0	0	0	0	0	0	0	0	0	0	0	0	0
84	5	0.00191883	0	0.0086803	0	0	0	0	0	0	0	0	0	0	0	0	0.0611622	0.0578326	0.0802535	0.0109799	0.024049	0.0235593	0.00364218	0	0	0	0	0.00527519	0	0	0	0	0	0.00412499	0	0	0	0	0	0	0	0	0	0	0	0	0	0	0
84	6	0	0.00429362	0.0092893	0	0	0	0	0.00255133	0	0	0	0	0	0	0.00169583	0.0693857	0.0403786	0.0909539	0.0211176	0.00527175	0.0112095	0	0	0.00184364	0	0	0	0	0.00254055	0	0.00307964	0	0	0	0	0	0.00158846	0.00168696	0	0	0	0	0	0	0	0	0	0.00188898
84	7	0	0	0	0	0	0	0	0	0	0	0	0	0	0	0	0.0290392	0.0622612	0.0440607	0.00816912	0.00985605	0.00681735	0.00304942	0	0	0	0	0	0	0	0	0	0	0	0	0	0	0	0	0	0	0	0	0	0	0	0	0	0
84	8	0	0	0	0	0	0	0	0	0	0	0	0	0	0	0	0.0765813	0.0487148	0.033675	0	0.00503522	0.0119917	0	0	0	0	0	0	0	0	0	0	0	0	0	0	0	0	0	0	0	0	0	0	0	0	0	0	0
84	9	0	0	0	0	0	0	0	0	0	0	0	0	0	0	0	0.0370057	0.0422021	0.0490962	0.00508094	0	0.00792622	0	0	0	0	0	0	0	0	0	0	0	0	0	0	0	0	0	0	0	0	0	0	0	0	0	0	0
84	10	0	0	0	0	0	0	0	0	0	0	0	0	0	0	0	0.0842908	0.0692949	0.0676647	0.00518985	0.00971794	0.00337322	0	0	0	0	0	0	0	0	0	0	0	0	0	0	0	0	0	0	0	0	0	0	0	0	0	0.00125288	0
84	11	0	0	0	0	0	0	0	0	0	0	0	0	0	0	0	0.0362348	0.0388156	0.035878	0.0014999	0	0	0	0	0	0	0	0	0	0	0	0	0	0	0	0	0	0	0	0	0	0	0	0	0	0	0	0	0
84	12	0	0	0	0	0	0	0	0	0	0	0	0	0	0	0	0.0560226	0.0791941	0.0522434	0	0	0	0	0	0	0	0	0	0	0	0	0	0	0	0	0	0	0	0	0.00220391	0	0	0	0	0	0	0	0.00159239	0
84	13	0	0	0	0	0	0	0	0	0	0	0	0	0	0	0	0.0506259	0.0817992	0.0251295	0	0	0	0	0	0	0	0	0	0	0	0	0	0	0	0	0	0	0	0	0	0	0	0	0	0	0	0	0.00154238	0
84	14	0	0	0	0	0	0	0	0	0	0	0	0	0	0	0	0.0161439	0.0253176	0.0147715	0	0	0	0	0	0	0	0	0	0	0	0	0	0	0	0	0	0	0	0	0	0	0	0	0	0	0	0	0	0
84	15	0	0	0	0	0	0	0	0	0	0	0	0	0	0	0	0.0149327	0.0157636	0.0240011	0	0	0	0	0	0	0	0	0	0	0	0	0	0	0	0	0	0	0	0	0	0	0	0	0	0	0	0	0	0
84	16	0	0	0	0	0	0	0	0	0	0	0	0	0	0	0	0.0188824	0.0191937	0.0271525	0	0	0	0	0	0	0	0	0	0	0	0	0	0	0	0	0	0	0	0	0	0	0	0	0	0	0	0	0	0
84	17	0	0	0	0	0	0	0	0	0	0	0	0	0	0	0	0.0134567	0.0200594	0	0	0	0	0	0	0	0	0	0	0	0	0	0	0	0	0	0	0	0	0	0	0	0	0	0	0	0	0	0	0
84	18	0	0	0	0	0	0	0	0	0	0	0	0	0	0	0	0.0179093	0.0186114	0.0371369	0	0	0	0	0	0	0	0	0	0	0	0	0	0	0	0	0	0	0	0	0	0	0	0	0	0	0	0	0	0
84	19	0	0	0	0	0	0	0	0	0	0	0	0	0	0	0	0.0120699	0.0234801	0.0120975	0	0	0	0	0	0	0	0	0	0	0	0	0	0	0	0	0	0	0	0	0	0	0	0	0	0	0	0	0	0
84	20	0	0	0	0	0	0	0	0	0	0	0	0	0	0	0	0.00476703	0.0174686	0.0157814	0	0	0	0	0	0	0	0	0	0	0	0	0	0	0	0	0	0	0	0	0	0	0	0	0	0	0	0	0	0
84	21	0	0	0	0	0	0	0	0	0	0	0	0	0	0	0	0.00316126	0.0195339	0.0107629	0	0	0	0	0	0	0	0	0	0	0	0	0	0	0	0	0	0	0	0	0	0	0	0	0	0	0	0	0	0
84	22	0	0	0	0	0	0	0	0	0	0	0	0	0	0	0	0.0102045	0.011148	0.033675	0	0	0	0	0	0	0	0	0	0	0	0	0	0	0	0	0	0	0	0	0	0	0	0	0	0	0	0	0	0
84	23	0	0	0	0	0	0	0	0	0	0	0	0	0	0	0	0.0300672	0.0181586	0.0309083	0	0	0	0	0	0	0	0	0	0	0	0	0	0	0	0	0	0	0	0	0	0	0	0	0	0	0	0	0	0
84	24	0	0	0	0	0	0	0	0	0	0	0	0	0	0	0	0.0238581	0.017799	0.0218398	0	0	0	0	0	0	0	0	0	0	0	0	0	0	0	0	0	0	0	0	0	0	0	0	0	0	0	0	0	0
84	25	0	0	0	0	0	0	0	0	0	0	0	0	0	0	0	0.0199225	0.0101633	0.0148056	0	0	0	0	0	0	0	0	0	0	0	0	0	0	0	0	0	0	0	0	0	0	0	0	0	0	0	0	0	0
84	26	0	0	0	0	0	0	0	0	0	0	0	0	0	0	0	0.00311835	0.00294745	0.00632896	0	0	0	0	0	0	0	0	0	0	0	0	0	0	0	0	0	0	0.00275641	0	0	0	0	0	0	0	0	0	0	0
84	27	0	0	0	0	0	0	0	0	0	0	0	0	0	0	0	0.00844748	0.00689857	0.00504407	0	0	0	0	0	0	0	0	0	0	0	0	0	0	0	0	0	0	0	0	0	0	0	0	0	0	0	0	0	0
84	28	0	0	0	0	0	0	0	0	0	0	0	0	0	0	0	0	0	0.00123828	0	0	0	0	0	0	0	0	0	0	0	0	0	0	0	0	0	0	0	0	0	0	0	0	0	0	0	0	0	0
84	29	0	0	0	0	0	0	0	0	0	0	0	0	0	0	0	0	0	0.00137559	0	0	0	0	0	0	0	0	0	0	0	0	0	0	0	0	0	0	0	0	0	0	0	0	0	0	0	0	0	0
84	30	0	0	0	0	0	0	0	0	0	0	0	0	0	0	0	0	0	0	0	0	0	0	0	0	0	0	0	0	0	0	0	0	0	0	0	0	0	0	0	0	0	0	0	0	0	0	0	0
84	31	0	0	0	0	0	0	0	0	0	0	0	0	0	0	0	0	0	0	0	0	0	0	0	0	0	0	0	0	0	0	0	0	0	0	0	0	0	0	0	0	0	0	0	0	0	0	0	0
84	32	0	0	0	0	0	0	0	0	0	0	0	0	0	0	0	0	0	0	0	0	0	0	0	0	0	0	0	0	0	0	0	0	0	0	0	0	0	0	0	0	0	0	0	0	0	0	0	0
84	33	0	0	0	0	0	0	0	0	0	0	0	0	0	0	0	0	0	0	0	0	0	0	0	0	0	0	0	0	0	0	0	0	0	0	0	0	0	0	0	0	0	0	0	0	0	0	0	0
84	34	0	0	0	0	0	0	0	0	0	0	0	0	0	0	0	0	0	0	0	0	0	0	0	0	0	0	0	0	0	0	0	0	0	0	0	0	0	0	0	0	0	0	0	0	0	0	0	0
84	35	0	0	0	0	0	0	0	0	0	0	0	0	0	0	0	0	0	0	0	0	0	0	0	0	0	0	0	0	0	0	0	0	0	0	0	0	0	0	0	0	0	0	0	0	0	0	0	0
84	36	0	0	0	0	0	0	0	0	0	0	0	0	0	0	0	0	0	0	0	0	0	0	0	0	0	0	0	0	0	0	0	0	0	0	0	0	0	0	0	0	0	0	0	0	0	0	0	0
84	37	0	0	0	0	0	0	0	0	0	0	0	0	0	0	0	0	0	0	0	0	0	0	0	0	0	0	0	0	0	0	0	0	0	0	0	0	0	0	0	0	0	0	0	0	0	0	0	0
84	38	0	0	0	0	0	0	0	0	0	0	0	0	0	0	0	0	0	0	0	0	0	0	0	0	0	0	0	0	0	0	0	0	0	0	0	0	0	0	0	0	0	0	0	0	0	0	0	0
84	39	0	0	0	0	0	0	0	0	0	0	0	0	0	0	0	0	0	0	0	0	0	0	0	0	0	0	0	0	0	0	0	0	0	0	0	0	0	0	0	0	0	0	0	0	0	0	0	0
84	40	0	0	0	0	0	0	0	0	0	0	0	0	0	0	0	0	0	0	0	0	0	0	0	0	0	0	0	0	0	0	0	0	0	0	0	0	0	0	0	0	0	0	0	0	0	0	0	0
84	41	0	0	0	0	0	0	0	0	0	0	0	0	0	0	0	0	0	0	0	0	0	0	0	0	0	0	0	0	0	0	0	0	0	0	0	0	0	0	0	0	0	0	0	0	0	0	0	0
84	42	0	0	0	0	0	0	0	0	0	0	0	0	0	0	0	0	0	0	0	0	0	0	0	0	0	0	0	0	0	0	0	0	0	0	0	0	0	0	0	0	0	0	0	0	0	0	0	0
84	43	0	0	0	0	0	0	0	0	0	0	0	0	0	0	0	0	0	0	0	0	0	0	0	0	0	0	0	0	0	0	0	0	0	0	0	0	0	0	0	0	0	0	0	0	0	0	0	0
84	44	0	0	0	0	0	0	0	0	0	0	0	0	0	0	0	0	0	0	0	0	0	0	0	0	0	0	0	0	0	0	0	0	0	0	0	0	0	0	0	0	0	0	0	0	0	0	0	0
84	45	0	0	0	0	0	0	0	0	0	0	0	0	0	0	0	0	0	0	0	0	0	0	0	0	0	0	0	0	0	0	0	0	0	0	0	0	0	0	0	0	0	0	0	0	0	0	0	0
96	0	0.45014	0.451326	0.452918	0.481256	0.480973	0.473007	0.516541	0.518525	0.516303	0.472125	0.469663	0.472117	0.493076	0.493715	0.504343	0.0945094	0.089836	0.0971287	0.314303	0.306421	0.315093	0.444465	0.438363	0.441466	0.498366	0.491699	0.497593	0.514079	0.516595	0.515551	0.486762	0.494393	0.488476	0.448645	0.458664	0.458524	0.492397	0.493018	0.495204	0.488914	0.490781	0.486688	0.478363	0.481717	0.489027	0.496991	0.49041	0.492042
96	1	0.229089	0.225319	0.226459	0.236947	0.244517	0.241773	0.258271	0.263121	0.262628	0.232621	0.237546	0.235429	0.251388	0.25343	0.249178	0.0566213	0.0545589	0.0573942	0.163528	0.157159	0.16281	0.225749	0.223704	0.22037	0.248384	0.247029	0.250586	0.258045	0.260094	0.25814	0.240611	0.246812	0.244613	0.239457	0.238937	0.237833	0.247274	0.247777	0.247968	0.246605	0.247691	0.244914	0.23882	0.24299	0.248959	0.25007	0.248856	0.249349
96	2	0.184879	0.190866	0.185778	0.175367	0.175327	0.1742	0.148614	0.150155	0.148474	0.17894	0.177142	0.180034	0.168939	0.16871	0.16986	0.0568744	0.0534633	0.057615	0.198784	0.198226	0.199302	0.189179	0.19054	0.195724	0.16133	0.156557	0.158406	0.154827	0.149446	0.150217	0.161463	0.15839	0.163576	0.180265	0.182505	0.18141	0.164849	0.164128	0.165312	0.161539	0.154903	0.153856	0.173687	0.172955	0.170304	0.164404	0.161848	0.165224
96	3	0.0750233	0.071661	0.0732262	0.0689421	0.060995	0.0700521	0.054612	0.0477127	0.051108	0.0655194	0.0685491	0.0673554	0.0560975	0.054703	0.0526043	0.0729917	0.0674865	0.0722579	0.0930157	0.0916103	0.0912297	0.0738432	0.0753719	0.0782895	0.0571843	0.0576664	0.0562029	0.0538207	0.0477797	0.0532322	0.0619731	0.0628948	0.0607782	0.074662	0.0750431	0.0714212	0.0638611	0.0659048	0.0624674	0.0487195	0.0598906	0.0602865	0.0637576	0.0645537	0.0622398	0.0611633	0.0620619	0.0579193
96	4	0.0340954	0.0365195	0.0353927	0.00977237	0.0115541	0.0115307	0.00728641	0.00654118	0.00925167	0.0118375	0.0112665	0.0113938	0.0143881	0.00934844	0.00853043	0.0500394	0.0495193	0.0514341	0.0922656	0.100297	0.0940368	0.0328426	0.0349123	0.0311708	0.010782	0.0125875	0.00882912	0.00388949	0.0115677	0.00955263	0.010685	0.00945728	0.00787865	0.0209188	0.0136278	0.018141	0.00766906	0.0111531	0.00855818	0.0124591	0.0110426	0.0114607	0.011362	0.00700346	0.00322654	0.00869262	0.00949182	0.0121043
96	5	0.0107176	0.0109559	0.0107805	0.00151823	0.00125829	0.00167662	0.000249272	0.000147784	0.000213137	0.00201957	0.00198033	0.00148681	0	0.000810798	0.000612296	0.0407572	0.0393671	0.0406175	0.0402818	0.0415405	0.0393691	0.0115336	0.0097079	0.010946	0.000244864	0.000699644	0.000765731	0.00040038	0.000461955	0.000133079	0.00127762	0.00144785	0.000495705	0.00306056	0.00390544	0.00341652	0.000563357	0.00101645	0.000477809	0.000428321	0.00016239	0.000543356	0.000328657	0.00147614	0.000689998	0.000532337	0.000960386	0.00142429
96	6	0.00262853	0.00106022	0.0012308	0	0	0	0	0	0	0	0	0	0	0	0	0.0418542	0.0400975	0.0408382	0.0410319	0.0418564	0.0402814	0.00148806	0.0013161	0.00147177	0	0	0	0	0	0	0	0	0	0	0	0	0	0	0	0	0	0	0	0	0	0	0	0
96	7	0	0	0.000144096	0	0	0	0	0	0	0	0	0	0	0	0	0.0326564	0.0325747	0.0323762	0.0170279	0.0173744	0.0176845	0	0	0	0	0	0	0	0	0	0	0	0	0	0	0	0	0	0	0	0	0	0	0	0	0	0	0
96	8	0	0	0	0	0	0	0	0	0	0	0	0	0	0	0	0.0453983	0.048862	0.046872	0.0159777	0.018638	0.0171231	0	0	0	0	0	0	0	0	0	0	0	0	0.00018058	0	0	0	0	0	0	0	0	0	0	0	0	0	0
96	9	0	0	0	0	0	0	0	0	0	0	0	0	0	0	0	0.0410947	0.0414122	0.0440758	0.0049261	0.00501495	0.00525597	0	0	0	0	0	0	0	0	0	0	0	0	0	0	0	0	0	0	0	0	0	0	0	0	0	0	0
96	10	0	0	0	0	0	0	0	0	0	0	0	0	0	0	0	0.0502081	0.0551432	0.0521699	0.00468236	0.00652654	0.00535238	0	0	0	0	0	0	0	0	0	0	0	0	0	0	0	0	0	0	0	0	0	0	0	0	0	0	0
96	11	0	0	0	0	0	0	0	0	0	0	0	0	0	0	0	0.0511364	0.0495924	0.0499624	0.000765257	0.000720278	0.00072988	0	0	0	0	0	0	0	0	0	0	0	0	0	0	0	0	0	0	0	0	0	0	0	0	0	0	0
96	12	0	0	0	0	0	0	0	0	0	0	0	0	0	0	0	0.0469172	0.0503958	0.0465776	0.00064359	0.00103674	0.000678943	0.000242093	0	0	0	0	0	0	0	0	0	0	0	0	0.000168715	0	0	0	0	0	0	0	0	0	0	0	0	0
96	13	0	0	0	0	0	0	0	0	0	0	0	0	0	0	0	0.0470016	0.0482777	0.0457682	0.000161291	0.000227556	0	0	0	0	0	0	0	0	0	0	0	0	0	0	0	0	0	0	0	0	0	0	0	0	0	0	0	0
96	14	0	0	0	0	0	0	0	0	0	0	0	0	0	0	0	0.0367912	0.0384907	0.0389986	0	0.000422988	0.000314231	0	0	0	0	0	0	0	0	0	0	0	0	0	0	0	0.00018159	0.000111163	0	0	0	0	0.000149344	0	0	0	0	0
96	15	0	0	0	0	0	0	0	0	0	0	0	0	0	0	0	0.0395758	0.0377603	0.0350988	0	0	0	0	0	0	0	0	0	0	0	0	0.000184235	0	0	0	0	0	0	0	0	0	0	0	0	0	0	0	0	0
96	16	0	0	0	0	0	0	0	0	0	0	0	0	0	0	0	0.0296186	0.0302375	0.0311253	0	0	0	0	0	0	0	0	0	0	0	0	0	0	0	0	0	0	0	0	0	0	0	0	0	0	0	0	0	0
96	17	0	0	0	0	0	0.000214719	0	0	0	0	0	0	0	0	0	0.0294498	0.0280463	0.0270783	0	0	0	0	0	0	0	0	0	0	0	0	0	0	0	0	0	0	0	0	0	0	0	0	0	0	0	0	0	0
96	18	0	0	0	0	0	0	0	0	0	0	0	0	0	0	0	0.0232054	0.0250518	0.0236935	0	0	0	0	0	0	0	0	0	0	0	0	0	0	0	0	0	0	0	0	0	0	0	0	0	0	0	0	0	0
96	19	0	0	0	0	0	0	0	0	0	0	0	0	0	0	0	0.0247243	0.0232989	0.0222954	0	0	0	0	0	0	0	0	0	0	0	0	0	0	0	0	0	0	0	0	0	0	0	0	0	0	0	0	0	0
96	20	0	0	0	0	0	0	0	0	0	0	0	0	0	0	0	0.0194926	0.0202313	0.0178069	0	0	0	0	0	0	0	0	0	0	0	0	0	0	0	0	0	0	0	0	0	0	0	0	0	0	0	0	0	0
96	21	0	0	0	0	0	0	0	0	0	0	0	0	0	0	0	0.0185644	0.0202313	0.0177333	0	0	0	0	0	0	0	0	0	0	0	0	0	0	0	0	0	0	0	0	0	0	0	0	0	0	0	0	0	0
96	22	0	0	0	0	0	0	0	0	0	0	0	0	0	0	0	0.0139233	0.013731	0.0139806	0	0	0	0	0	0	0	0	0	0	0	0	0	0	0	0	0	0	0	0	0	0	0	0	0	0	0	0	0	0
96	23	0	0	0	0	0	0	0	0	0	0	0	0	0	0	0	0.012995	0.0130737	0.0114788	0	0	0	0	0	0	0	0	0	0	0	0	0	0	0	0	0	0	0	0	0	0	0	0	0	0	0	0	0	0
96	24	0	0	0	0	0	0	0	0	0	0	0	0	0	0	0	0.00731727	0.00818018	0.00727845	0	0	0	0	0	0	0	0	0	0	0	0	0	0	0	0	0	0	0	0	0	0	0	0	0	0	0	0	0	0
96	25	0	0	0	0	0	0	0	0	0	0	0	0	0.000271293	0	0	0.00644494	0.00796107	0.00695534	0	0	0	0	0	0	0	0	0	0	0	0	0	0	0.000232355	0	0	0	0	0	0	0	0	0	0	0	0.000220653	0	0	0
96	26	0.000238207	0.000423304	0	0	0	0.0013575	0.000883074	0.000910821	0.000253776	0.00100187	0.000219499	0.00109727	0.000436382	0	0	0.00229215	0.00262169	0.00288475	0	0	0	0	0	0	0.000203152	0.00139967	0	0.00043781	0.00102227	0.00101138	0.000258215	0	0.00127747	0.00141939	0.000911324	0.0017847	0.000418865	0.000154697	0.000955349	0.00154193	0	0.0010255	0.00167346	0.00069823	0.00100147	0.00211215	0.00233752	0.000151508
96	27	0.00651825	0.00709719	0.00928888	0.0170012	0.0156518	0.0164901	0.00945068	0.00870055	0.00880401	0.0231933	0.019886	0.0198289	0.0109123	0.0135845	0.0105508	0.00410096	0.00682956	0.00554933	0.00209144	0.00417195	0.0034405	0.0116743	0.0147126	0.0123233	0.0143759	0.0183305	0.0157511	0.0106569	0.0100589	0.00999016	0.0236653	0.0172999	0.0205595	0.01917	0.0160892	0.0162126	0.0155531	0.0110264	0.0128738	0.024145	0.0217017	0.0259044	0.0188885	0.0176	0.0161413	0.0105193	0.0164281	0.0141621
96	28	0.00500663	0.00338504	0.00292659	0.00682727	0.00738926	0.0071292	0.00365468	0.00335557	0.00251675	0.00839639	0.00895889	0.00742798	0.00339915	0.00499492	0.00318245	0.00135115	0.00180214	0.000843146	0.00341619	0.00296231	0.00311979	0.00552962	0.00717541	0.00515975	0.00691816	0.00857523	0.00815299	0.00360859	0.00224231	0.00217301	0.00894376	0.00740452	0.00802872	0.00860968	0.00690397	0.00799917	0.00567162	0.0043751	0.00495758	0.0101392	0.00973893	0.0108327	0.00962515	0.00736886	0.00570572	0.00405361	0.00604002	0.00623374
96	29	0.00150941	0.0013868	0.00165593	0.00214894	0.00233399	0.00246013	0.000438247	0.000830508	0.000447584	0.00398165	0.00425975	0.00323487	0.0010923	0.000703181	0.00113835	0.000839829	0.00064516	0.000970023	0.00341737	0.00327845	0.00266703	0.00304458	0.00359342	0.00307864	0.00221114	0.00495836	0.0034468	0.00023599	0.000731965	0	0.00374124	0.00190048	0.00356079	0.0030651	0.00280981	0.00287225	0.00143313	0.00133533	0.00122664	0.00459114	0.0036091	0.00398365	0.00334593	0.00332511	0.00229464	0.0014616	0.00144762	0.00138935
96	30	0.000155091	0	0.000200516	0.000220308	0	0.000109174	0	0	0	0.000364207	0.00052922	0.000594686	0	0	0	0.000398463	0.000130089	0.000150727	0.00110146	0.00130555	0.00083486	0.000408364	0.000493586	0	0	0.000497424	0.000265924	0	0	0	0.000436035	0	0.000522846	0.00054718	0.000434769	0.000386203	0.000128643	0	0	0.000917586	0.000480679	0.000505014	0	0.000313082	0.000189781	0	0.00011864	0
96	31	0	0	0	0	0	0	0	0	0	0	0	0	0	0	0	0	0	0	0.0023844	0.000727441	0.000676316	0	0.000109522	0	0	0	0	0	0	0	0	0	0	0	0	0	0	0	0	0	0	0	0	0	0	0	0	0
96	32	0	0	0	0	0	0	0	0	0	0	0	0	0	0	0	0	0	0.000151193	0	0	0	0	0	0	0	0	0	0	0	0	0	0	0	0	0	0	0	0	0	0	0	0	0	0	0	0	0	0
96	33	0	0	0	0	0	0	0	0	0	0	0	0	0	0	0	0	0	0	0.000196018	0.000482839	0	0	0	0	0	0	0	0	0	0	0	0	0	0	0	0	0	0	0	0	0	0	0	0	0	0	0	0
96	34	0	0	0	0	0	0	0	0	0	0	0	0	0	0	0	0	0.000145133	0	0	0	0	0	0	0	0	0	0	0	0	0	0	0	0	0	0	0	0	0	0	0	0	0	0	0	0	0	0	0
96	35	0	0	0	0	0	0	0	0	0	0	0	0	0	0	0	0	0.000240566	0.000562599	0	0	0	0	0	0	0	0	0	0	0	0	0	0	0	0	0	0	0	0	0	0	0	0	0	0	0	0	0	0
96	36	0	0	0	0	0	0	0	0	0	0	0	0	0	0	0	0.000289626	0	0	0	0	0	0	0	0	0	0	0	0	0	0	0	0	0	0	0	0	0	0	0	0	0	0	0	0	0	0	0	0
96	37	0	0	0	0	0	0	0	0	0	0	0	0	0	0	0	0	0.000157554	0	0	0	0	0	0	0	0	0	0	0	0	0	0	0	0	0	0	0	0	0	0	0	0	0	0	0	0	0	0	0
96	38	0	0	0	0	0	0	0	0	0	0	0	0	0	0	0	0	0	0	0	0	0	0	0	0	0	0	0	0	0	0	0	0	0	0	0	0	0	0	0	0	0	0	0	0	0	0	0	0
96	39	0	0	0	0	0	0	0	0	0	0	0	0	0	0	0	0	0.000178986	0.000277071	0	0	0	0	0	0	0	0	0	0	0	0	0	0	0	0	0	0	0	0	0	0	0	0	0	0	0	0	0	0
96	40	0	0	0	0	0	0	0	0	0	0	0	0	0	0	0	0	0	0	0	0	0	0	0	0	0	0	0	0	0	0	0	0	0	0	0	0	0	0	0	0	0	0	0	0	0	0	0	0
96	41	0	0	0	0	0	0	0	0	0	0	0	0	0	0	0	0.000196394	0.000157305	0	0	0	0	0	0	0	0	0	0	0	0	0	0	0	0	0	0	0	0	0	0	0	0	0	0	0	0	0	0	0
96	42	0	0	0	0	0	0	0	0	0	0	0	0	0	0	0	0	0	0	0	0	0	0	0	0	0	0	0	0	0	0	0	0	0	0	0	0	0	0	0	0	0	0	0	0	0	0	0	0
96	43	0	0	0	0	0	0	0	0	0	0	0	0	0	0	0	0.000189334	0.000210993	0	0	0	0	0	0	0	0	0	0	0	0	0	0	0	0	0	0	0	0	0	0	0	0	0	0	0	0	0	0	0
96	44	0	0	0	0	0	0	0	0	0	0	0	0	0	0	0	0	0	0	0	0	0	0	0	0	0	0	0	0	0	0	0	0	0	0	0	0	0	0	0	0	0	0	0	0	0	0	0	0
96	45	0	0	0	0	0	0	0	0	0	0	0	0	0	0	0	0.000179309	0	0	0	0	0	0	0	0	0	0	0	0	0	0	0	0	0	0	0	0	0	0	0	0	0	0	0	0	0	0	0	0
114	0	0.580833	0.568804	0.565199	0.56995	0.549288	0.551078	0.634105	0.605542	0.640298	0.57674	0.564702	0.559374	0.626613	0.618259	0.618456	0.0441873	0.0463037	0.051757	0.376279	0.372065	0.390718	0.569532	0.543367	0.552632	0.596459	0.583166	0.588788	0.665977	0.63803	0.661583	0.575484	0.575553	0.562925	0.532287	0.544109	0.548455	0.611188	0.620271	0.602571	0.598441	0.594691	0.610877	0.575089	0.578685	0.573037	0.588288	0.591016	0.595905
114	1	0.257226	0.265336	0.244838	0.314032	0.330841	0.31793	0.246114	0.270666	0.273641	0.296026	0.318877	0.31831	0.277266	0.27659	0.275371	0.0597375	0.061873	0.0718214	0.182848	0.190723	0.192354	0.268178	0.276942	0.264406	0.314593	0.292886	0.298744	0.269269	0.258757	0.275459	0.296882	0.292397	0.303523	0.310324	0.317321	0.312052	0.282911	0.283351	0.289234	0.299221	0.300232	0.287621	0.314876	0.309183	0.301502	0.277853	0.285837	0.285068
114	2	0.119358	0.108835	0.120592	0.0923841	0.103942	0.107672	0.0832444	0.042636	0.0541143	0.102588	0.0939237	0.104772	0.0827292	0.0790256	0.0799027	0.0463427	0.0499432	0.050617	0.189903	0.192599	0.192354	0.128283	0.12401	0.114814	0.0738976	0.09676	0.0933939	0.0445728	0.0602029	0.0433721	0.108326	0.0970457	0.108401	0.114442	0.116138	0.105436	0.0882127	0.0807057	0.0834992	0.0859982	0.0837186	0.0811322	0.0933809	0.0942429	0.102131	0.0705945	0.089727	0.0805278
114	3	0.0301707	0.0429335	0.0416747	0.00987195	0.0108989	0.0072962	0.00276279	0	0.00369202	0.0146932	0.0112852	0.00825324	0.00755609	0.014584	0.00613363	0.0435714	0.0454949	0.0490209	0.0796653	0.0750384	0.082485	0.0260993	0.024302	0.0408217	0.0133994	0.0171641	0.0164244	0.00390585	0	0.00750503	0.0181693	0.0155181	0.0190121	0.0163544	0.0224326	0.0265422	0.00716719	0.0087013	0.0038109	0.0156589	0.0170416	0.0135109	0.00257259	0.00972148	0.00886237	0.0148009	0	0.00496636
114	4	0.00191995	0.00353897	0.00523161	0	0	0	0	0	0	0	0	0	0	0	0	0.0434174	0.0430685	0.0426368	0.0811351	0.0834802	0.0784776	0.00577243	0.00704793	0.0127492	0	0	0	0	0	0	0	0	0.00122512	0	0	0	0	0	0	0	0.000857938	0	0	0	0	0	0	0
114	5	0	0	0	0	0	0	0	0	0	0	0	0	0	0	0	0.0387986	0.0368003	0.0362527	0.0311606	0.0340799	0.0253014	0	0	0	0	0	0	0	0	0	0	0	0	0	0	0	0	0	0	0	0	0	0	0	0	0	0	0
114	6	0	0	0	0	0	0	0.00278743	0	0	0	0	0	0	0	0	0.0475744	0.0511564	0.0501609	0.0317485	0.0287854	0.0290024	0	0	0	0	0	0	0	0	0	0	0	0	0	0	0	0	0	0	0	0	0	0	0	0	0	0	0
114	7	0	0	0	0	0	0	0	0	0.00422173	0	0	0	0	0	0.00198309	0.0377208	0.0355871	0.0344287	0.00556598	0.00367497	0.00435348	0	0	0.00144558	0.00165122	0	0	0	0	0	0	0	0	0	0	0	0.000762921	0	0.00102811	0.000681042	0	0.00117548	0	0	0	0.00257727	0.00150625	0
114	8	0	0	0	0	0	0	0	0	0	0	0	0	0	0	0	0.0601994	0.059851	0.0476529	0.00615544	0.00625332	0.00381513	0	0.00130942	0	0	0	0	0	0	0	0	0	0	0	0	0	0	0	0.00109334	0	0	0	0	0	0	0.00146479	0	0
114	9	0.00259039	0	0.011331	0.00527917	0	0.0094201	0.0224084	0.0439376	0.018558	0.0081981	0	0.007767	0	0.00585374	0.0130818	0.0608152	0.0636928	0.0688573	0.0079512	0.00898016	0	0	0.0158689	0.0062942	0	0.00506016	0	0.00433819	0.0384909	0	0	0.0120651	0.00379557	0.0248275	0	0.0027853	0.00396472	0.00155539	0.00529481	0	0.000894048	0.00181693	0.00623636	0	0.0117316	0.033482	0.0187271	0.0274638
114	10	0.00790209	0.00438835	0.00933022	0.00848281	0.00401033	0.00564016	0.00857842	0.0338824	0.00547431	0.00175442	0.0112125	0.00152393	0.00443829	0.00568774	0.00507217	0.0586597	0.061873	0.052669	0.00468724	0.00324666	0.00113968	0.00213488	0.00617793	0.00683745	0	0.00405456	0.00264985	0.0119373	0	0.0120804	0.00113758	0.00742103	0.00111793	0.00176529	0	0.00472971	0.004922	0.00269629	0.0122995	0	0.00256478	0.00386556	0.00784511	0.00622822	0.0027356	0.00802166	0.013186	0.00483135
114	11	0	0	0	0	0	0	0	0	0	0	0	0	0	0	0	0.0628167	0.0596488	0.0615612	0	0.00107419	0	0	0	0	0	0	0	0	0	0	0	0	0	0	0	0	0	0	0	0	0	0	0	0	0	0	0	0
114	12	0	0.0061639	0	0	0	0	0	0.00333551	0	0	0	0	0.00139803	0	0	0.0503458	0.0485278	0.0490209	0.00290075	0	0	0	0	0	0	0	0	0	0.00451944	0	0	0	0	0	0	0	0.000872175	0.00271955	0	0	0	0	0	0	0	0.0029185	0	0
114	13	0	0	0	0	0	0	0	0	0	0	0	0	0	0	0	0.0549646	0.04873	0.0556331	0	0	0	0	0	0	0	0	0	0	0	0	0	0	0	0	0	0	0	0	0	0	0	0	0	0	0	0	0	0
114	14	0	0	0	0	0	0	0	0	0	0	0	0	0	0	0	0.0414159	0.0434729	0.0437768	0	0	0	0	0	0	0	0	0	0	0	0	0	0	0	0	0	0	0	0	0	0	0	0	0	0	0	0	0	0
114	15	0	0	0	0	0	0	0	0	0	0	0	0	0	0	0	0.0441873	0.0432707	0.0471969	0	0	0	0	0	0	0	0	0	0	0	0	0	0	0	0	0	0	0	0	0	0	0	0	0	0	0	0	0	0
114	16	0	0	0	0	0	0	0	0	0	0	0	0	0	0	0	0.0347955	0.0380135	0.0307806	0	0	0	0	0	0	0	0	0	0	0	0	0	0	0	0	0	0	0	0	0	0	0	0	0	0	0	0	0	0
114	17	0	0	0	0	0	0	0	0	0	0	0	0	0	0	0	0.0400303	0.0376091	0.0332886	0	0	0	0	0	0	0	0	0	0	0	0	0	0	0	0	0	0	0	0	0	0	0	0	0	0	0	0	0	0
114	18	0	0	0	0	0	0	0	0	0	0	0	0	0	0	0	0.0301767	0.0252749	0.0269045	0	0	0	0	0	0	0	0	0	0	0	0	0	0	0	0	0	0	0	0	0	0	0	0	0	0	0	0	0	0
114	19	0	0	0	0	0	0	0	0	0	0	0	0	0	0	0	0.0278672	0.0240617	0.0330606	0	0	0	0	0	0	0	0	0	0	0	0	0	0	0	0	0	0	0	0	0	0	0	0	0	0	0	0	0	0
114	20	0	0	0	0	0	0	0	0	0	0	0	0	0	0	0	0.0190914	0.0236573	0.0198663	0	0	0	0	0	0	0	0	0	0	0	0	0	0	0	0	0	0	0	0	0	0	0	0	0	0	0	0	0	0
114	21	0	0	0	0	0	0	0	0	0	0	0	0	0	0	0	0.0210929	0.019535	0.0208905	0	0	0	0	0.000975062	0	0	0.000908947	0	0	0	0	0	0	0	0	0	0	0	0	0.0011686	0	0	0	0	0	0	0	0	0.00123699
114	22	0	0	0	0	0.00101948	0	0	0	0	0	0	0	0	0	0	0.00988672	0.00962581	0.00949441	0	0	0	0	0	0	0	0	0	0	0	0	0	0	0	0	0	0	0	0	0	0	0	0	0	0	0	0	0	0
114	23	0	0	0	0	0	0	0	0	0	0	0	0	0	0	0	0.0130172	0.0142166	0.00933801	0	0	0	0	0	0	0	0	0	0	0	0	0	0	0	0	0	0	0	0	0	0	0	0	0	0	0	0	0	0
114	24	0	0	0.00180306	0	0	0	0	0	0	0	0	0	0	0	0	0.00267756	0.00345805	0.00265123	0	0	0	0	0	0	0	0	0	0	0	0	0	0	0	0	0	0	0	0	0	0	0	0	0	0.00193962	0	0	0	0
114	25	0	0	0	0	0	0	0	0	0	0	0	0	0	0	0	0.0053725	0.00446489	0.000661891	0	0	0	0	0	0	0	0	0	0	0	0	0	0	0	0	0	0	0	0	0	0	0	0	0	0	0	0	0	0
114	26	0	0	0	0	0	0	0	0	0	0	0	0	0	0	0	0.00123724	0	0	0	0	0	0	0	0	0	0	0	0	0	0	0	0	0	0	0	0	0	0	0	0	0	0	0	0	0	0	0	0
114	27	0	0	0	0	0	0	0	0	0	0	0	0	0	0	0	0	0	0	0	0	0	0	0	0	0	0	0	0	0	0	0	0	0	0	0	0	0	0	0	0	0	0	0	0	0	0	0	0
114	28	0	0	0	0	0	0	0	0	0	0	0	0	0	0	0	0	0.000788903	0	0	0	0	0	0	0	0	0	0	0	0	0	0	0	0	0	0	0	0	0	0	0	0	0	0	0	0	0	0	0
114	29	0	0	0	0	0	0	0	0	0	0	0	0	0	0	0	0	0	0	0	0	0	0	0	0	0	0	0	0	0	0	0	0	0	0	0	0	0	0	0	0	0	0	0	0	0	0	0	0
114	30	0	0	0	0	0	0	0	0	0	0	0	0	0	0	0	0	0	0	0	0	0	0	0	0	0	0	0	0	0	0	0	0	0	0	0	0	0	0	0	0	0	0	0	0	0	0	0	0
114	31	0	0	0	0	0	0	0	0	0	0	0	0	0	0	0	0	0	0	0	0	0	0	0	0	0	0	0	0	0	0	0	0	0	0	0	0	0	0	0	0	0	0	0	0	0	0	0	0
114	32	0	0	0	0	0	0	0	0	0	0	0	0	0	0	0	0	0	0	0	0	0	0	0	0	0	0	0	0	0	0	0	0	0	0	0	0	0	0	0	0	0	0	0	0	0	0	0	0
114	33	0	0	0	0	0	0	0	0	0	0	0	0	0	0	0	0	0	0	0	0	0	0	0	0	0	0	0	0	0	0	0	0	0	0	0	0	0	0	0	0	0	0	0	0	0	0	0	0
114	34	0	0	0	0	0	0	0	0	0	0	0	0	0	0	0	0	0	0	0	0	0	0	0	0	0	0	0	0	0	0	0	0	0	0	0	0	0	0	0	0	0	0	0	0	0	0	0	0
114	35	0	0	0	0	0	0	0	0	0	0	0	0	0	0	0	0	0	0	0	0	0	0	0	0	0	0	0	0	0	0	0	0	0	0	0	0	0	0	0	0	0	0	0	0	0	0	0	0
114	36	0	0	0	0	0	0	0	0	0	0	0	0	0	0	0	0	0	0	0	0	0	0	0	0	0	0	0	0	0	0	0	0	0	0	0	0	0	0	0	0	0	0	0	0	0	0	0	0
114	37	0	0	0	0	0	0	0	0	0	0	0	0	0	0	0	0	0	0	0	0	0	0	0	0	0	0	0	0	0	0	0	0	0	0	0	0	0	0	0	0	0	0	0	0	0	0	0	0
114	38	0	0	0	0	0	0	0	0	0	0	0	0	0	0	0	0	0	0	0	0	0	0	0	0	0	0	0	0	0	0	0	0	0	0	0	0	0	0	0	0	0	0	0	0	0	0	0	0
114	39	0	0	0	0	0	0	0	0	0	0	0	0	0	0	0	0	0	0	0	0	0	0	0	0	0	0	0	0	0	0	0	0	0	0	0	0	0	0	0	0	0	0	0	0	0	0	0	0
114	40	0	0	0	0	0	0.000963891	0	0	0	0	0	0	0	0	0	0	0	0	0	0	0	0	0	0	0	0	0	0	0	0	0	0	0	0	0	0	0	0	0	0	0	0	0	0	0	0	0	0
114	41	0	0	0	0	0	0	0	0	0	0	0	0	0	0	0	0	0	0	0	0	0	0	0	0	0	0	0	0	0	0	0	0	0	0	0	0	0	0	0	0	0	0	0	0	0	0	0	0
114	42	0	0	0	0	0	0	0	0	0	0	0	0	0	0	0	0	0	0	0	0	0	0	0	0	0	0	0	0	0	0	0	0	0	0	0	0	0	0	0	0	0	0	0	0	0	0	0	0
114	43	0	0	0	0	0	0	0	0	0	0	0	0	0	0	0	0	0	0	0	0	0	0	0	0	0	0	0	0	0	0	0	0	0	0	0	0	0	0	0	0	0	0	0	0	0	0	0	0
115	0	0.283249	0.258763	0.262396	0.417975	0.406943	0.405446	0.287855	0.190371	0.207756	0.409111	0.355845	0.392429	0.320424	0.33474	0.380327	0.0339228	0.033046	0.0243383	0.236506	0.273393	0.28294	0.350046	0.370931	0.35854	0.412735	0.475553	0.471849	0.209143	0.205805	0.180094	0.48666	0.419439	0.463428	0.37146	0.372935	0.365505	0.472682	0.449528	0.438157	0.456816	0.449525	0.411212	0.381698	0.362374	0.363677	0.386404	0.367227	0.380252
115	1	0.128637	0.0964419	0.101903	0.214251	0.210254	0.211679	0.115726	0.063096	0.0658961	0.185553	0.156502	0.215495	0.136205	0.149703	0.155332	0.0527808	0.071907	0.061449	0.104503	0.115827	0.126062	0.144535	0.154934	0.15585	0.200011	0.236747	0.23724	0.0657211	0.0799937	0.0685852	0.249237	0.218442	0.225094	0.177355	0.18764	0.19195	0.210723	0.204257	0.189495	0.220953	0.213936	0.194122	0.192994	0.19083	0.166601	0.173052	0.157758	0.177846
115	2	0.0450254	0.0194057	0.0341531	0.0631607	0.0615164	0.0463596	0	0	0.00594316	0.0546327	0.0481496	0.048144	0.0125275	0.0219976	0.0318629	0.0426254	0.0246971	0.0340267	0.111836	0.134609	0.126062	0.0463613	0.0650948	0.0737204	0.0520398	0.0648482	0.068384	0.00662389	0	0	0.0692013	0.0580604	0.0576716	0.0626339	0.0659225	0.0535151	0.0507597	0.0505821	0.041362	0.0515349	0.0489294	0.0531097	0.0351431	0.0282174	0.0339612	0.0296041	0.0268379	0.0327633
115	3	0.00217081	0.00357312	0.00618348	0.000985953	0.00523855	0.00446424	0	0	0	0.00248632	0.00171662	0.00537521	0	0	0.000909884	0.0328991	0.0331613	0.045232	0.029803	0.0397439	0.0567059	0.00420173	0.00954528	0.013572	0.00229252	0.00508457	0.00373626	0	0	0	0.00274884	0.000815195	0.00174435	0.00122096	0.00519644	0.0061428	0.00355654	0.00148636	0.00159402	0.00289259	0.00319935	0.000684229	0	0	0.00235432	0.00151899	0	0.0031932
115	4	0	0	0	0	0	0	0	0	0	0	0	0	0	0	0	0.0280236	0.0189582	0.0312788	0.034221	0.0471572	0.038061	0	0	0.00249334	0	0.000834206	0	0	0	0	0	0	0	0	0	0	0	0	0	0	0	0	0	0	0	0.00106504	0	0
115	5	0	0	0	0	0	0	0	0.00216525	0	0	0	0	0	0	0	0.0177182	0.0317775	0.0300834	0.00293923	0.00931445	0.00534229	0	0	0	0	0	0	0	0	0	0	0	0	0	0	0	0	0	0.0012803	0	0	0	0	0	0.00164726	0	0	0
115	6	0	0	0	0	0	0	0	0	0	0	0	0	0	0	0	0.0224464	0.043603	0.0348377	0.00282894	0.00569177	0.00456749	0	0	0	0	0	0	0	0	0	0	0	0	0	0	0	0	0	0	0	0	0	0	0	0	0	0	0
115	7	0	0	0	0	0	0	0	0	0	0.000980377	0	0	0	0	0	0.0537715	0.0372434	0.0266549	0.00195358	0.00155023	0.00169741	0.0024773	0	0	0.00135139	0	0	0	0	0	0	0	0	0.00122276	0	0	0	0	0.00111059	0	0	0	0	0	0	0.0012184	0	0
115	8	0	0	0	0	0	0	0	0	0	0	0	0	0	0	0	0.0381326	0.0433623	0.0533302	0	0.00173585	0	0	0	0	0	0	0	0	0	0	0	0	0	0	0	0	0	0	0	0	0	0	0	0	0	0	0	0
115	9	0.0238503	0.0278788	0.0238049	0.0120818	0.0392168	0.04001	0.022927	0.081864	0.0591148	0.0507701	0.0351362	0.0181463	0.0488651	0.0412076	0.0297426	0.0638983	0.0696358	0.0831989	0.0559315	0.0319869	0.0239444	0.0315697	0.0418455	0.0258543	0.0400755	0.0198159	0.0272381	0.0450541	0.0592655	0.0731179	0.0105764	0.0245591	0.00894029	0.0508903	0.0186094	0.0232499	0.0134818	0.0258911	0.0471758	0.00565834	0.036313	0.00661578	0.0161641	0.0469929	0.0404214	0.0480883	0.0485184	0.0266132
115	10	0.0139292	0.0266677	0.0157318	0.0120544	0.0216781	0.0203904	0.00786837	0.0273951	0.0336846	0.0181127	0.0101058	0.014157	0.0287689	0.0284227	0.0190825	0.067741	0.0646041	0.0600307	0.0157121	0.00984244	0.00489352	0.0173426	0.010723	0.0258763	0.0186609	0.00569443	0.00802158	0.0342264	0.0277658	0.0327285	0.00648079	0.0110446	0.0146824	0.0218318	0.0154442	0.00837161	0.014497	0.0224082	0.0215581	0.0048666	0.0113882	0.00617292	0.0166188	0.021969	0.0178714	0.0265193	0.0191153	0.0258909
115	11	0.0139172	0.00658097	0.0119872	0.00201215	0.0021241	0.00471799	0	0.00898955	0.00563006	0.00257618	0.00123751	0.0105345	0.0135099	0.0138774	0.00481729	0.0474865	0.0657387	0.0349453	0.0054833	0	0	0.00573992	0.0102686	0.00584483	0.00103166	0.000593843	0	0	0.0238772	0.0562853	0	0.00684344	0.00696671	0.0132653	0.0101509	0.0031304	0.00339574	0.00236168	0.0080425	0	0.00303878	0.000991268	0.00301518	0.00506222	0.0116755	0.00873118	0.0253116	0.0167197
115	12	0.0437752	0.0767741	0.090648	0.0285303	0.0308519	0.0209963	0.0959634	0.120834	0.102365	0.0179233	0.031476	0.0157758	0.0477526	0.0408505	0.0351379	0.0680135	0.0655746	0.0772516	0.0246893	0.00441431	0.0110833	0.0399572	0.0322584	0.014554	0.0240246	0.016854	0.0191247	0.105605	0.0250577	0.050595	0.00658153	0.0155479	0.00657578	0.0174382	0.0205342	0.0385383	0.00616127	0.00549448	0.0105517	0.00935445	0.00752258	0.0390909	0.0254382	0.00499159	0.0290057	0.0195823	0.0282036	0.0123251
115	13	0	0.0232451	0.0163449	0.00812037	0.00791716	0.00548706	0.0212728	0.0173333	0.0505984	0.00194477	0.0107038	0	0.0101132	0.0204296	0.0188221	0.0572057	0.0419341	0.0396645	0	0	0.00722842	0	0	0	0.00358358	0.000619893	0.00341139	0.0380448	0	0.0123495	0	0	0	0	0	0.00308047	0	0	0	0	0	0.00289131	0	0	0.00146443	0	0	0
115	14	0	0	0	0.00299048	0	0	0	0	0	0	0	0	0	0	0	0.0476113	0.0552304	0.030852	0	0	0	0	0	0	0	0	0	0	0	0	0	0	0	0	0	0	0	0	0	0	0	0	0	0	0	0	0	0
115	15	0	0	0	0	0	0	0	0	0	0	0	0	0	0	0	0.0474885	0.0384466	0.0550466	0	0	0	0	0	0	0	0	0	0	0	0	0	0	0	0	0	0	0	0	0	0	0	0	0	0	0	0	0	0
115	16	0	0	0	0	0	0	0	0	0	0	0	0	0	0	0	0.0244532	0.0375212	0.0157296	0	0	0	0	0	0	0	0	0	0	0	0	0	0	0	0	0	0	0	0	0	0	0	0	0	0	0	0	0	0
115	17	0	0	0	0	0	0	0	0	0	0	0	0	0	0	0	0.0340604	0.0310552	0.0334898	0	0	0	0	0	0	0	0	0	0	0	0	0	0	0	0	0	0.000737456	0	0	0	0	0	0	0	0	0	0	0	0
115	18	0	0	0	0	0	0	0	0	0	0	0	0	0	0	0	0.0393771	0.0166773	0.0196186	0	0	0	0	0	0	0	0	0	0	0	0	0	0	0	0	0	0	0	0	0	0	0	0	0	0	0	0	0	0
115	19	0	0	0	0	0	0	0	0	0	0	0	0	0	0	0	0.0252253	0.0322548	0.0147729	0	0	0	0	0	0	0	0	0	0	0	0	0	0	0	0	0	0	0	0	0	0	0	0	0	0	0	0	0	0
115	20	0	0	0	0	0	0	0	0	0	0	0	0	0	0	0	0.00842155	0.0146262	0.0110444	0	0	0	0	0	0	0	0	0	0	0	0	0	0	0	0	0	0	0	0	0	0	0	0	0	0	0	0	0	0
115	21	0	0	0	0	0	0	0	0	0	0	0	0	0	0	0	0.00907212	0.0106449	0.0114887	0	0	0	0	0	0	0	0	0	0	0	0	0	0	0	0	0	0	0	0	0	0	0	0	0	0	0	0	0	0
115	22	0	0	0	0	0	0	0	0	0	0	0	0	0	0	0	0	0.0019577	0.00607906	0	0	0	0	0	0	0	0	0	0	0	0	0	0	0	0	0	0	0	0	0	0	0	0	0	0	0	0	0.00128765	0
115	23	0	0	0	0	0	0	0	0	0	0	0	0	0	0	0	0.00133117	0.00537326	0.000877689	0	0	0	0	0	0	0	0	0	0	0	0	0	0	0	0	0	0	0	0	0	0	0	0	0	0	0	0	0	0
115	24	0	0	0	0	0	0	0	0	0	0	0	0	0	0	0	0	0.00165244	0	0	0.00175655	0	0	0	0	0	0	0	0	0	0	0	0	0	0	0	0	0	0	0	0	0	0	0	0	0	0	0	0
115	25	0	0	0	0.000841769	0	0	0	0	0	0	0	0	0	0	0	0	0	0	0	0	0	0	0	0	0	0	0	0	0	0	0	0	0	0	0	0	0	0	0	0	0	0	0	0	0	0	0	0
115	26	0	0	0	0	0	0	0	0	0	0	0	0	0	0	0	0.00490756	0	0.00461291	0	0	0	0	0	0	0	0	0	0	0	0	0	0	0	0	0	0	0	0	0	0	0	0	0	0	0	0	0	0
115	27	0	0	0	0	0	0.00163211	0	0	0	0	0	0	0	0	0	0	0	0.00186842	0	0	0	0	0	0	0	0.00169838	0	0	0	0	0	0	0	0	0	0	0	0	0	0	0	0	0	0	0	0	0	0
115	28	0	0	0	0	0	0	0	0	0	0	0	0	0	0	0	0	0	0	0	0	0	0	0	0	0	0	0	0	0	0	0	0	0	0	0	0	0	0	0	0	0	0	0	0	0	0	0	0
115	29	0	0	0	0	0	0	0	0	0	0	0	0	0	0	0	0.0010611	0	0	0	0	0	0	0	0	0	0	0	0	0	0	0	0	0	0	0	0	0	0	0	0	0	0	0	0	0	0	0	0
115	30	0	0	0	0	0	0	0	0	0	0	0	0	0	0	0	0	0.0010969	0	0	0	0	0	0	0	0	0	0	0	0	0	0	0	0	0	0	0	0	0	0	0	0	0	0	0	0	0	0	0
115	31	0	0	0	0	0	0	0	0	0	0	0	0	0	0	0	0	0	0	0	0	0	0	0	0	0	0	0	0	0	0	0	0	0	0	0	0	0	0	0	0	0	0	0	0	0	0	0	0
115	32	0	0	0	0	0	0	0	0	0	0	0	0	0	0	0	0	0	0	0	0	0	0	0	0	0	0	0	0	0	0	0	0	0	0	0	0	0	0	0	0	0	0	0	0	0	0	0	0
115	33	0	0	0	0	0	0	0	0	0	0	0	0	0	0	0	0	0.000950477	0	0	0	0	0	0	0	0	0	0	0	0	0	0	0	0	0	0	0	0	0	0	0	0	0	0	0	0	0	0	0
115	34	0	0	0	0	0	0	0	0	0	0	0	0	0	0	0	0	0	0	0	0	0	0	0	0	0	0	0	0	0	0	0	0	0	0	0	0	0	0	0	0	0	0	0	0	0	0	0	0
115	35	0	0	0.00197616	0	0	0	0	0	0	0	0	0	0	0	0	0	0	0	0	0	0	0	0	0	0	0	0	0	0	0	0	0	0	0	0	0	0	0	0	0	0	0	0	0	0	0	0	0
115	36	0.058863	0.0494678	0.0391081	0.017608	0.017996	0.0108306	0.043316	0.0584777	0.0549796	0.022427	0.0248062	0.0341444	0.0340844	0.0423347	0.0306747	0.00675623	0.00488053	0.00264272	0.0160822	0.024085	0.0121134	0.0379628	0.045112	0.0401646	0.0127666	0.0154001	0.0120416	0.0649412	0.100615	0.0801022	0.0207801	0.0255339	0.0147934	0.0418055	0.0262452	0.0210004	0.0372854	0.0519595	0.0426376	0.0195517	0.0354862	0.0217084	0.0269854	0.0442709	0.0354623	0.0522881	0.0539484	0.0605883
115	37	0.0690435	0.0622497	0.0655224	0.0215411	0.0201703	0.0314237	0.0741114	0.0883579	0.0901215	0.029679	0.0357764	0.0249401	0.0497479	0.0459368	0.0383872	0.00882265	0.00478241	0.00786951	0.0310302	0.0248717	0.0298422	0.0523972	0.0340298	0.0289158	0.0201708	0.0162501	0.0164514	0.0679524	0.0986931	0.0919724	0.0165411	0.0216284	0.0192308	0.0228578	0.0283154	0.0222212	0.0328576	0.0397959	0.0419759	0.0225814	0.0304155	0.0259381	0.039276	0.0347127	0.0466467	0.0511432	0.049513	0.0447405
115	38	0.115545	0.1221	0.0998509	0.0473333	0.0443939	0.0381822	0.0828655	0.124254	0.0879311	0.0433665	0.078443	0.0482764	0.0711487	0.0599147	0.0662073	0.0233184	0.0262644	0.0336019	0.0830457	0.0660848	0.0439302	0.0477399	0.0590492	0.0970868	0.0484314	0.0148353	0.0204923	0.0852075	0.15274	0.141776	0.0333565	0.0520596	0.0539344	0.0496083	0.0696737	0.0737639	0.0618322	0.0412105	0.0404301	0.0607633	0.0334447	0.0380261	0.0587485	0.0679166	0.0337093	0.0672753	0.0566871	0.0700608
115	39	0.109098	0.124341	0.135465	0.0916449	0.0807721	0.101769	0.152885	0.142493	0.150121	0.0946396	0.125901	0.120224	0.149923	0.137615	0.121441	0.056806	0.0471857	0.0614919	0.0980859	0.0811454	0.0877952	0.128727	0.107543	0.09879	0.0991582	0.0802882	0.0710141	0.163436	0.174675	0.125581	0.0613248	0.0872252	0.0860652	0.121192	0.121184	0.107972	0.0718309	0.0722167	0.0738728	0.10031	0.0918104	0.117807	0.13724	0.145153	0.12495	0.0821801	0.103419	0.0982388
115	40	0.0640454	0.061476	0.0559086	0.0427325	0.0366799	0.0394333	0.0674322	0.0682695	0.0684031	0.0463802	0.0700563	0.0400853	0.0598825	0.0509175	0.0510408	0.0260895	0.0158165	0.0356038	0.0651336	0.054986	0.0532443	0.05266	0.0439691	0.0437288	0.0489773	0.0273164	0.0332316	0.085383	0.048677	0.0735736	0.0269201	0.0418434	0.0273215	0.0281636	0.0371299	0.0500658	0.0170214	0.0246952	0.0311731	0.0313062	0.0300132	0.0593669	0.0516324	0.0382827	0.0762566	0.0440968	0.0553613	0.0437975
115	41	0.0277281	0.0367724	0.0378424	0.0152624	0.0142477	0.0171795	0.0243401	0.00609936	0.016476	0.0172582	0.0120264	0.0122731	0.016141	0.0120517	0.0162154	0.00760659	0.00698959	0.0104474	0.0433995	0.0388647	0.0431272	0.0365227	0.011994	0.0150092	0.0136984	0.0159226	0.00776386	0.0271835	0.00283561	0.0132389	0.00888435	0.0156916	0.0135519	0.0190545	0.0199275	0.0299227	0.0039154	0.00811332	0.00958325	0.0134114	0.0049783	0.0222647	0.0150468	0.00922743	0.0142962	0.00723198	0.00555973	0.00697052
115	42	0.00112204	0.00426278	0.00117396	0.000873666	0	0	0.0034369	0	0.000979265	0.00215824	0.00211816	0	0.000905777	0	0	0	0.00135028	0.00182988	0.0175868	0.0217261	0.0228991	0.00176017	0.00270173	0	0.000990554	0.00164322	0	0.00147878	0	0	0.000707107	0.00126537	0	0	0.00109107	0.000832379	0	0	0	0	0	0	0	0	0	0	0.00125169	0
115	43	0	0	0	0	0	0	0	0	0	0	0	0	0	0	0	0.000925852	0	0.0047104	0.0192287	0.011214	0.0184595	0	0	0	0	0	0	0	0	0	0	0	0	0	0	0	0	0	0	0	0	0	0	0	0	0	0	0
120	0	0.407571	0.424642	0.424107	0.371679	0.357906	0.385389	0.47046	0.510685	0.505093	0.399792	0.365784	0.365165	0.452752	0.481144	0.459726	0.0418285	0.0500065	0.0496371	0.260463	0.248801	0.268287	0.399282	0.391401	0.403703	0.41038	0.383223	0.371683	0.501511	0.520846	0.50556	0.373191	0.405569	0.37719	0.353403	0.367662	0.347394	0.436476	0.438886	0.445831	0.403588	0.443799	0.406767	0.407867	0.414596	0.390788	0.426855	0.442254	0.447203
120	1	0.211101	0.216937	0.205357	0.191375	0.187341	0.203048	0.236401	0.255621	0.254522	0.225429	0.192624	0.195031	0.22292	0.233406	0.214674	0.0238408	0.0267434	0.032024	0.135589	0.137736	0.141664	0.205345	0.202817	0.201852	0.209136	0.195444	0.194847	0.254182	0.252834	0.253784	0.19802	0.213481	0.202349	0.201991	0.204882	0.19359	0.220568	0.218651	0.222916	0.197888	0.226588	0.206025	0.200714	0.213755	0.206187	0.214429	0.229739	0.222921
120	2	0.234092	0.217244	0.229415	0.358499	0.343925	0.322116	0.203866	0.169391	0.167047	0.366196	0.304373	0.340268	0.264393	0.247738	0.249103	0.041543	0.0419468	0.045434	0.234601	0.236859	0.239833	0.252961	0.257446	0.260819	0.273587	0.321907	0.329111	0.188144	0.183848	0.180461	0.300838	0.296377	0.295917	0.302824	0.332081	0.326609	0.295126	0.267768	0.272674	0.338493	0.314097	0.309917	0.339174	0.336095	0.329007	0.25451	0.246731	0.247437
120	3	0.104505	0.102776	0.0987103	0.061683	0.0919929	0.0710382	0.0718564	0.0619519	0.0617963	0	0.118125	0.0755228	0.044584	0.0257975	0.0743257	0.056961	0.0560512	0.0630472	0.114899	0.121415	0.113616	0.102921	0.11449	0.116121	0.0962814	0.0913986	0.0912015	0.0442326	0.0396671	0.0575869	0.0993907	0.0739829	0.108364	0.11899	0.0936944	0.120549	0.0469095	0.0610004	0.0479667	0.0496023	0.00558175	0.0741337	0.0397134	0.0240657	0.0576878	0.0931866	0.0665709	0.067648
120	4	0.0418021	0.0347714	0.0424107	0.0157535	0.018161	0.0177536	0.0165231	0.00140867	0.0115418	0.00858201	0.019095	0.024013	0.0147606	0.0111803	0.00111751	0.0429706	0.0452439	0.0444332	0.118224	0.118828	0.113209	0.0367042	0.0326517	0.0149421	0.0106162	0.00802815	0.012576	0.0119304	0.00148514	0.00260745	0.0285605	0.00951212	0.0156205	0.0227932	0.00168013	0.0118583	0	0.00909544	0.0106125	0.00832106	0.00911535	0.00315744	0.0125315	0.0102918	0.01633	0.00972719	0.0147044	0.0147909
120	5	0.000929579	0.00124224	0	0.00100945	0	0	0.000893341	0	0	0	0	0	0	0	0.00105479	0.0386878	0.0406646	0.0430322	0.0421174	0.0431919	0.0465438	0.00211464	0	0	0	0	0.000581006	0	0	0	0	0.00107775	0.000560222	0	0	0	0	0.00242394	0	0.00165983	0.000819254	0	0	0	0	0	0	0
120	6	0	0	0	0	0	0	0	0	0	0	0	0	0	0	0	0.0402582	0.039016	0.0424317	0.0509843	0.0519497	0.0477633	0.000671805	0.0011942	0.00256222	0	0	0	0	0	0	0	0	0	0	0	0	0	0	0	0	0	0	0	0	0	0	0	0
120	7	0	0	0	0	0	0	0	0	0	0	0	0	0	0	0	0.0359754	0.0327881	0.0346259	0.014001	0.0174885	0.0102922	0	0	0	0	0	0	0	0	0	0	0	0	0	0	0	0	0	0	0	0	0	0	0	0	0	0	0
120	8	0	0	0	0	0	0	0	0	0	0	0	0	0	0	0	0.0441127	0.046343	0.0432323	0.0190267	0.0183249	0.0138469	0	0	0	0	0	0	0	0	0	0	0	0	0	0	0	0	0	0	0	0	0	0	0	0	0	0	0
120	9	0	0	0	0	0	0	0	0	0	0	0	0	0	0	0	0.0448265	0.0459766	0.0420314	0.00369508	0	0.000952117	0	0	0	0	0	0	0	0	0	0	0	0	0	0	0	0	0	0	0	0	0	0	0	0	0	0	0
120	10	0	0	0	0	0	0	0	0	0	0	0	0	0	0	0	0.055819	0.0542195	0.0458343	0.003868	0.00334215	0.00232198	0	0	0	0	0	0	0	0	0	0	0	0	0	0	0	0	0	0	0	0	0	0	0	0	0	0	0
120	11	0	0	0	0	0	0	0	0	0	0	0	0	0	0	0	0.055819	0.0560512	0.0612458	0	0.00137943	0	0	0	0	0	0	0	0	0	0	0	0	0	0	0	0	0	0	0	0	0	0	0	0	0	0	0	0
120	12	0	0	0	0	0	0	0	0	0	0	0	0	0	0	0	0.0538203	0.0555017	0.0546409	0.000708006	0	0.00167141	0	0	0	0	0	0	0	0	0	0	0	0	0	0	0	0	0	0	0	0	0	0	0	0	0	0	0
120	13	0	0	0	0	0	0	0	0	0	0	0	0	0	0	0	0.0582459	0.0567839	0.0526394	0	0.000683832	0	0	0	0	0	0	0	0	0	0	0	0	0	0	0	0	0	0	0	0	0	0	0	0	0	0	0	0
120	14	0	0.00238753	0	0	0	0	0	0.000942279	0	0	0	0	0.000589885	0.000734236	0	0.0466824	0.0439617	0.0430322	0.00182279	0	0	0	0	0	0	0	0	0	0.00131938	0	0	0	0	0	0	0	0.000921154	0.00217549	0	0.000447109	0	0	0	0	0	0.00129245	0	0
120	15	0	0	0	0	0	0	0	0	0	0	0	0	0	0	0	0.0509651	0.046343	0.0478358	0	0	0	0	0	0	0	0	0	0	0	0	0	0	0	0	0	0	0	0	0	0	0	0	0	0	0	0	0	0
120	16	0	0	0	0	0	0	0	0	0	0	0	0	0	0	0	0.0398299	0.0393824	0.0384288	0	0	0	0	0	0	0	0	0	0	0	0	0	0	0	0	0	0	0	0	0	0	0	0	0	0	0	0	0	0
120	17	0	0	0	0	0	0	0	0	0	0	0	0	0	0	0	0.040972	0.0386497	0.041431	0	0	0	0	0	0	0	0	0	0	0	0	0	0	0	0	0	0	0	0	0	0	0	0	0	0	0	0	0	0
120	18	0	0	0	0	0	0	0	0	0	0	0	0	0	0	0	0.0322636	0.0344367	0.0312234	0	0	0	0	0	0	0	0	0	0	0	0	0	0	0	0	0	0	0	0	0	0	0	0	0	0	0	0	0	0
120	19	0	0	0	0	0	0	0	0	0	0	0	0	0	0	0	0.0366892	0.0331545	0.0300225	0	0	0	0	0	0	0	0	0	0	0	0	0	0	0	0	0	0	0	0	0	0	0	0	0	0	0	0	0	0
120	20	0	0	0	0	0	0	0	0	0	0	0	0	0	0	0	0.0274098	0.0228967	0.0270202	0	0	0	0	0	0	0	0	0	0	0	0	0	0	0	0	0	0	0	0	0	0	0	0	0	0	0	0	0	0
120	21	0	0	0	0	0	0	0	0	0	0	0	0	0	0	0	0.0258395	0.0245453	0.0298223	0	0	0	0	0	0	0	0	0	0	0	0	0	0	0	0	0	0	0	0	0	0	0	0	0	0	0	0	0	0
120	22	0	0	0	0	0	0	0	0	0	0	0	0	0	0	0	0.0177022	0.0214313	0.0174393	0	0	0	0	0	0	0	0	0	0	0	0	0	0	0	0	0	0	0	0	0	0	0	0	0	0	0	0	0	0
120	23	0	0	0	0	0	0	0	0	0	0	0	0	0	0	0	0.0195581	0.0178328	0.020015	0	0	0	0	0	0	0	0	0	0	0	0	0	0	0	0	0	0	0	0	0	0	0	0	0	0	0	0	0	0
120	24	0	0	0	0	0.000674652	0	0	0	0	0	0	0	0	0	0	0.00958952	0.0105967	0.00833451	0	0	0	0	0	0	0	0	0	0	0	0	0	0	0	0	0	0	0	0	0	0	0	0	0	0	0	0	0	0
120	25	0	0	0	0	0	0	0	0	0	0	0	0	0	0	0	0.01207	0.0122555	0.00819721	0	0	0	0	0	0	0	0	0	0	0	0	0	0	0	0	0	0	0	0	0	0	0	0	0	0	0	0	0	0
120	26	0	0	0	0	0	0	0	0	0	0	0	0	0	0	0	0.00248273	0.00313267	0.00232734	0	0	0	0	0	0	0	0	0	0	0	0	0	0	0	0	0	0	0	0	0	0	0	0	0	0.001196	0	0	0	0
120	27	0	0	0	0	0	0	0	0	0	0	0	0	0	0	0	0.00323724	0.00404478	0.00058103	0	0	0	0	0	0	0	0	0	0	0	0	0	0	0	0	0	0	0	0	0	0	0	0	0	0	0	0	0	0
120	28	0	0	0	0	0	0	0	0	0	0	0	0	0	0	0	0	0	0	0	0	0	0	0	0	0	0	0	0	0	0	0	0	0	0	0	0	0	0	0	0	0	0	0	0	0	0	0	0
120	29	0	0	0	0	0	0	0	0	0	0	0	0	0	0	0	0	0	0	0	0	0	0	0	0	0	0	0	0	0	0	0	0	0	0	0	0	0	0	0	0	0	0	0	0	0	0	0	0
120	30	0	0	0	0	0	0	0	0	0	0	0	0	0	0	0	0	0	0	0	0	0	0	0	0	0	0	0	0	0	0	0	0	0	0	0	0	0	0	0	0	0	0	0	0	0	0	0	0
120	31	0	0	0	0	0	0	0	0	0	0	0	0	0	0	0	0	0	0	0	0	0	0	0	0	0	0	0	0	0	0	0	0	0	0	0	0	0	0	0	0	0	0	0	0	0	0	0	0
120	32	0	0	0	0	0	0	0	0	0	0	0	0	0	0	0	0	0	0	0	0	0	0	0	0	0	0	0	0	0	0	0	0	0	0	0	0	0	0	0	0	0	0	0	0	0	0	0	0
120	33	0	0	0	0	0	0	0	0	0	0	0	0	0	0	0	0	0	0	0	0	0	0	0	0	0	0	0	0	0	0	0	0	0	0	0	0	0	0	0	0	0	0	0	0	0	0	0	0
120	34	0	0	0	0	0	0	0	0	0	0	0	0	0	0	0	0	0	0	0	0	0	0	0	0	0	0	0	0	0	0	0	0	0	0	0	0	0	0	0	0	0	0	0	0	0	0	0	0
120	35	0	0	0	0	0	0	0	0	0	0	0	0	0	0	0	0	0	0	0	0	0	0	0	0	0	0	0	0	0	0	0	0	0	0	0	0	0	0	0	0	0	0	0	0	0	0	0	0
120	36	0	0	0	0	0	0	0	0	0	0	0	0	0	0	0	0	0	0	0	0	0	0	0	0	0	0	0	0	0	0	0	0	0	0	0	0	0	0	0	0	0	0	0	0	0	0	0	0
120	37	0	0	0	0	0	0	0	0	0	0	0	0	0	0	0	0	0	0	0	0	0	0	0	0	0	0	0	0	0	0	0	0	0	0	0	0	0	0	0	0	0	0	0	0	0	0	0	0
120	38	0	0	0	0	0	0	0	0	0	0	0	0	0	0	0	0	0	0	0	0	0	0	0	0	0	0	0	0	0	0	0	0	0	0	0	0	0	0	0	0	0	0	0	0	0	0	0	0
120	39	0	0	0	0	0	0	0	0	0	0	0	0	0	0	0	0	0	0	0	0	0	0	0	0	0	0	0	0	0	0	0	0	0	0	0	0	0	0	0	0	0	0	0	0	0	0	0	0
120	40	0	0	0	0	0	0	0	0	0	0	0	0	0	0	0	0	0	0	0	0	0	0	0	0	0	0	0	0	0	0	0	0	0	0	0	0	0	0	0	0	0	0	0	0	0	0	0	0
120	41	0	0	0	0	0	0	0	0	0	0	0	0	0	0	0	0	0	0	0	0	0	0	0	0	0	0	0	0	0	0	0	0	0	0	0	0	0	0	0	0	0	0	0	0	0	0	0	0
120	42	0	0	0	0	0	0.000653963	0	0	0	0	0	0	0	0	0	0	0	0	0	0	0	0	0	0	0	0	0	0	0	0	0	0	0	0	0	0	0	0	0	0	0	0	0	0	0	0	0	0
120	43	0	0	0	0	0	0	0	0	0	0	0	0	0	0	0	0	0	0	0	0	0	0	0	0	0	0	0	0	0	0	0	0	0	0	0	0	0	0	0	0	0	0	0	0	0	0	0	0
121	0	0.39528	0.415921	0.402526	0.424603	0.444255	0.347004	0.46632	0.483322	0.488567	0.364625	0.344142	0.35163	0.426242	0.429781	0.41725	0.0729869	0.0484271	0.0510483	0.263257	0.257927	0.272457	0.366395	0.381362	0.371098	0.408465	0.403316	0.406401	0.459893	0.465271	0.4627	0.383546	0.405054	0.371518	0.352493	0.330777	0.370707	0.423046	0.395626	0.420948	0.400595	0.380316	0.423351	0.387662	0.36123	0.364957	0.410579	0.433084	0.423911
121	1	0.19764	0.203464	0.199156	0.197049	0.225294	0.176066	0.214108	0.233478	0.195683	0.174094	0.181077	0.193275	0.218517	0.211753	0.212045	0.021659	0.0427212	0.026005	0.129006	0.121195	0.13125	0.173205	0.186608	0.179077	0.189966	0.200908	0.206343	0.213284	0.233374	0.227169	0.195937	0.177958	0.200341	0.196074	0.175068	0.185833	0.199505	0.202583	0.211997	0.196553	0.192066	0.21275	0.188592	0.177151	0.184093	0.207112	0.204667	0.216002
121	2	0.237168	0.238311	0.240251	0.223432	0.19996	0.271791	0.200499	0.162562	0.175219	0.321289	0.358362	0.314274	0.247292	0.251751	0.261446	0.0615248	0.0338049	0.0381455	0.250671	0.250676	0.256163	0.266469	0.281393	0.264659	0.297339	0.303862	0.285947	0.186623	0.177246	0.165847	0.324275	0.289514	0.321433	0.315041	0.313944	0.367834	0.277023	0.267118	0.249766	0.262695	0.30527	0.238538	0.252621	0.279088	0.29498	0.259953	0.214447	0.237789
121	3	0.075704	0.0624599	0.0724483	0.080997	0.087977	0.166664	0.0534785	0.0304104	0.0283993	0.0769598	0.0529867	0.0877045	0.0591853	0.0510758	0.0515266	0.0956879	0.103167	0.090387	0.113274	0.1098	0.113146	0.0999259	0.0881204	0.113631	0.0675144	0.0524761	0.0686063	0.0330254	0.0300927	0.0344409	0.0597607	0.0683943	0.0741768	0.0622801	0.119517	0.0265336	0.0586871	0.0852981	0.0609187	0.0823653	0.0769536	0.0787963	0.103628	0.130637	0.0783797	0.061344	0.0838227	0.0771879
121	4	0.0243001	0.00981435	0.0137417	0.0274721	0	0.00393442	0	0	0	0.0232335	0.019398	0.00848072	0.00549382	0.00313331	0.00621637	0.0572772	0.0491645	0.0431309	0.118518	0.129481	0.105905	0.0236075	0.0205703	0.0310004	0.00774518	0.0205041	0.00873595	0	0	0	0.0168786	0.0250654	0.0109261	0.0163898	0.021253	0.0110542	0.0126025	0.00519329	0.00951264	0.0253894	0.0146159	0.0106077	0.0141943	0.00527239	0.0088416	0.00631215	0.00300137	0.00709114
121	5	0.00192704	0	0.00387328	0	0	0.00200339	0	0	0	0.00137903	0.00186139	0	0	0	0	0.0375297	0.0487728	0.0670018	0.0263746	0.0309999	0.0391837	0.00354123	0.00240633	0.00287098	0	0	0	0	0	0	0.000938715	0	0	0.00136499	0	0	0	0	0	0.00132651	0	0	0	0	0	0	0	0
121	6	0	0	0	0	0	0	0	0	0	0	0	0	0	0	0	0.027495	0.0418778	0.0489281	0.039154	0.046538	0.0324692	0	0	0	0	0.000810062	0	0	0	0	0	0	0	0	0	0	0	0	0	0	0	0	0	0	0	0	0	0
121	7	0	0	0	0.00107075	0	0	0	0	0	0	0	0	0	0	0	0.0304132	0.0504934	0.0378998	0.00541124	0.00924631	0.00568891	0	0	0	0	0	0	0	0	0	0	0	0	0	0	0	0	0	0	0	0	0	0	0	0.00174571	0	0	0
121	8	0	0	0	0	0	0	0	0	0	0	0	0	0	0	0	0.05231	0.0707578	0.044577	0.00323673	0.00565014	0.00442747	0	0	0	0	0	0	0	0	0	0	0	0	0	0	0	0	0	0	0	0	0	0	0	0	0	0	0
121	9	0	0	0	0	0	0	0	0	0	0	0	0	0	0	0	0.0891132	0.058092	0.0611605	0.00196436	0.00153889	0.00164538	0.00208787	0	0	0.00119728	0	0.00088906	0	0	0	0	0	0	0	0	0	0	0	0	0	0	0	0	0	0	0.000936496	0	0
121	10	0	0	0	0	0	0	0	0	0	0	0	0	0	0	0	0.0687661	0.0771809	0.0934798	0	0.00172315	0	0	0	0	0	0	0	0	0	0	0	0	0	0	0	0	0	0	0	0	0	0	0	0	0	0	0	0
121	11	0	0	0	0	0	0	0	0	0	0	0	0	0	0	0	0.0826796	0.0915083	0.100487	0	0	0.00224475	0	0	0	0	0	0	0	0	0	0	0	0	0	0	0	0	0	0	0	0	0	0	0	0	0	0	0
121	12	0	0	0	0	0	0	0.000720599	0.00320468	0.00227767	0	0	0	0	0.000880134	0.00192758	0.1055	0.0993693	0.10242	0.00282687	0	0	0	0.00137273	0.0013359	0	0	0	0.0015107	0	0	0	0	0.0010476	0	0	0	0	0	0	0	0	0	0	0.00164382	0	0.00135063	0	0
121	13	0	0	0.00118966	0	0	0	0	0	0	0	0	0	0	0	0	0.00720435	0.0279776	0.0313349	0	0	0	0	0	0	0	0	0	0	0	0	0	0	0	0	0	0	0	0	0	0	0	0	0	0	0	0	0	0
121	14	0	0	0.00540539	0.00436779	0.0048786	0	0.00541993	0	0	0	0	0	0	0	0	0.0413509	0.02283	0.0269632	0	0	0	0	0	0	0	0	0.00289044	0	0	0	0	0	0	0	0	0	0	0	0.00400529	0	0	0.00416754	0	0	0.00661147	0	0	0
121	15	0	0	0	0	0	0	0.00332931	0	0	0	0	0	0	0	0	0.034906	0.0290538	0.0204142	0	0	0	0	0	0	0	0	0	0	0	0	0	0	0	0	0	0	0	0	0	0	0	0	0	0	0	0	0	0
121	16	0	0	0	0	0	0	0	0	0	0	0	0	0	0	0	0.0140658	0.0175459	0.00390069	0	0	0	0	0	0	0	0	0	0	0	0	0	0	0	0	0	0	0	0	0	0	0	0	0	0	0	0	0	0
121	17	0	0	0	0	0	0	0	0	0	0	0	0	0	0	0	0.0105574	0.0180838	0.0354032	0	0	0	0	0	0	0	0	0	0	0	0	0	0	0	0	0	0	0	0	0	0	0	0	0	0	0	0	0	0
121	18	0	0	0	0	0	0	0	0	0	0	0	0	0	0	0	0.0184127	0.00854247	0.0214719	0	0	0	0	0	0	0	0	0	0	0	0	0	0	0	0	0	0	0	0	0	0	0	0	0	0	0	0	0	0
121	19	0	0	0	0	0	0	0	0	0	0	0	0	0	0	0	0.0196394	0.0236617	0.0179342	0	0	0	0	0	0	0	0	0	0	0	0	0	0	0	0	0	0	0	0	0	0	0	0	0	0	0	0	0	0
121	20	0	0	0	0	0	0	0	0	0	0	0	0	0	0	0	0.00770661	0.00828506	0.0047678	0	0	0	0	0	0	0	0	0	0	0	0	0	0	0	0	0	0	0	0	0	0	0	0	0	0	0	0	0	0
121	21	0	0	0	0	0	0	0	0	0	0	0	0	0	0	0	0.0052915	0.0130012	0.00923686	0	0	0	0	0	0	0	0	0	0	0	0	0	0	0	0	0	0	0	0	0	0	0	0	0	0	0	0	0	0
121	22	0	0	0	0	0	0	0	0	0	0	0	0	0	0	0	0.00995135	0.0044358	0.00275183	0	0	0	0	0	0	0	0	0	0	0	0	0	0	0	0	0	0	0	0	0	0	0	0	0	0	0	0	0	0
121	23	0	0	0	0	0	0	0	0	0	0	0	0	0	0	0	0	0.003999	0.00167272	0	0	0	0	0	0	0	0	0	0	0	0	0	0	0	0	0	0	0	0	0	0	0	0	0	0	0	0	0	0
121	24	0	0	0	0	0	0	0	0	0	0	0	0	0	0	0	0	0	0	0	0	0	0	0	0	0	0	0	0	0	0	0	0	0	0	0	0	0	0	0	0	0	0	0	0	0	0	0.00102626	0
121	25	0	0	0	0	0	0	0	0	0	0	0	0	0	0	0	0	0	0	0	0	0	0	0	0	0	0	0	0	0	0	0	0	0	0	0	0	0	0	0	0	0	0	0	0	0	0	0	0
121	26	0	0	0	0	0	0	0	0	0	0	0	0	0	0	0	0	0	0	0	0	0	0	0	0	0	0	0	0	0	0	0	0	0	0	0	0	0	0	0	0	0	0	0	0	0	0	0	0
121	27	0	0	0	0.00112078	0	0	0	0	0	0	0	0	0	0	0	0	0	0	0	0	0	0	0	0	0	0	0	0	0	0	0	0	0	0	0	0	0	0	0	0	0	0	0	0	0	0	0	0
121	28	0	0	0	0	0	0	0	0	0	0	0	0	0	0	0	0	0	0	0	0	0	0	0	0	0	0	0	0	0	0	0	0	0	0	0	0	0	0	0	0	0	0	0	0	0	0	0	0
121	29	0	0	0	0	0	0	0	0	0	0	0	0	0	0	0	0	0	0	0	0	0	0	0	0	0	0	0	0	0	0	0	0	0	0	0	0	0	0	0	0	0	0	0	0	0	0	0	0
121	30	0	0	0	0	0	0	0	0	0	0	0	0	0	0	0	0	0	0	0	0	0	0	0	0	0	0	0	0	0	0	0	0	0	0	0	0	0	0	0	0	0	0	0	0	0	0	0	0
121	31	0	0	0	0	0	0	0	0	0	0	0	0	0	0	0	0	0	0	0	0	0	0	0	0	0	0	0	0	0	0	0	0	0	0	0	0	0	0	0	0	0	0	0	0	0	0	0	0
121	32	0	0	0	0	0	0	0	0	0	0	0	0	0	0	0	0	0	0	0	0	0	0	0	0	0	0	0	0	0	0	0	0	0	0	0	0	0	0	0	0	0	0	0	0	0	0	0	0
121	33	0	0	0	0	0	0	0	0	0	0	0	0	0	0	0	0	0	0	0	0	0	0	0	0	0	0	0	0	0	0	0	0	0	0	0	0	0	0	0	0	0	0	0	0	0	0	0	0
121	34	0	0	0	0	0	0	0	0	0	0	0	0	0	0	0	0	0	0	0	0	0	0	0	0	0	0	0	0	0	0	0	0	0	0	0	0	0	0	0	0	0	0	0	0	0	0	0	0
121	35	0	0	0	0	0	0	0	0	0	0	0	0	0	0	0	0	0	0	0	0	0	0	0	0	0	0	0	0	0	0	0	0	0	0	0	0	0	0	0	0	0	0	0	0	0	0	0	0
121	36	0	0	0	0	0	0	0	0	0	0	0	0	0	0	0	0	0	0	0	0	0	0	0	0	0	0	0	0	0	0	0	0	0	0	0	0	0	0	0	0	0	0	0	0	0	0	0	0
121	37	0	0	0.00195223	0	0	0	0	0	0	0	0	0	0	0	0	0	0	0	0	0	0	0	0	0	0	0	0	0	0	0	0	0	0	0	0	0	0	0	0	0	0	0	0	0	0	0	0	0
121	38	0.0267406	0.0236483	0.00464053	0.016395	0.00841983	0.00412433	0.00730933	0.0289684	0.0288075	0.0170499	0.0111434	0.0178498	0.0169051	0.0229833	0.0183469	0	0	0	0.0142503	0.0130834	0.00144606	0.0110476	0.0140535	0.0117919	0.00758675	0.00310318	0.00585019	0.0368423	0.0240799	0.0405201	0.00646385	0.0164914	0.00517433	0.0329864	0.0116771	0.00678781	0.00524332	0.0211335	0.0161108	0.0118178	0.0123003	0.0131002	0.0163862	0.0138811	0.0275341	0.0179784	0.0270602	0.0140247
121	39	0.0412412	0.0463817	0.0511824	0.0234925	0.0261928	0.0284123	0.0476205	0.0580541	0.0652272	0.0213707	0.031029	0.0267857	0.0263646	0.0286421	0.031242	0.00700581	0.00567706	0.00992093	0.0320569	0.0221414	0.0269564	0.0382728	0.0241142	0.0245355	0.0132797	0.0150203	0.0143374	0.0688221	0.0699371	0.0693228	0.0122	0.0175235	0.0153837	0.0233707	0.0277637	0.023409	0.0238934	0.023048	0.0267412	0.0192578	0.0184778	0.0186897	0.0369166	0.0310968	0.0328572	0.0344345	0.0317127	0.0239949
121	40	0	0	0	0	0	0	0	0	0.0158197	0	0	0	0	0	0	0.00566155	0	0	0	0	0.00228188	0	0	0	0	0	0	0	0	0	0	0	0	0	0	0.00456855	0	0	0	0	0	0	0	0	0	0	0	0
121	41	0	0	0	0	0	0	0	0	0	0	0	0	0	0	0	0.00812282	0	0	0	0	0	0.0134918	0	0	0	0	0	0	0	0	0	0	0	0	0	0	0	0	0	0	0	0	0	0	0	0	0	0
121	42	0	0	0	0	0	0	0	0	0	0	0	0	0	0	0	0.00718175	0	0.00581418	0	0	0	0	0	0	0.00690662	0	0	0	0	0	0	0	0	0	0	0	0	0	0	0	0	0	0	0	0	0	0	0
121	43	0	0	0.00363368	0	0.00302169	0	0.00119504	0	0	0	0	0	0	0	0	0	0.00156949	0.00374349	0	0	0.00473496	0.00195632	0	0	0	0	0	0	0	0	0	0	0	0	0	0.00327336	0	0	0	0	0	0	0	0	0	0	0.00117879	0
143	0	0.604504	0.542419	0.552848	0.617858	0.623104	0.640357	0.573008	0.577589	0.600264	0.627304	0.621143	0.633428	0.704193	0.639334	0.632258	0.283832	0.232049	0.426756	0.490519	0.502412	0.471262	0.598911	0.543066	0.605003	0.670318	0.585546	0.613702	0.606852	0.632291	0.632629	0.659267	0.677637	0.58254	0.644225	0.619872	0.592927	0.632766	0.605823	0.589505	0.676095	0.701021	0.667785	0.693317	0.660346	0.6171	0.648359	0.602865	0.573426
143	1	0.224313	0.235233	0.231505	0.271857	0.259508	0.268735	0.249684	0.266182	0.265555	0.252113	0.258137	0.260219	0.225595	0.273049	0.260849	0.0558189	0.145193	0	0.206567	0.179321	0.196642	0.259053	0.273102	0.262965	0.234477	0.275277	0.247561	0.253396	0.27653	0.281705	0.241353	0.234915	0.295053	0.244523	0.25574	0.250654	0.266032	0.270989	0.263363	0.259254	0.237153	0.263007	0.23487	0.247354	0.288905	0.262756	0.235843	0.266141
143	2	0.138136	0.149442	0.14973	0.101861	0.104631	0.0757437	0.0963177	0.102464	0.0491474	0.105556	0.0880795	0.0959255	0.0702117	0.083418	0.0845954	0.103879	0.10641	0.26665	0.22568	0.195997	0.233936	0.122318	0.110255	0.126069	0.0293692	0.124753	0.138737	0.0863042	0.0866284	0.0789905	0.0901489	0.0874472	0.122407	0.0703074	0.119235	0.1006	0.101202	0.111315	0.0941293	0.0646511	0.0618265	0.069208	0.0718129	0.0923006	0.0811154	0.0888855	0.0624512	0.0994019
143	3	0.0139476	0.0211804	0.0209846	0	0.00620721	0.0107022	0	0	0	0.00679422	0	0.00551609	0	0.00419917	0.00538103	0.109306	0.0733835	0	0.0365727	0.0375288	0.035606	0	0.0235212	0	0	0.0144236	0	0.00431144	0	0	0.00923139	0	0	0	0	0.00603271	0	0	0.005006	0	0	0	0	0	0	0	0.0180371	0.00811994
143	4	0.00364314	0	0.0037725	0	0	0	0	0	0	0	0	0	0	0	0	0	0.109703	0	0.0299668	0.0847409	0.0505938	0	0	0	0	0	0	0	0	0	0	0	0	0	0	0	0	0	0	0	0	0	0	0	0	0	0	0
143	5	0	0	0	0	0	0	0	0	0	0	0	0	0	0	0	0	0	0	0	0	0	0	0	0	0	0	0	0	0	0	0	0	0	0	0	0	0	0	0	0	0	0	0	0	0	0	0	0
143	6	0	0	0	0	0	0	0	0	0	0	0	0	0	0	0	0	0.0369405	0	0	0	0	0	0	0	0	0	0	0	0	0	0	0	0	0	0	0	0	0	0	0	0	0	0	0	0	0	0	0
143	7	0	0	0	0	0	0	0	0	0	0	0	0	0	0	0	0	0	0	0	0	0	0	0	0	0	0	0	0	0	0	0	0	0	0	0	0	0	0	0	0	0	0	0	0	0	0	0	0
143	8	0	0	0	0	0	0	0	0	0	0	0	0	0	0	0	0	0	0	0	0	0	0	0	0	0	0	0	0	0	0	0	0	0	0	0	0	0	0	0	0	0	0	0	0	0	0	0	0
143	9	0	0	0	0	0	0	0	0	0	0	0	0	0	0	0	0.160847	0	0.0743983	0	0	0	0	0	0	0	0	0	0	0	0	0	0	0	0	0	0	0	0	0	0	0	0	0	0	0	0	0	0
143	10	0	0	0	0	0	0	0	0	0	0	0	0	0	0	0	0.160428	0.0611511	0.0843092	0	0	0	0	0	0	0	0	0	0	0	0	0	0	0	0	0	0	0	0	0	0	0	0	0	0	0	0	0	0
143	11	0	0	0	0	0	0	0	0	0	0	0	0	0	0	0	0	0	0	0	0	0	0	0	0	0	0	0	0	0	0	0	0	0	0	0	0	0	0	0	0	0	0	0	0	0	0	0	0
143	12	0	0	0	0	0	0	0	0	0	0	0	0	0	0	0	0.0643083	0.108443	0.0775268	0	0	0	0	0	0	0	0	0	0	0	0	0	0	0	0	0	0	0	0	0	0	0	0	0	0	0	0	0	0
143	13	0	0	0	0	0	0	0	0	0	0	0	0	0	0	0	0.061581	0	0	0	0	0	0	0	0	0	0	0	0	0	0	0	0	0	0	0	0	0	0	0	0	0	0	0	0	0	0	0	0
143	14	0	0	0	0	0	0	0	0	0	0	0	0	0	0	0	0	0.0460277	0	0	0	0	0	0	0	0	0	0	0	0	0	0	0	0	0	0	0	0	0	0	0	0	0	0	0	0	0	0	0
143	15	0	0	0	0	0	0	0	0	0	0	0	0	0	0	0	0	0.036086	0.0703593	0	0	0	0	0	0	0	0	0	0	0	0	0	0	0	0	0	0	0	0	0	0	0	0	0	0	0	0	0	0
143	16	0	0	0	0	0	0	0	0	0	0	0	0	0	0	0	0	0	0	0	0	0	0	0	0	0	0	0	0	0	0	0	0	0	0	0	0	0	0	0	0	0	0	0	0	0	0	0	0
143	17	0	0	0	0	0	0	0	0	0	0	0	0	0	0	0	0	0	0	0	0	0	0	0	0	0	0	0	0	0	0	0	0	0	0	0	0	0	0	0	0	0	0	0	0	0	0	0	0
143	18	0	0	0	0	0	0	0	0	0	0	0	0	0	0	0	0	0.0446138	0	0	0	0	0	0	0	0	0	0	0	0	0	0	0	0	0	0	0	0	0	0	0	0	0	0	0	0	0	0	0
143	19	0	0	0	0	0	0	0	0	0	0	0	0	0	0	0	0	0	0	0	0	0	0	0	0	0	0	0	0	0	0	0	0	0	0	0	0	0	0	0	0	0	0	0	0	0	0	0	0
143	20	0	0	0	0	0	0	0	0	0	0	0	0	0	0	0	0	0	0	0	0	0	0	0	0	0	0	0	0	0	0	0	0	0	0	0	0	0	0	0	0	0	0	0	0	0	0	0	0
143	21	0	0	0	0	0	0	0	0	0	0	0	0	0	0	0	0	0	0	0	0	0	0	0	0	0	0	0	0	0	0	0	0	0	0	0	0	0	0	0	0	0	0	0	0	0	0	0	0
143	22	0	0	0	0	0	0	0	0	0	0	0	0	0	0	0	0	0	0	0	0	0	0	0	0	0	0	0	0	0	0	0	0	0	0	0	0	0	0	0	0	0	0	0	0	0	0	0	0
143	23	0	0	0	0	0	0	0	0	0	0	0	0	0	0	0	0	0	0	0	0	0	0	0	0	0	0	0	0	0	0	0	0	0	0	0	0	0	0	0	0	0	0	0	0	0	0	0	0
143	24	0	0	0	0	0	0	0	0	0	0	0	0	0	0	0	0	0	0	0	0	0	0	0	0	0	0	0	0	0	0	0	0	0	0	0	0	0	0	0	0	0	0	0	0	0	0	0	0
143	25	0	0	0	0	0	0	0	0	0	0	0	0	0	0	0	0	0	0	0	0	0	0	0	0	0	0	0	0	0	0	0	0	0	0	0	0	0	0	0	0	0	0	0	0	0	0	0	0
143	26	0	0	0	0	0	0	0	0	0	0	0	0	0	0	0	0	0	0	0	0	0	0	0	0	0	0	0	0	0	0	0	0	0	0	0	0	0	0	0	0	0	0	0	0	0	0	0	0
143	27	0	0	0	0	0	0	0	0	0	0	0	0	0	0	0	0	0	0	0	0	0	0	0	0	0	0	0	0	0	0	0	0	0	0	0	0	0	0	0	0	0	0	0	0	0	0	0	0
143	28	0	0	0	0	0	0	0	0	0	0	0	0	0	0	0	0	0	0	0	0	0	0	0	0	0	0	0	0	0	0	0	0	0	0	0	0	0	0	0	0	0	0	0	0	0	0	0	0
143	29	0	0	0	0	0	0	0	0	0	0	0	0	0	0	0	0	0	0	0	0	0	0	0	0	0	0	0	0	0	0	0	0	0	0	0	0	0	0	0	0	0	0	0	0	0	0	0	0
143	30	0	0	0	0	0	0	0	0	0	0	0	0	0	0	0	0	0	0	0	0	0	0	0	0	0	0	0	0	0	0	0	0	0	0	0	0	0	0	0	0	0	0	0	0	0	0	0	0
143	31	0	0	0	0	0	0	0	0	0	0	0	0	0	0	0	0	0	0	0	0	0	0	0	0	0	0	0	0	0	0	0	0	0	0	0	0	0	0	0	0	0	0	0	0	0	0	0	0
143	32	0	0.00569142	0	0	0	0	0.0132429	0.00502759	0.00420844	0	0	0	0	0	0	0	0	0	0	0	0	0	0.00502988	0	0	0	0	0.00571655	0	0	0	0	0	0	0	0	0	0.00428816	0	0	0	0	0	0	0	0	0.00770763	0.0042279
143	33	0	0	0	0	0	0	0	0	0.00568697	0	0	0	0	0	0	0	0	0	0	0	0	0	0	0	0	0	0	0	0	0	0	0	0	0	0	0	0	0	0.00395503	0	0	0	0	0	0	0	0	0
143	34	0.0154558	0.0340681	0.0411596	0.00842374	0.00655073	0	0.0517479	0.0354098	0.0577207	0.00823216	0.0266511	0.00491118	0	0	0.00528961	0	0	0	0	0	0.00730061	0.0197178	0.0283395	0.00596319	0.0405705	0	0	0.0315049	0.00455096	0.0066757	0	0	0	0.0328017	0.00515294	0.0351309	0	0.00758517	0.0396266	0	0	0	0	0	0.0056667	0	0.0606583	0.0319558
143	35	0	0.0119673	0	0	0	0.00446184	0.0159988	0.0133274	0.0174177	0	0.00598972	0	0	0	0.0116269	0	0	0	0	0	0.00465969	0	0.0166865	0	0.0252651	0	0	0.0119144	0	0	0	0	0	0.00814312	0	0.0146551	0	0	0.00441456	0	0	0	0	0	0.00721328	0	0.00876859	0.0167274
143	36	0	0	0	0	0	0	0	0	0	0	0	0	0	0	0	0	0	0	0.0106942	0	0	0	0	0	0	0	0	0	0	0	0	0	0	0	0	0	0	0	0	0	0	0	0	0	0	0	0.00366885	0
143	37	0	0	0	0	0	0	0	0	0	0	0	0	0	0	0	0	0	0	0	0	0	0	0	0	0	0	0	0	0	0	0	0	0	0	0	0	0	0	0	0	0	0	0	0	0	0	0	0
143	38	0	0	0	0	0	0	0	0	0	0	0	0	0	0	0	0	0	0	0	0	0	0	0	0	0	0	0	0	0	0	0	0	0	0	0	0	0	0	0	0	0	0	0	0	0	0	0	0
143	39	0	0	0	0	0	0	0	0	0	0	0	0	0	0	0	0	0	0	0	0	0	0	0	0	0	0	0	0	0	0	0	0	0	0	0	0	0	0	0	0	0	0	0	0	0	0	0	0
143	40	0	0	0	0	0	0	0	0	0	0	0	0	0	0	0	0	0	0	0	0	0	0	0	0	0	0	0	0	0	0	0	0	0	0	0	0	0	0	0	0	0	0	0	0	0	0	0	0
143	41	0	0	0	0	0	0	0	0	0	0	0	0	0	0	0	0	0	0	0	0	0	0	0	0	0	0	0	0	0	0	0	0	0	0	0	0	0	0	0	0	0	0	0	0	0	0	0	0
143	42	0	0	0	0	0	0	0	0	0	0	0	0	0	0	0	0	0	0	0	0	0	0	0	0	0	0	0	0	0	0	0	0	0	0	0	0	0	0	0	0	0	0	0	0	0	0	0	0
143	43	0	0	0	0	0	0	0	0	0	0	0	0	0	0	0	0	0	0	0	0	0	0	0	0	0	0	0	0	0	0	0	0	0	0	0	0	0	0	0	0	0	0	0	0	0	0	0	0
143	44	0	0	0	0	0	0	0	0	0	0	0	0	0	0	0	0	0	0	0	0	0	0	0	0	0	0	0	0	0	0	0	0	0	0	0	0	0	0	0	0	0	0	0	0	0	0	0	0
147	0	0.476221	0.41008	0.451588	0.487154	0.551745	0.521584	0.510396	0.477301	0.399823	0.494847	0.534435	0.511449	0.461235	0.563389	0.55922	0.257929	0.145557	0.288009	0.457148	0.311274	0.334209	0.39866	0.40941	0.458322	0.490962	0.544035	0.532217	0.53993	0.511722	0.460285	0.465986	0.456727	0.501044	0.430542	0.531306	0.458015	0.500425	0.499998	0.51744	0.547326	0.555784	0.601034	0.57062	0.535027	0.496069	0.514822	0.568486	0.568261
147	1	0.208474	0.191751	0.200614	0.244503	0.249365	0.241894	0.239614	0.203386	0.160295	0.191936	0.175402	0.227105	0.198665	0.246595	0.187991	0.0527119	0.0354067	0	0.0747107	0.0764086	0.127918	0.165268	0.174787	0.200631	0.0901673	0.19476	0.193484	0.203469	0.166026	0.182265	0.180366	0.147365	0.17708	0.167842	0.228783	0.180114	0.212249	0.224755	0.238523	0.145597	0.154362	0.217041	0.200329	0.273063	0.226293	0.227965	0.221078	0.240818
147	2	0.0519699	0.261996	0.163867	0.0941303	0.0328391	0.0588958	0.126474	0.213227	0.175332	0.131438	0.17033	0.178368	0.197817	0.0871067	0.124201	0.226114	0.220834	0.262448	0.177312	0.241237	0.185434	0.251462	0.18266	0.106258	0.185995	0.14994	0.090991	0.0714426	0.130439	0.186794	0.205376	0.268697	0.16329	0.248623	0.0890337	0.132794	0.136545	0.0887194	0.0407568	0.218028	0.162137	0.066611	0.0767514	0.0090824	0.133533	0.116705	0.0835654	0.0304877
147	3	0.168867	0.0391363	0.104724	0.174212	0.16605	0.177626	0.092062	0.0947438	0.255625	0.164003	0.119833	0.0767499	0.135301	0.08356	0.122406	0.0901697	0.0334967	0.0305389	0.178126	0.157637	0.176845	0.156094	0.195257	0.189587	0.217861	0.0842163	0.141085	0.17399	0.182327	0.160996	0.148272	0.117661	0.158586	0.142368	0.120523	0.200724	0.131895	0.179152	0.189623	0.0732264	0.116795	0.0872289	0.139889	0.16252	0.131187	0.135406	0.0767597	0.115569
147	4	0.0866821	0.0892282	0.0610669	0	0	0	0.0108005	0	0.00892385	0.017776	0	0.00632804	0.0069815	0.019349	0	0.0412591	0.101967	0.108155	0.0583258	0.137035	0.10588	0.0285157	0.0282697	0.0452027	0.0150136	0.0270488	0.0422229	0.0111681	0.00948628	0.00966096	0	0.00954968	0	0.0106248	0.0303538	0.0283535	0.0188857	0	0.00761979	0.0158226	0.0109215	0.0280842	0.0124107	0.0203078	0	0.00510226	0.00653124	0.0391673
147	5	0.0077862	0	0	0	0	0	0	0	0	0	0	0	0	0	0	0.077094	0.0152359	0	0.0262759	0.0101967	0.0317858	0	0	0	0	0	0	0	0	0	0	0	0	0	0	0	0	0	0	0	0	0	0	0	0	0	0.00669056	0
147	6	0	0	0.00687969	0	0	0	0	0	0	0	0	0	0	0	0	0.0371788	0.078344	0.0313128	0.0281016	0.0662116	0.0266401	0	0	0	0	0	0	0	0	0	0	0	0	0	0	0	0	0	0	0	0	0	0	0	0	0	0	0
147	7	0	0	0	0	0	0	0	0	0	0	0	0	0	0	0	0	0	0	0	0	0	0	0	0	0	0	0	0	0	0	0	0	0	0	0	0	0	0	0	0	0	0	0	0	0	0	0	0
147	8	0	0	0	0	0	0	0	0	0	0	0	0	0	0	0	0	0.0269418	0	0	0	0.0061571	0	0	0	0	0	0	0	0	0	0	0	0	0	0	0	0	0	0	0	0	0	0	0	0	0	0	0
147	9	0	0	0	0	0	0	0	0	0	0	0	0	0	0	0	0	0.0175231	0	0	0	0	0	0	0	0	0	0	0	0	0	0	0	0	0	0	0	0	0	0	0	0	0	0	0	0	0	0	0
147	10	0	0	0	0	0	0	0	0	0	0	0	0	0	0	0	0	0.0314421	0.0697869	0	0	0	0	0	0	0	0	0	0	0	0	0	0	0	0	0	0	0	0	0	0	0	0	0	0	0	0	0	0
147	11	0	0	0	0	0	0	0	0	0	0	0	0	0	0	0	0.0638857	0.0281839	0.0301765	0	0	0	0	0	0	0	0	0	0	0	0	0	0	0	0	0	0	0	0	0	0	0	0	0	0	0	0	0	0
147	12	0	0	0	0	0	0	0	0	0	0	0	0	0	0	0	0.0637191	0.0699195	0.0678229	0	0	0	0	0	0	0	0	0	0	0	0	0	0	0	0	0	0	0	0	0	0	0	0	0	0	0	0	0	0
147	13	0	0	0	0	0	0	0	0	0	0	0	0	0	0	0	0.0399372	0.0497927	0.046463	0	0	0	0	0	0	0	0	0	0	0	0	0	0	0	0	0	0	0	0	0	0	0	0	0	0	0	0	0	0
147	14	0	0	0	0	0	0	0	0	0	0	0	0	0	0	0	0.0255422	0.0572564	0.0314454	0	0	0	0	0	0	0	0	0	0	0	0	0	0	0	0	0	0	0	0	0	0	0	0	0	0	0	0	0	0
147	15	0	0	0	0	0	0	0	0	0	0	0	0	0	0	0	0.0244589	0.022591	0	0	0	0	0	0	0	0	0	0	0	0	0	0	0	0	0	0	0	0	0	0	0	0	0	0	0	0	0	0	0
147	16	0	0	0	0	0	0	0	0	0	0	0	0	0	0	0	0	0.0168863	0	0	0	0	0	0	0	0	0	0	0	0	0	0	0	0	0	0	0	0	0	0	0	0	0	0	0	0	0	0	0
147	17	0	0	0	0	0	0	0	0	0	0	0	0	0	0	0	0	0.013239	0.0338411	0	0	0	0	0	0	0	0	0	0	0	0	0	0	0	0	0	0	0	0	0	0	0	0	0	0	0	0	0	0
147	18	0	0	0	0	0	0	0	0	0	0	0	0	0	0	0	0	0.0190151	0	0	0	0	0	0	0	0	0	0	0	0	0	0	0	0	0	0	0	0	0	0	0	0	0	0	0	0	0	0	0
147	19	0	0	0	0	0	0	0	0	0	0	0	0	0	0	0	0	0	0	0	0	0	0	0	0	0	0	0	0	0	0	0	0	0	0	0	0	0	0	0	0	0	0	0	0	0	0	0	0
147	20	0	0	0	0	0	0	0	0	0	0	0	0	0	0	0	0	0.0163676	0	0	0	0	0	0	0	0	0	0	0	0	0	0	0	0	0	0	0	0	0	0	0	0	0	0	0	0	0	0	0
147	21	0	0	0	0	0	0	0	0	0	0	0	0	0	0	0	0	0	0	0	0	0	0	0	0	0	0	0	0	0	0	0	0	0	0	0	0	0	0	0	0	0	0	0	0	0	0	0	0
147	22	0	0	0	0	0	0	0	0	0	0	0	0	0	0	0	0	0	0	0	0	0	0	0	0	0	0	0	0	0	0	0	0	0	0	0	0	0	0	0	0	0	0	0	0	0	0	0	0
147	23	0	0	0	0	0	0	0	0	0	0	0	0	0	0	0	0	0	0	0	0	0	0	0	0	0	0	0	0	0	0	0	0	0	0	0	0	0	0.00737617	0	0	0	0	0	0	0	0	0	0
147	24	0	0	0	0	0	0	0	0	0	0	0	0	0	0	0	0	0	0	0	0	0	0	0	0	0	0	0	0	0	0	0	0	0	0	0	0	0	0	0	0	0	0	0	0	0	0	0	0
147	25	0	0	0	0	0	0	0	0	0	0	0	0	0	0	0	0	0	0	0	0	0	0	0	0	0	0	0	0	0	0	0	0	0	0	0	0	0	0	0	0	0	0	0	0	0	0	0	0
147	26	0	0	0	0	0	0	0	0	0	0	0	0	0	0	0	0	0	0	0	0	0	0	0	0	0	0	0	0	0	0	0	0	0	0	0	0	0	0	0	0	0	0	0	0	0	0	0	0
147	27	0	0	0	0	0	0	0	0	0	0	0	0	0	0	0	0	0	0	0	0	0	0	0	0	0	0	0	0	0	0	0	0	0	0	0	0	0	0	0	0	0	0	0	0	0	0	0	0
147	28	0	0	0	0	0	0	0	0	0	0	0	0	0	0	0	0	0	0	0	0	0	0	0	0	0	0	0	0	0	0	0	0	0	0	0	0	0	0	0	0	0	0	0	0	0	0	0	0
147	29	0	0	0	0	0	0	0	0	0	0	0	0	0	0	0	0	0	0	0	0	0	0	0	0	0	0	0	0	0	0	0	0	0	0	0	0	0	0	0	0	0	0	0	0	0	0	0	0
147	30	0	0	0	0	0	0	0	0	0	0	0	0	0	0	0	0	0	0	0	0	0	0	0	0	0	0	0	0	0	0	0	0	0	0	0	0	0	0	0	0	0	0	0	0	0	0	0	0
147	31	0	0	0	0	0	0	0	0	0	0	0	0	0	0	0	0	0	0	0	0	0	0	0	0	0	0	0	0	0	0	0	0	0	0	0	0	0	0	0	0	0	0	0	0	0	0	0	0
147	32	0	0	0	0	0	0	0	0	0	0	0	0	0	0	0	0	0	0	0	0	0	0	0	0	0	0	0	0	0	0	0	0	0	0	0	0	0	0	0	0	0	0	0	0	0	0	0	0
147	33	0	0	0	0	0	0	0	0	0	0	0	0	0	0	0	0	0	0	0	0	0	0	0	0	0	0	0	0	0	0	0	0	0	0	0	0	0	0	0	0	0	0	0	0	0	0	0	0
147	34	0	0.00780885	0	0	0	0	0.00858507	0.00638187	0	0	0	0	0	0	0	0	0	0	0	0	0	0	0.00961716	0	0	0	0	0	0	0	0	0	0	0	0	0	0	0	0.00603795	0	0	0	0	0	0	0	0.0102608	0.00569714
147	35	0	0	0	0	0	0	0.00563817	0	0	0	0	0	0	0	0	0	0	0	0	0	0	0	0	0	0	0	0	0	0	0	0	0	0	0	0	0	0	0	0	0	0	0	0	0	0	0	0	0
147	36	0	0	0.0112603	0	0	0	0	0	0	0	0	0	0	0	0.00618178	0	0	0	0	0	0	0	0	0	0	0	0	0	0	0	0	0	0	0	0	0	0	0	0	0	0	0	0	0	0.00568347	0	0.0266289	0
147	37	0	0	0	0	0	0	0.00643007	0.00496023	0	0	0	0	0	0	0	0	0	0	0	0	0.00513221	0	0	0	0	0	0	0	0	0	0	0	0	0	0	0	0	0	0	0	0	0	0	0	0.00723463	0	0	0
147	38	0	0	0	0	0	0	0	0	0	0	0	0	0	0	0	0	0	0	0	0	0	0	0	0	0	0	0	0	0	0	0	0	0	0	0	0	0	0	0	0	0	0	0	0	0	0	0	0
147	39	0	0	0	0	0	0	0	0	0	0	0	0	0	0	0	0	0	0	0	0	0	0	0	0	0	0	0	0	0	0	0	0	0	0	0	0	0	0	0	0	0	0	0	0	0	0	0	0
147	40	0	0	0	0	0	0	0	0	0	0	0	0	0	0	0	0	0	0	0	0	0	0	0	0	0	0	0	0	0	0	0	0	0	0	0	0	0	0	0	0	0	0	0	0	0	0	0	0
147	41	0	0	0	0	0	0	0	0	0	0	0	0	0	0	0	0	0	0	0	0	0	0	0	0	0	0	0	0	0	0	0	0	0	0	0	0	0	0	0	0	0	0	0	0	0	0	0	0
147	42	0	0	0	0	0	0	0	0	0	0	0	0	0	0	0	0	0	0	0	0	0	0	0	0	0	0	0	0	0	0	0	0	0	0	0	0	0	0	0	0	0	0	0	0	0	0	0	0
147	43	0	0	0	0	0	0	0	0	0	0	0	0	0	0	0	0	0	0	0	0	0	0	0	0	0	0	0	0	0	0	0	0	0	0	0	0	0	0	0	0	0	0	0	0	0	0	0	0
147	44	0	0	0	0	0	0	0	0	0	0	0	0	0	0	0	0	0	0	0	0	0	0	0	0	0	0	0	0	0	0	0	0	0	0	0	0	0	0	0	0	0	0	0	0	0	0	0	0
148	0	0.455314	0.599791	0.705779	0.638946	0.764794	0.64339	0.583901	0.667386	0.645376	0.587739	0.760116	0.649371	0.60714	0.667362	0.665431	0.0748222	0.0820843	0.123124	0.439907	0.38799	0.352315	0.631012	0.658377	0.585429	0.597733	0.723508	0.68968	0.663418	0.772829	0.702112	0.813554	0.730374	0.615775	0.611947	0.691953	0.640354	0.776971	0.734416	0.757472	0.716455	0.665432	0.533963	0.632443	0.642086	0.80136	0.737423	0.741323	0.649412
148	1	0.0934252	0.176478	0.213987	0.186764	0.235206	0.23347	0.161153	0.20218	0.114071	0.0935148	0.239884	0.251846	0.226318	0.236142	0.304486	0	0	0	0.204667	0.178609	0.057162	0.160789	0.22624	0.245032	0.132174	0.173251	0.222637	0.191188	0.227171	0.297888	0.186446	0.222689	0.257263	0.21935	0.202474	0.164458	0.196665	0.159723	0.225732	0.13196	0.227245	0.205803	0.179704	0.26766	0.19864	0.249025	0.246093	0.212798
148	2	0.428044	0.15054	0	0.103981	0	0.113842	0.254945	0.130434	0.0340734	0.202921	0	0	0.109676	0.0704097	0.0300828	0.234714	0.157106	0.27548	0.259857	0.266876	0.367881	0.192127	0.101043	0.145837	0.241801	0	0	0.0525912	0	0	0	0.031529	0.109925	0.0853549	0.0194408	0.0237654	0	0	0	0.105678	0.0510823	0.197911	0.0855999	0.0902539	0	0	0	0.0679638
148	3	0.0232164	0.0731913	0.080234	0.070308	0	0	0	0	0.20648	0.115825	0	0.0987833	0.0335647	0.0260856	0	0.153096	0.124216	0.0492357	0.0955692	0.14515	0.222642	0.0160721	0	0	0.0282925	0.0879733	0.0718099	0.0928028	0	0	0	0.0154081	0	0.0833481	0.0861317	0.171423	0.0263641	0.0853289	0	0.0235101	0.0454958	0.0623233	0.102253	0	0	0	0	0.0698253
148	4	0	0	0	0	0	0	0	0	0	0	0	0	0	0	0	0.0692235	0.0841628	0	0	0	0	0	0	0.0237021	0	0	0	0	0	0	0	0	0	0	0	0	0	0	0	0	0	0	0	0	0	0	0	0
148	5	0	0	0	0	0	0	0	0	0	0	0	0	0	0	0	0.0823479	0.058155	0	0	0.0213743	0	0	0	0	0	0	0	0	0	0	0	0	0	0	0	0	0	0	0	0	0	0	0	0	0	0	0	0
148	6	0	0	0	0	0	0	0	0	0	0	0	0	0	0	0	0	0.041671	0.0672288	0	0	0	0	0	0	0	0	0	0	0	0	0	0	0	0	0	0	0	0	0	0	0	0	0	0	0	0	0	0
148	7	0	0	0	0	0	0	0	0	0	0	0	0	0	0	0	0.0357638	0.028225	0	0	0	0	0	0	0	0	0	0	0	0	0	0	0	0	0	0	0	0	0	0	0	0	0	0	0	0	0	0	0
148	8	0	0	0	0	0	0	0	0	0	0	0	0	0	0	0	0.0923597	0.0321511	0.0872055	0	0	0	0	0	0	0	0	0	0	0	0	0	0	0	0	0	0	0	0	0	0	0	0	0	0	0	0	0	0
148	9	0	0	0	0	0	0	0	0	0	0	0	0	0	0	0	0	0	0	0	0	0	0	0	0	0	0	0	0	0	0	0	0	0	0	0	0	0	0	0	0	0	0	0	0	0	0	0	0
148	10	0	0	0	0	0	0	0	0	0	0	0	0	0	0	0	0.0857841	0.0248041	0.0528363	0	0	0	0	0	0	0	0	0	0	0	0	0	0	0	0	0	0	0	0	0	0	0	0	0	0	0	0	0	0
148	11	0	0	0	0	0	0.00929773	0	0	0	0	0	0	0.0233013	0	0	0.0703556	0.0308578	0	0	0	0	0	0	0	0	0.0152675	0.0158722	0	0	0	0	0	0.0170372	0	0	0	0	0	0.0167965	0.0223977	0	0	0	0	0	0.0135519	0.0125842	0
148	12	0	0	0	0	0	0	0	0	0	0	0	0	0	0	0	0	0	0.0974895	0	0	0	0	0.0143397	0	0	0	0	0	0	0	0	0	0	0	0	0	0	0	0	0	0.0107451	0	0	0	0	0	0	0
148	13	0	0	0	0	0	0	0	0	0	0	0	0	0	0	0	0	0.1266	0.10946	0	0	0	0	0	0	0	0	0	0	0	0	0	0	0	0	0	0	0	0	0	0	0	0	0	0	0	0	0	0
148	14	0	0	0	0	0	0	0	0	0	0	0	0	0	0	0	0	0.0222616	0.0469749	0	0	0	0	0	0	0	0	0	0	0	0	0	0	0	0	0	0	0	0	0	0	0	0	0	0	0	0	0	0
148	15	0	0	0	0	0	0	0	0	0	0	0	0	0	0	0	0	0.0998063	0	0	0	0	0	0	0	0	0	0	0	0	0	0	0	0	0	0	0	0	0	0	0	0	0	0	0	0	0	0	0
148	16	0	0	0	0	0	0	0	0	0	0	0	0	0	0	0	0.0382588	0.0323663	0	0	0	0	0	0	0	0	0	0	0	0	0	0	0	0	0	0	0	0	0	0	0	0	0	0	0	0	0	0	0
148	17	0	0	0	0	0	0	0	0	0	0	0	0	0	0	0	0	0	0.0436902	0	0	0	0	0	0	0	0	0	0	0	0	0	0	0	0	0	0	0	0	0	0	0	0	0	0	0	0	0	0
148	18	0	0	0	0	0	0	0	0	0	0	0	0	0	0	0	0	0.0555334	0	0	0	0	0	0	0	0	0	0	0	0	0	0	0	0	0	0	0	0	0	0	0	0	0	0	0	0	0	0	0
148	19	0	0	0	0	0	0	0	0	0	0	0	0	0	0	0	0.0275915	0	0.0472747	0	0	0	0	0	0	0	0	0	0	0	0	0	0	0	0	0	0	0	0	0	0	0	0	0	0	0	0	0	0
148	20	0	0	0	0	0	0	0	0	0	0	0	0	0	0	0	0.0356833	0	0	0	0	0	0	0	0	0	0	0	0	0	0	0	0	0	0	0	0	0	0	0	0	0	0	0	0	0	0	0	0
148	21	0	0	0	0	0	0	0	0	0	0	0	0	0	0	0	0	0	0	0	0	0	0	0	0	0	0	0	0	0	0	0	0	0	0	0	0	0	0	0	0	0	0	0	0	0	0	0	0
148	22	0	0	0	0	0	0	0	0	0	0	0	0	0	0	0	0	0	0	0	0	0	0	0	0	0	0	0	0	0	0	0	0	0	0	0	0	0	0	0	0	0	0	0	0	0	0	0	0
148	23	0	0	0	0	0	0	0	0	0	0	0	0	0	0	0	0	0	0	0	0	0	0	0	0	0	0	0	0	0	0	0	0	0	0	0	0	0	0	0	0	0	0	0	0	0	0	0	0
148	24	0	0	0	0	0	0	0	0	0	0	0	0	0	0	0	0	0	0	0	0	0	0	0	0	0	0	0	0	0	0	0	0	0	0	0	0	0	0	0	0	0	0	0	0	0	0	0	0
148	25	0	0	0	0	0	0	0	0	0	0	0	0	0	0	0	0	0	0	0	0	0	0	0	0	0	0	0	0	0	0	0	0	0	0	0	0	0	0.0205319	0	0	0	0	0	0	0	0	0	0
148	26	0	0	0	0	0	0	0	0	0	0	0	0	0	0	0	0	0	0	0	0	0	0	0	0	0	0	0	0	0	0	0	0	0	0	0	0	0	0	0	0	0	0	0	0	0	0	0	0
148	27	0	0	0	0	0	0	0	0	0	0	0	0	0	0	0	0	0	0	0	0	0	0	0	0	0	0	0	0	0	0	0	0	0	0	0	0	0	0	0	0	0	0	0	0	0	0	0	0
148	28	0	0	0	0	0	0	0	0	0	0	0	0	0	0	0	0	0	0	0	0	0	0	0	0	0	0	0	0	0	0	0	0	0	0	0	0	0	0	0	0	0	0	0	0	0	0	0	0
148	29	0	0	0	0	0	0	0	0	0	0	0	0	0	0	0	0	0	0	0	0	0	0	0	0	0	0	0	0	0	0	0	0	0	0	0	0	0	0	0	0	0	0	0	0	0	0	0	0
148	30	0	0	0	0	0	0	0	0	0	0	0	0	0	0	0	0	0	0	0	0	0	0	0	0	0	0	0	0	0	0	0	0	0	0	0	0	0	0	0	0	0	0	0	0	0	0	0	0
148	31	0	0	0	0	0	0	0	0	0	0	0	0	0	0	0	0	0	0	0	0	0	0	0	0	0	0	0	0	0	0	0	0	0	0	0	0	0	0	0	0	0	0	0	0	0	0	0	0
148	32	0	0	0	0	0	0	0	0	0	0	0	0	0	0	0	0	0	0	0	0	0	0	0	0	0	0	0	0	0	0	0	0	0	0	0	0	0	0	0	0	0	0	0	0	0	0	0	0
148	33	0	0	0	0	0	0	0	0	0	0	0	0	0	0	0	0	0	0	0	0	0	0	0	0	0	0	0	0	0	0	0	0	0	0	0	0	0	0	0	0	0	0	0	0	0	0	0	0
148	34	0	0	0	0	0	0	0	0	0	0	0	0	0	0	0	0	0	0	0	0	0	0	0	0	0	0	0	0	0	0	0	0	0	0	0	0	0	0	0	0	0	0	0	0	0	0	0	0
148	35	0	0	0	0	0	0	0	0	0	0	0	0	0	0	0	0	0	0	0	0	0	0	0	0	0	0	0	0	0	0	0	0	0	0	0	0	0	0	0	0	0	0	0	0	0	0	0	0
148	36	0	0	0	0	0	0	0	0	0	0	0	0	0	0	0	0	0	0	0	0	0	0	0	0	0	0	0	0	0	0	0	0	0	0	0	0	0	0	0	0	0	0	0	0	0	0	0	0
148	37	0	0	0	0	0	0	0	0	0	0	0	0	0	0	0	0	0	0	0	0	0	0	0	0	0	0	0	0	0	0	0	0	0	0	0	0	0	0	0	0	0	0	0	0	0	0	0	0
148	38	0	0	0	0	0	0	0	0	0	0	0	0	0	0	0	0	0	0	0	0	0	0	0	0	0	0	0	0	0	0	0	0	0	0	0	0	0	0	0	0	0	0	0	0	0	0	0	0
148	39	0	0	0	0	0	0	0	0	0	0	0	0	0	0	0	0	0	0	0	0	0	0	0	0	0	0	0	0	0	0	0	0	0	0	0	0	0	0	0	0	0	0	0	0	0	0	0	0
148	40	0	0	0	0	0	0	0	0	0	0	0	0	0	0	0	0	0	0	0	0	0	0	0	0	0	0	0	0	0	0	0	0	0	0	0	0	0	0	0	0	0	0	0	0	0	0	0	0
148	41	0	0	0	0	0	0	0	0	0	0	0	0	0	0	0	0	0	0	0	0	0	0	0	0	0	0	0	0	0	0	0	0	0	0	0	0	0	0	0	0	0	0	0	0	0	0	0	0
148	42	0	0	0	0	0	0	0	0	0	0	0	0	0	0	0	0	0	0	0	0	0	0	0	0	0	0	0	0	0	0	0	0	0	0	0	0	0	0	0	0	0	0	0	0	0	0	0	0
148	43	0	0	0	0	0	0	0	0	0	0	0	0	0	0	0	0	0	0	0	0	0	0	0	0	0	0	0	0	0	0	0	0	0	0	0	0	0	0	0	0	0	0	0	0	0	0	0	0
148	44	0	0	0	0	0	0	0	0	0	0	0	0	0	0	0	0	0	0	0	0	0	0	0	0	0	0	0	0	0	0	0	0	0	0	0	0	0	0	0	0	0	0	0	0	0	0	0	0
156	0	0.461772	0.371087	0.49182	0.53581	0.461792	0.451927	0.400086	0.387766	0.389987	0.468056	0.44818	0.524189	0.464438	0.485512	0.508596	0	0.0792577	0.0925759	0.362972	0.511931	0.407392	0.535457	0.473299	0.464101	0.47788	0.520364	0.566236	0.365614	0.305798	0.36433	0.522392	0.529747	0.543251	0.371974	0.468633	0.487488	0.501381	0.480361	0.502381	0.551843	0.566448	0.509676	0.534104	0.445833	0.447041	0.462432	0.447455	0.474005
156	1	0.107886	0.103763	0.119177	0.258186	0.245959	0.162959	0.183676	0.0699635	0.0743037	0.25043	0.21946	0.196936	0.142416	0.179232	0.208718	0	0	0	0.102605	0.054408	0.05996	0.166307	0.213248	0.159802	0.234423	0.270589	0.240345	0.0610217	0.0399937	0.0767771	0.23729	0.241502	0.247799	0.235946	0.226076	0.213765	0.21382	0.199556	0.189207	0.267487	0.257936	0.232241	0.192834	0.229467	0.195822	0.193635	0.191927	0.219134
156	2	0.0155322	0.0293289	0.043948	0.0534371	0.0722732	0.051607	0.0378413	0	0.0245575	0.0423953	0.0451621	0.0682658	0.0245404	0.021181	0.0181898	0	0	0	0.108051	0.173571	0.305107	0.0314546	0.0524283	0.0769772	0.0549692	0.0932113	0.0802604	0	0	0	0.0788651	0.0713109	0.0680863	0.0299582	0.0844824	0.0379549	0.0398636	0.0443145	0.0339033	0.0865671	0.0483309	0.0830547	0.0143326	0.0175358	0.00945921	0.0328901	0.0369415	0.0326032
156	3	0	0	0	0	0.0114897	0	0	0	0	0	0	0	0	0	0	0.200444	0	0	0.0648103	0.0660908	0.0738356	0	0	0.0101857	0	0.00487486	0	0	0	0	0	0	0.00414865	0	0.005973	0	0	0	0	0	0.00610067	0.00355433	0	0.00847617	0	0	0	0
156	4	0	0	0	0	0	0	0	0	0	0	0	0	0	0	0	0	0.0790815	0	0.0173621	0.0101854	0.0467902	0	0	0	0	0	0	0	0	0	0	0	0	0	0	0	0	0	0	0	0	0	0	0	0	0	0	0
156	5	0	0	0	0	0	0	0	0	0	0	0	0	0	0	0	0	0	0	0	0	0	0	0	0	0	0	0	0	0	0	0	0	0	0	0	0	0	0	0	0	0	0	0	0	0	0	0	0
156	6	0	0	0	0	0	0	0	0	0	0	0	0	0	0	0	0	0	0	0	0	0	0	0	0	0	0	0	0	0	0	0	0	0	0	0	0	0	0	0	0	0	0	0	0	0	0	0	0
156	7	0	0	0	0	0	0	0	0	0	0	0	0	0	0	0	0	0	0.0822693	0	0	0	0	0	0	0	0	0	0	0	0	0	0	0	0	0	0	0	0	0	0	0	0	0	0	0	0	0	0
156	8	0	0	0	0	0	0	0	0	0	0	0	0	0	0	0	0	0	0.1145	0	0	0	0	0	0	0	0	0	0	0	0	0	0	0	0	0	0	0	0	0	0	0	0	0	0	0	0	0	0
156	9	0.0636906	0.12193	0.0202804	0.0205512	0.10103	0.0995002	0.0458405	0.17986	0.0933329	0.0397719	0.103431	0.0678686	0.0916221	0.0995278	0.0420954	0.184443	0.18799	0.0751371	0.0450534	0.0364513	0.0328676	0.0742478	0.100157	0.094702	0.112437	0.0333389	0.0369287	0.112991	0.224702	0.100711	0.0427807	0.0661127	0.0564508	0.120057	0.0753264	0.0955026	0.0798829	0.11743	0.11378	0.0236043	0.0370022	0.0548327	0.0495435	0.155501	0.121142	0.125833	0.11111	0.068832
156	10	0	0.0151317	0	0.0125959	0.0119476	0.0216384	0.0144719	0	0	0.0300555	0.0309636	0.0125435	0.0453456	0.0074669	0.0277467	0	0.161432	0	0.0302836	0.0228841	0.0123574	0	0.0213167	0.0397266	0	0.00601165	0.00321549	0	0.0522731	0.043183	0.00576039	0.00862568	0.0096207	0.00765759	0.0212644	0.0179931	0.0334018	0.0324135	0.0188183	0.00769365	0.00419065	0.0124878	0.0132247	0.0255629	0.018571	0.045225	0.0267338	0.0202896
156	11	0	0	0	0	0	0	0	0	0.0154218	0	0	0	0	0	0	0	0	0	0	0	0	0	0	0	0	0	0	0	0	0	0	0	0	0	0	0	0	0	0	0	0	0	0	0	0	0	0	0
156	12	0.1314	0.178273	0.176461	0.0447569	0.0463215	0.054308	0.113495	0.180271	0.132402	0.0687809	0.0451211	0.0185526	0.057254	0.0972452	0.0692151	0.184833	0.231274	0.115467	0.0826503	0.0150141	0	0	0.0700153	0.0278271	0.0511718	0.0302065	0.0244092	0.186028	0.0927531	0.165584	0.0301971	0.0199048	0.0115174	0.0188827	0.00604228	0.0634282	0.020331	0.0182639	0.0228209	0.0247522	0.0150639	0.0449944	0	0	0.0331011	0	0.0394824	0.0388727
156	13	0	0	0	0	0	0	0	0	0	0	0	0	0	0	0	0	0	0	0	0	0	0	0	0	0	0	0	0	0	0	0	0	0	0	0	0	0	0	0	0	0	0	0	0	0	0	0	0
156	14	0	0	0	0	0	0	0	0	0	0	0	0	0	0	0	0	0	0	0	0	0	0	0	0	0	0	0	0	0	0	0	0	0	0	0	0	0	0	0	0	0	0	0	0	0	0	0	0
156	15	0	0	0	0	0	0	0	0	0	0	0	0	0	0	0	0	0	0	0	0	0	0	0	0	0	0	0	0	0	0	0	0	0	0	0	0	0	0	0	0	0	0	0	0	0	0	0	0
156	16	0	0	0	0	0	0	0	0	0	0	0	0	0	0	0	0	0	0	0	0	0	0	0	0	0	0	0	0	0	0	0	0	0	0	0	0	0	0	0	0	0	0	0	0	0	0	0	0
156	17	0	0	0	0	0	0	0	0	0	0	0	0	0	0	0	0	0	0	0	0	0	0	0	0	0	0	0	0	0	0	0	0	0	0	0	0	0	0	0	0	0	0	0	0	0	0	0	0
156	18	0	0	0	0	0	0	0	0	0	0	0	0	0	0	0	0	0	0	0	0	0	0	0	0	0	0	0	0	0	0	0	0	0	0	0	0	0	0	0	0	0	0	0	0	0	0	0	0
156	19	0	0	0	0	0	0	0	0	0	0	0	0	0	0	0	0	0.0513119	0	0	0	0	0	0	0	0	0	0	0	0	0	0	0	0	0	0	0	0	0	0	0	0	0	0	0	0	0	0	0
156	20	0	0	0	0	0	0	0	0	0	0	0	0	0	0	0	0	0	0	0	0	0.00997119	0	0	0	0	0	0	0	0	0	0	0	0	0	0	0	0	0	0	0	0	0	0	0	0	0	0	0
156	21	0	0	0	0	0	0	0	0	0	0	0	0	0	0	0	0	0	0	0	0	0	0	0	0	0	0	0	0	0	0	0	0	0	0	0	0	0	0	0	0	0	0	0	0	0	0.00638197	0	0
156	22	0	0	0	0	0	0	0	0	0	0	0	0	0	0	0	0	0	0	0	0	0	0	0	0	0	0	0	0	0	0	0	0	0	0	0	0	0	0	0	0	0	0	0	0	0	0	0	0
156	23	0	0.016633	0	0	0	0	0	0	0	0	0	0	0	0	0	0	0	0	0	0	0	0	0	0	0	0	0	0.0216896	0	0	0	0	0.00421927	0	0	0	0	0	0	0	0	0	0	0	0	0	0	0
156	24	0	0	0	0	0	0	0	0	0	0	0	0	0	0	0	0	0	0	0	0	0	0	0	0	0	0	0	0	0	0	0	0	0	0	0	0	0	0	0	0	0	0	0	0	0	0	0	0
156	25	0	0	0	0.0102389	0.00410768	0.00753794	0	0	0	0	0	0	0	0	0.00875458	0	0	0	0	0	0	0	0	0	0	0.00263874	0	0	0	0	0.00276724	0	0	0	0	0	0.00410334	0	0.00538473	0	0	0	0.00784937	0.00567235	0	0.00676842	0.00509722	0.0118251
156	26	0.0117239	0	0.0227575	0.00357489	0	0.0171294	0	0.00885705	0.0212408	0.0106936	0	0	0.0237451	0.0173944	0.0183292	0	0	0	0.0144632	0.0191201	0	0.0100435	0.023994	0.0278658	0	0	0.00546405	0	0.0556957	0.0189328	0.00308735	0.00369401	0.00544686	0.0264762	0.0179276	0	0.00682316	0.017764	0.0237316	0	0.0106274	0.00182057	0	0.015738	0.0199567	0.0141916	0.0185528	0.026193
156	27	0	0	0	0	0	0.00773874	0	0	0	0.00639526	0	0	0.00675738	0.0100169	0.00690945	0	0	0	0	0	0	0.0161403	0	0.0180563	0	0	0	0	0.0121672	0	0.00570393	0.00430604	0.00310471	0.00691359	0	0	0.0106467	0.00903183	0.0173633	0	0.0135991	0.00340204	0	0.00541084	0	0	0	0.0161953
156	28	0	0	0	0	0	0	0	0	0	0	0	0	0	0	0	0	0	0	0.0132105	0	0	0	0	0	0	0	0	0	0	0	0	0.00418534	0	0	0	0	0	0.0042215	0	0	0	0	0	0	0	0	0	0
156	29	0	0	0	0	0	0	0	0	0	0	0	0	0	0	0	0	0	0	0	0	0	0	0	0	0	0	0	0	0	0	0	0	0	0	0	0	0	0	0	0	0	0	0	0	0	0	0	0
156	30	0	0	0	0	0	0	0	0	0	0	0	0	0	0	0	0	0	0	0	0	0	0	0	0	0	0	0	0	0	0	0	0	0	0	0	0	0	0	0	0	0	0	0	0	0	0	0	0
156	31	0	0	0	0	0	0	0	0	0	0	0	0	0	0	0	0	0.0418914	0.0999671	0	0	0	0	0	0	0	0	0	0	0	0	0	0	0	0	0	0	0	0	0	0	0	0	0	0	0	0	0	0
156	32	0	0	0	0	0	0	0	0	0	0	0	0	0	0	0	0.109737	0	0.056222	0	0	0	0	0	0	0	0	0	0	0	0	0	0	0	0	0	0	0	0	0	0	0	0	0	0	0	0	0	0
156	33	0	0	0	0	0	0	0	0	0	0	0	0	0	0	0	0	0	0	0	0	0	0	0	0	0	0	0	0	0	0	0	0	0	0	0	0	0	0	0	0	0	0	0	0	0	0	0	0
156	34	0	0	0	0	0	0	0	0	0	0	0	0	0	0	0	0	0	0	0	0	0	0	0	0	0	0	0	0	0	0	0	0	0	0	0	0	0	0	0	0	0	0	0	0	0	0	0	0
156	35	0	0	0	0	0	0	0	0	0	0	0	0	0	0	0	0	0	0	0	0	0	0	0	0	0	0	0	0	0	0	0	0	0	0	0	0	0	0	0	0	0	0	0	0	0	0	0	0
156	36	0	0	0	0	0	0	0	0	0.0174481	0	0	0	0	0	0	0	0	0	0	0	0	0	0	0	0	0	0	0	0	0	0	0	0	0	0	0	0	0	0	0	0	0	0	0	0	0	0	0
156	37	0	0	0	0	0	0	0.00372622	0.00686435	0.0292981	0	0	0	0	0	0	0	0	0	0	0	0	0	0	0	0	0.00342284	0	0	0	0	0	0	0	0	0	0	0	0	0	0	0	0	0	0	0	0	0	0
156	38	0.10425	0.0807441	0.0808266	0.0415012	0.0294899	0.0749919	0.0934922	0.106652	0.100979	0.0166849	0.0688592	0.0516609	0.0682901	0.0395885	0.0596549	0	0	0.0851583	0.070403	0.0466855	0	0.0872549	0.045541	0.0622775	0.0240824	0.0218253	0.0121196	0.135251	0.171766	0.131965	0.039254	0.0338931	0.0243483	0.143057	0.0772141	0.0471302	0.0686918	0.0449395	0.0409984	0	0.0194625	0.0277807	0.0842699	0.0631845	0.147748	0.0903659	0.107482	0.0736248
156	39	0.103745	0.08311	0.0347308	0.0193471	0.0155903	0.0366336	0.0774857	0.0258655	0.10103	0.0667369	0.0182128	0.0599843	0.0556292	0.0428347	0.0247073	0.107313	0.11918	0.278703	0.0881356	0.0436592	0.0283525	0.0790953	0	0.0184789	0.0450377	0.0135166	0.0257857	0.0911729	0.0448508	0.0985172	0.0319028	0.0167177	0.0220066	0.0390772	0.0170604	0.0287863	0.0210551	0.0317039	0.0316112	0.0380532	0.0212389	0.0261554	0.103841	0.0276171	0.00715839	0.0222772	0.0152182	0.0184246
156	40	0	0	0.00999929	0	0	0.0140294	0.015607	0.0338996	0	0	0	0	0.00702601	0	0.00708371	0.213231	0.0485817	0	0	0	0	0	0	0	0	0	0.00523602	0.0262316	0	0	0	0	0	0	0	0.00795259	0	0	0	0	0	0	0	0	0	0	0	0
156	41	0	0	0	0	0	0	0.0142789	0	0	0	0.0206107	0	0.0129362	0	0	0	0	0	0	0	0.0233669	0	0	0	0	0	0	0	0	0	0	0	0	0	0	0	0	0	0	0	0	0	0	0	0	0	0	0
157	0	0.549611	0.580393	0.575736	0.547585	0.517774	0.510559	0.642751	0.627633	0.616686	0.579498	0.561338	0.502987	0.596556	0.574153	0.580726	0.0310901	0.0442268	0.0377089	0.397397	0.378677	0.395914	0.600542	0.511986	0.551515	0.57764	0.558944	0.542325	0.616953	0.622933	0.620849	0.56656	0.564202	0.525958	0.498922	0.53126	0.488769	0.579899	0.567884	0.584749	0.585702	0.60129	0.575399	0.546793	0.574561	0.519832	0.587642	0.560652	0.545065
157	1	0.273752	0.343616	0.271763	0.320286	0.36398	0.381809	0.310294	0.274738	0.32394	0.338538	0.346709	0.366253	0.292835	0.306215	0.302632	0.0407752	0.0194013	0.0728347	0.237898	0.187904	0.1971	0.287439	0.297329	0.295935	0.3338	0.318766	0.339654	0.311255	0.329036	0.305984	0.301571	0.327821	0.356834	0.351829	0.337334	0.373998	0.296497	0.306125	0.299232	0.299901	0.300012	0.302066	0.369085	0.351234	0.369413	0.295313	0.340822	0.366064
157	2	0.140669	0.0759915	0.132884	0.11422	0.113496	0.103525	0.0404901	0.0889876	0.0516841	0.0819636	0.0919531	0.117659	0.105211	0.0945411	0.0999879	0.0173228	0.034575	0.0136607	0.235194	0.238107	0.248517	0.103251	0.15229	0.143292	0.08856	0.109493	0.108144	0.0343912	0.038333	0.0546155	0.111528	0.107977	0.111511	0.134503	0.126225	0.118921	0.0903173	0.0916452	0.0958726	0.10304	0.0841806	0.109775	0.0841215	0.0742052	0.110756	0.0965439	0.0744807	0.0776759
157	3	0.0359683	0	0.00815951	0	0	0	0	0	0	0	0	0	0	0	0	0.0794518	0.0441104	0.027642	0.0492147	0.109969	0.0587836	0.00876718	0.0310556	0	0	0.0035943	0	0	0	0	0.0110272	0	0	0	0	0.0109651	0	0	0	0	0	0	0	0	0	0	0	0
157	4	0	0	0	0	0	0	0	0	0	0	0	0	0	0	0	0.0502277	0.0465992	0.0536035	0.0634103	0.0729061	0.0910558	0	0	0	0	0	0	0	0	0	0	0	0	0	0	0	0	0	0	0	0	0	0	0	0	0	0	0
157	5	0	0	0	0	0	0	0	0	0	0	0	0	0	0	0	0.00497958	0.0271528	0.0239796	0	0.00534765	0	0	0	0	0	0	0	0	0	0	0	0	0	0	0	0	0	0	0	0	0	0	0	0	0	0	0	0
157	6	0	0	0	0	0	0	0	0	0	0	0	0	0	0	0	0.0409658	0.0675115	0.0597077	0.00524811	0.00708863	0.00862986	0	0	0	0	0	0	0	0	0	0	0	0	0	0	0	0	0	0	0	0	0	0	0	0	0	0	0
157	7	0	0	0	0	0	0	0	0	0	0	0	0	0	0	0	0.0326827	0.0537369	0.0265435	0	0	0	0	0	0	0	0	0	0	0	0	0	0	0	0	0	0	0	0	0	0	0	0	0	0	0	0	0	0
157	8	0	0	0	0	0	0	0	0	0	0	0	0	0	0	0	0.0611413	0.0530421	0.017703	0	0	0	0	0	0	0	0	0	0	0	0	0	0	0	0	0	0	0	0	0	0	0	0	0	0	0	0	0	0
157	9	0	0	0	0.00542791	0	0	0	0	0	0	0	0.0131007	0	0	0	0.0681735	0.0297882	0.101621	0	0	0	0	0	0	0	0.00364884	0	0	0	0.00958716	0	0	0	0	0	0.00734718	0	0	0	0	0	0	0	0	0	0.012587	0	0
157	10	0	0	0	0	0	0	0	0	0	0	0	0	0	0	0	0.077736	0.0532616	0.0801453	0	0	0	0	0	0	0	0	0	0	0	0	0	0	0	0	0	0	0	0	0	0	0	0	0	0	0	0	0.00517934	0
157	11	0	0	0	0	0	0	0	0	0	0	0	0	0	0	0	0.0604067	0.0613336	0.0623031	0	0	0	0	0	0	0	0	0	0	0	0	0	0	0	0	0	0	0	0	0	0	0	0	0	0	0	0	0	0
157	12	0	0	0	0	0	0	0.00646522	0.0086413	0.0076891	0	0	0	0	0.00517371	0.00504758	0.0640242	0.0818342	0.0756065	0	0	0	0	0.00374532	0	0	0.00252157	0	0.0233126	0	0	0	0	0	0	0	0	0.00234439	0.0087736	0.00329561	0	0.00210942	0.00239259	0	0	0	0	0.0131328	0.00650505
157	13	0	0	0	0	0	0	0	0	0	0	0	0	0	0	0	0.0689763	0.0856055	0.0746551	0	0	0	0	0	0	0	0	0	0	0	0	0	0	0	0	0	0	0.00238676	0	0	0	0	0.00239238	0	0	0	0	0	0
157	14	0	0	0.0114573	0	0	0.00410651	0	0	0	0	0	0	0.00539892	0.0167151	0.0116069	0.0641161	0.0708104	0.0564991	0.00745484	0	0	0	0	0.00925783	0	0.00303267	0.00987725	0.0140883	0	0.00896379	0.00931436	0	0.00569794	0	0.00518058	0	0.0231252	0.0220201	0.010271	0.00678594	0.0106181	0.00797408	0	0	0	0.00791401	0.00573342	0.00469012
157	15	0	0	0	0	0.00474934	0	0	0	0	0	0	0	0	0.00320256	0	0.0556134	0.0602103	0.0460213	0	0	0	0	0	0	0	0	0	0	0	0	0	0	0	0	0	0	0.00262653	0.00355204	0	0.00208109	0	0	0	0	0	0	0	0
157	16	0	0	0	0	0	0	0	0	0	0	0	0	0	0	0	0.0353943	0.0726603	0.0373798	0.00418229	0	0	0	0	0	0	0	0	0	0	0	0	0	0	0	0	0	0	0	0	0	0	0	0	0	0	0	0	0
157	17	0	0	0	0	0	0	0	0	0	0	0	0	0	0	0	0.0368794	0.0510573	0.0298459	0	0	0	0	0	0	0	0	0	0	0	0	0	0	0	0	0	0	0	0	0	0	0	0	0	0	0	0	0	0
157	18	0	0	0	0	0	0	0	0	0	0	0	0	0	0	0	0.0388247	0.0139078	0.0299319	0	0	0	0	0	0	0	0	0	0	0	0	0	0	0	0	0	0	0	0	0	0	0	0	0	0	0	0	0	0
157	19	0	0	0	0	0	0	0	0	0	0	0	0	0	0	0	0.0269605	0.0050977	0.0481077	0	0	0	0	0	0	0	0	0	0	0.00969738	0	0	0	0	0	0	0	0	0	0	0	0	0	0	0	0	0	0	0
157	20	0	0	0	0	0	0	0	0	0	0	0	0	0	0	0	0.0224056	0.00533485	0.00590732	0	0	0	0	0	0	0	0	0	0	0	0	0	0	0	0	0	0	0	0	0	0	0	0	0	0	0	0	0	0
157	21	0	0	0	0.00537397	0	0	0	0	0	0	0	0	0	0	0	0.0109333	0.00481282	0.0185925	0	0	0	0	0	0	0	0	0	0	0	0	0	0	0	0	0	0	0	0	0	0	0	0	0	0	0	0	0	0
157	22	0	0	0	0	0	0	0	0	0	0	0	0	0	0	0	0.00618049	0	0	0	0	0	0	0	0	0	0	0	0	0	0	0	0	0	0	0	0	0	0	0	0	0	0	0	0	0	0	0	0
157	23	0	0	0	0	0	0	0	0	0	0	0	0	0	0	0	0	0	0	0	0	0	0	0	0	0	0	0	0	0	0	0	0	0	0	0	0	0	0	0	0.00248931	0	0	0	0	0	0	0	0
157	24	0	0	0	0	0	0	0	0	0	0	0	0	0	0	0	0	0.00647353	0	0	0	0	0	0	0	0	0	0	0	0	0	0	0	0	0	0	0	0	0	0	0	0	0	0	0	0	0	0	0
157	25	0	0	0	0	0	0	0	0	0	0	0	0	0	0	0	0	0	0	0	0	0	0	0	0	0	0	0	0	0	0	0	0	0	0	0	0	0	0	0	0	0	0	0	0	0	0	0	0
157	26	0	0	0	0	0	0	0	0	0	0	0	0	0	0	0	0	0.00745586	0	0	0	0	0	0.0035943	0	0	0	0	0	0	0	0	0	0	0.00835096	0	0	0.00280426	0	0.00658052	0	0	0	0	0	0	0	0	0
157	27	0	0	0	0.00710717	0	0	0	0	0	0	0	0	0	0	0	0.00473837	0	0	0	0	0	0	0	0	0	0	0	0	0	0	0	0	0	0	0	0	0	0	0	0	0	0	0	0	0	0	0	0
157	28	0	0	0	0	0	0	0	0	0	0	0	0	0	0	0	0	0	0	0	0	0	0	0	0	0	0	0	0	0	0	0	0	0	0.00639446	0	0	0	0	0	0	0.00178957	0	0	0	0	0	0	0
157	29	0	0	0	0	0	0	0	0	0	0	0	0	0	0	0	0	0	0	0	0	0	0	0	0	0	0	0	0	0	0	0	0	0	0	0	0	0	0	0	0	0	0	0	0	0	0	0	0
157	30	0	0	0	0	0	0	0	0	0	0	0	0	0	0	0	0	0	0	0	0	0	0	0	0	0	0	0	0	0	0	0	0	0	0	0	0	0	0	0	0	0	0	0	0	0	0	0	0
157	31	0	0	0	0	0	0	0	0	0	0	0	0	0	0	0	0	0	0	0	0	0	0	0	0	0	0	0	0	0	0	0	0	0	0	0	0	0	0	0	0	0	0	0	0	0	0	0	0
157	32	0	0	0	0	0	0	0	0	0	0	0	0	0	0	0	0	0	0	0	0	0	0	0	0	0	0	0	0	0	0	0	0	0	0	0	0	0	0	0	0	0	0	0	0	0	0	0	0
157	33	0	0	0	0	0	0	0	0	0	0	0	0	0	0	0	0	0	0	0	0	0	0	0	0	0	0	0	0	0	0	0	0	0	0	0	0	0	0	0	0	0	0	0	0	0	0	0	0
157	34	0	0	0	0	0	0	0	0	0	0	0	0	0	0	0	0	0	0	0	0	0	0	0	0	0	0	0	0	0	0	0	0	0	0	0	0	0	0	0	0	0	0	0	0	0	0	0	0
157	35	0	0	0	0	0	0	0	0	0	0	0	0	0	0	0	0	0	0	0	0	0	0	0	0	0	0	0	0	0	0	0	0	0	0	0	0	0	0	0	0	0	0	0	0	0	0	0	0
157	36	0	0	0	0	0	0	0	0	0	0	0	0	0	0	0	0	0	0	0	0	0	0	0	0	0	0	0	0	0	0	0	0	0	0	0	0	0	0	0	0	0	0	0	0	0	0	0	0
157	37	0	0	0	0	0	0	0	0	0	0	0	0	0	0	0	0	0	0	0	0	0	0	0	0	0	0	0	0	0	0	0	0	0	0	0	0	0	0	0	0	0	0	0	0	0	0	0	0
157	38	0	0	0	0	0	0	0	0	0	0	0	0	0	0	0	0	0	0	0	0	0	0	0	0	0	0	0	0	0	0	0	0	0	0	0	0	0	0	0	0	0	0	0	0	0	0	0	0
157	39	0	0	0	0	0	0	0	0	0	0	0	0	0	0	0	0	0	0	0	0	0	0	0	0	0	0	0	0	0	0	0	0	0	0	0	0	0	0	0	0	0	0	0	0	0	0	0	0
157	40	0	0	0	0	0	0	0	0	0	0	0	0	0	0	0	0	0	0	0	0	0	0	0	0	0	0	0	0	0	0	0	0	0	0	0	0	0	0	0	0	0	0	0	0	0	0	0	0
157	41	0	0	0	0	0	0	0	0	0	0	0	0	0	0	0	0	0	0	0	0	0	0	0	0	0	0	0	0	0	0	0	0	0	0	0	0	0	0	0	0	0	0	0	0	0	0	0	0
162	0	0.49437	0.571814	0.497166	0.380231	0.481112	0.558912	0.567149	0.592284	0.520088	0.408963	0.590386	0.467076	0.647734	0.60905	0.58485	0.0356404	0.0243953	0.0329751	0.353236	0.262167	0.273114	0.462921	0.508027	0.557047	0.538616	0.615596	0.651014	0.584078	0.564942	0.601035	0.617669	0.61215	0.573653	0.365546	0.459781	0.357393	0.624036	0.653388	0.65975	0.640472	0.622839	0.605073	0.498494	0.487013	0.548533	0.624355	0.504881	0.568452
162	1	0.277384	0.202883	0.197756	0.208245	0.213385	0.273779	0.272423	0.243882	0.231706	0.239432	0.193303	0.261093	0.300117	0.280393	0.217159	0.00791496	0	0.0114412	0.140689	0.109575	0.0938437	0.221717	0.267243	0.275457	0.164931	0.295376	0.298174	0.268572	0.251096	0.245337	0.262631	0.301882	0.307314	0.187271	0.182612	0.234776	0.250464	0.282194	0.265986	0.322551	0.296316	0.268321	0.269734	0.206416	0.335867	0.285816	0.228492	0.260975
162	2	0.221211	0.179095	0.276877	0.0471191	0.102791	0.146991	0.117314	0.068887	0.191699	0.25513	0.216311	0.0620431	0.0359872	0.0580892	0.188968	0.0418281	0.0710621	0.0269986	0.172539	0.484001	0.380175	0.251021	0.134113	0.158887	0.135683	0.0431777	0	0.14735	0.176306	0.127657	0.0527491	0	0	0.183083	0.0582645	0.0748812	0.0304305	0.0442613	0.0554517	0	0.0760506	0.0989395	0.0917097	0.261923	0.0613897	0.0445195	0.156479	0.0563766
162	3	0	0.046208	0.0282007	0.273048	0.173849	0.0203177	0.0168862	0.0462887	0.0511647	0	0	0.209788	0.0161614	0.0114019	0	0.0826936	0.0711207	0.128689	0.217231	0.0665706	0.136179	0.0472151	0.0777702	0	0.16077	0	0	0	0	0.0259715	0.0512395	0.0783877	0.119032	0.232834	0.195955	0.299746	0.0562788	0	0.0119193	0.0235361	0	0.00938366	0.140063	0.0446477	0.0323344	0.0234111	0.0831637	0.0793661
162	4	0	0	0	0.0670689	0.0288628	0	0.0152779	0.0419678	0	0.0964753	0	0	0	0.0320567	0	0.0351392	0.0488176	0.0393875	0.102609	0.0362454	0.116688	0.0171255	0.00601439	0	0	0.0216492	0.0412991	0	0	0	0.00918041	0.00758049	0	0.0312667	0.0847516	0.0332041	0	0	0	0.00751821	0	0	0	0	0.0218755	0.0218988	0	0.0145652
162	5	0	0	0	0	0	0	0	0	0	0	0	0	0	0	0	0.031516	0.0550221	0.0162434	0.0078518	0.0113179	0	0	0	0	0	0	0	0	0	0	0	0	0	0	0	0	0	0	0	0	0	0	0	0	0	0	0	0
162	6	0	0	0	0	0	0	0	0	0	0	0	0	0	0	0	0.0719708	0.0547231	0.0548376	0	0.0301218	0	0	0	0	0	0	0	0	0	0	0	0	0	0	0	0	0	0	0	0	0	0	0	0	0	0	0	0
162	7	0	0	0	0	0	0	0	0	0	0	0	0	0	0	0	0.0092529	0.0494851	0	0	0	0	0	0	0	0	0	0	0	0	0	0	0	0	0	0	0	0	0	0	0	0	0	0	0	0	0	0	0
162	8	0	0	0	0	0	0	0	0	0	0	0	0	0	0	0	0.0472193	0.0605429	0.0180528	0	0	0	0	0	0	0	0	0	0	0	0	0	0	0	0	0	0	0	0	0	0	0	0	0	0	0	0	0	0
162	9	0	0	0	0	0	0	0	0	0	0	0	0	0	0	0	0.00931439	0.0450335	0.0158373	0	0	0	0	0	0	0	0	0	0	0	0	0	0	0	0	0	0	0	0	0	0	0	0	0	0	0	0	0	0
162	10	0	0	0	0	0	0	0	0	0	0	0	0	0	0	0	0.0475716	0.0703166	0.031594	0	0	0	0	0	0	0	0	0	0	0	0	0	0	0	0	0	0	0	0	0	0	0	0	0	0	0	0	0	0
162	11	0	0	0	0	0	0	0	0	0	0	0	0	0	0	0	0.079145	0.118114	0.112333	0	0	0	0	0	0	0	0	0	0	0	0	0	0	0	0	0	0	0	0	0	0	0	0	0	0	0	0	0	0
162	12	0	0	0	0	0	0	0	0	0	0	0	0	0	0	0	0.0913867	0.0624788	0.0808165	0	0	0	0	0	0	0	0	0	0	0	0	0	0	0	0	0	0	0	0	0	0	0	0	0	0	0	0	0	0
162	13	0	0	0	0.0242885	0	0	0	0	0	0	0	0	0	0	0	0.0728044	0.0621574	0.092561	0	0	0	0	0	0	0	0	0	0	0	0	0	0	0	0	0	0	0	0	0	0	0	0	0	0	0	0	0	0
162	14	0	0	0	0	0	0	0.00557656	0.00669031	0.00534155	0	0	0	0	0.0090089	0.00902308	0.0170798	0.0787266	0.0899944	0	0	0	0	0.00683269	0	0	0.0159378	0	0	0	0	0	0	0	0	0	0	0.00532024	0.0133085	0.00689284	0	0.00479393	0.00584815	0	0	0	0	0.0187966	0.0118811
162	15	0	0	0	0	0	0	0	0	0	0	0	0	0	0	0	0.0975917	0.0690365	0.0516788	0	0	0	0	0	0	0	0	0	0	0	0	0	0	0	0	0	0	0.0054164	0	0	0	0	0.00584764	0	0	0	0	0	0
162	16	0	0	0	0	0	0	0	0	0	0	0	0	0	0	0	0.0553733	0.00988747	0.0878889	0	0	0	0	0	0.00860921	0	0	0.00951233	0	0	0	0.00653146	0	0	0	0.0186365	0	0.015944	0.00684763	0	0	0	0.00658689	0	0	0	0	0.00818715	0
162	17	0	0	0	0	0	0	0	0	0	0	0	0	0	0	0	0.0362902	0	0	0	0	0	0	0	0	0	0	0	0	0	0	0	0	0	0	0	0	0	0	0	0.00592229	0	0	0	0	0	0	0	0
162	18	0	0	0	0	0	0	0	0	0	0	0	0	0	0	0	0.0447511	0.011893	0	0.00584467	0	0	0	0	0	0	0	0	0	0	0	0	0	0	0	0	0	0	0	0	0	0	0	0	0	0	0	0	0
162	19	0	0	0	0	0	0	0	0	0	0	0	0	0	0	0	0.0506589	0.0142412	0.0309616	0	0	0	0	0	0	0	0	0	0	0	0	0	0	0	0	0	0	0	0	0	0	0	0	0	0	0	0	0	0
162	20	0	0	0	0	0	0	0	0	0	0	0	0	0	0	0	0.0263276	0.013224	0	0	0	0	0	0	0	0	0	0	0	0	0	0	0	0	0	0	0	0	0	0	0	0	0	0	0	0	0	0	0
162	21	0	0	0	0	0	0	0	0	0	0	0	0	0	0	0	0	0	0.067166	0	0	0	0	0	0	0	0	0	0	0.00765603	0	0	0	0	0	0	0	0	0	0	0	0	0	0	0	0	0	0	0
162	22	0	0	0	0	0	0	0	0	0	0	0	0	0	0	0	0.00852999	0.00972258	0.0105426	0	0	0	0	0	0	0	0	0	0	0	0	0	0	0	0	0	0	0	0	0	0	0	0	0	0	0	0	0	0
162	23	0	0	0	0	0	0	0.0053741	0	0	0	0	0	0	0	0	0	0	0	0	0	0	0	0	0	0	0	0	0	0	0	0	0	0	0	0	0	0	0	0	0	0	0	0	0	0	0	0	0
162	24	0	0	0	0	0	0	0	0	0	0	0	0	0	0	0	0	0	0	0	0	0	0	0	0	0	0	0	0	0	0	0	0	0	0	0	0	0	0	0	0	0	0	0	0	0	0	0	0
162	25	0	0	0	0	0	0	0	0	0	0	0	0	0	0	0	0	0	0	0	0	0	0	0	0	0	0	0	0	0	0	0	0	0	0	0	0	0	0	0	0	0	0	0	0	0	0	0	0
162	26	0	0	0	0	0	0	0	0	0	0	0	0	0	0	0	0	0	0	0	0	0	0	0	0	0	0	0	0	0	0	0	0	0	0	0	0	0	0	0	0	0	0	0	0	0	0	0	0
162	27	0	0	0	0	0	0	0	0	0	0	0	0	0	0	0	0	0	0	0	0	0	0	0	0	0	0	0	0	0	0	0	0	0	0	0	0	0	0	0	0	0	0	0	0	0	0	0	0
162	28	0	0	0	0	0	0	0	0	0	0	0	0	0	0	0	0	0	0	0	0	0	0	0	0	0	0	0	0	0	0	0	0	0	0	0	0	0	0	0	0	0	0	0	0	0	0	0	0
162	29	0	0	0	0	0	0	0	0	0	0	0	0	0	0	0	0	0	0	0	0	0	0	0	0	0	0	0	0	0	0	0	0	0	0	0	0	0	0	0	0	0	0	0	0	0	0	0	0
162	30	0	0	0	0	0	0	0	0	0	0	0	0	0	0	0	0	0	0	0	0	0	0	0	0	0	0	0	0	0	0	0	0	0	0	0	0	0	0	0	0	0	0	0	0	0	0	0	0
162	31	0	0	0	0	0	0	0	0	0	0	0	0	0	0	0	0	0	0	0	0	0	0	0	0	0	0	0	0	0	0	0	0	0	0	0	0	0	0	0	0	0	0	0	0	0	0	0	0
162	32	0	0	0	0	0	0	0	0	0	0	0	0	0	0	0	0	0	0	0	0	0	0	0	0	0	0	0	0	0	0	0	0	0	0	0	0	0	0	0	0	0	0	0	0	0	0	0	0
162	33	0	0	0	0	0	0	0	0	0	0	0	0	0	0	0	0	0	0	0	0	0	0	0	0	0	0	0	0	0	0	0	0	0	0	0	0	0	0	0	0	0	0	0	0	0	0	0	0
162	34	0	0	0	0	0	0	0	0	0	0	0	0	0	0	0	0	0	0	0	0	0	0	0	0	0	0	0	0	0	0	0	0	0	0	0	0	0	0	0	0	0	0	0	0	0	0	0	0
162	35	0	0	0	0	0	0	0	0	0	0	0	0	0	0	0	0	0	0	0	0	0	0	0	0	0	0	0	0	0	0	0	0	0	0	0	0	0	0	0	0	0	0	0	0	0	0	0	0
162	36	0	0	0	0	0	0	0	0	0	0	0	0	0	0	0	0	0	0	0	0	0	0	0	0	0	0	0	0	0	0	0	0	0	0	0	0	0	0	0	0	0	0	0	0	0	0	0	0
162	37	0	0	0	0	0	0	0	0	0	0	0	0	0	0	0	0	0	0	0	0	0	0	0	0	0	0	0	0	0	0	0	0	0	0	0	0	0	0	0	0	0	0	0	0	0	0	0	0
162	38	0.0070354	0	0	0	0	0	0	0	0	0	0	0	0	0	0	0	0	0	0	0	0	0	0	0	0	0	0	0	0	0	0	0	0	0	0	0	0	0	0	0	0	0	0	0	0	0	0	0.00838405
162	39	0	0	0	0	0	0	0	0	0	0	0	0	0	0	0	0	0	0	0	0	0	0	0	0	0	0.00826386	0	0	0	0	0	0	0	0	0	0	0.0121102	0	0	0	0	0	0	0	0	0	0	0
162	40	0	0	0	0	0	0	0	0	0	0	0	0	0	0	0	0	0	0	0	0	0	0	0	0	0	0	0	0	0	0	0	0	0	0	0	0	0	0	0	0	0	0	0	0	0	0	0	0
162	41	0	0	0	0	0	0	0	0	0	0	0	0	0	0	0	0	0	0	0	0	0	0	0	0	0	0	0	0	0	0	0	0	0	0	0	0	0	0	0	0	0	0	0	0	0	0	0	0
163	0	0.4416	0.425494	0.466733	0.471269	0.589972	0.568461	0.687968	0.570296	0.669054	0.6904	0.385239	0.462091	0.530516	0.716552	0.707267	NA	0	0	0.277643	0.354297	0.333697	0.427608	0.672246	0.66848	0.680459	0.707854	0.472437	0.80101	0.616355	0.514383	0.728568	0.626306	0.559098	0.410915	0.518696	0.545294	0.609035	0.665641	0.717352	0.658158	0.781886	0.713501	0.332785	0.595717	0.289793	0.546764	0.650051	0.791345
163	1	0.171696	0.177725	0.184787	0.0496655	0.0541708	0.134482	0.139474	0.175621	0.166429	0	0.0706383	0.0491928	0.18674	0.0928811	0.0521458	NA	0	0	0.0428832	0	0.0517255	0.0504983	0.112882	0.249052	0.232016	0.264158	0.139278	0.19899	0.144099	0.140159	0.156598	0.277739	0.180366	0	0.056465	0.146417	0.190321	0.133028	0.196294	0.249341	0.169211	0.147105	0.0976392	0.140286	0.134179	0.154664	0.192243	0.130693
163	2	0.282565	0.257282	0.208106	0.201025	0.048069	0.134454	0.155373	0.254084	0.0650862	0.20754	0.392566	0.461863	0.202862	0.0995964	0.172085	NA	0	0	0.511244	0.514724	0.235084	0.40189	0.0566882	0.0575895	0.0494912	0	0.36897	0	0.217673	0.320693	0.0620123	0	0.0686323	0.589085	0.227816	0.252922	0.0484874	0.0928517	0.0216507	0.039785	0.0489031	0.0473813	0.472153	0.209566	0.576028	0.256838	0.0753801	0.0779617
163	3	0.0815495	0.139499	0.111997	0.278041	0.2641	0.162604	0	0	0.0488766	0.0584746	0.112055	0	0	0.0909703	0.0517055	NA	0	0	0.107513	0.0865779	0.106301	0.120004	0.124015	0.0248793	0.0380343	0.0136685	0.0193144	0	0	0	0.0418001	0.0959553	0.164499	0	0.148726	0.0553671	0.0929923	0.092497	0.0486878	0.0137958	0	0.0722706	0.0974228	0	0	0.0129482	0.0609849	0
163	4	0.0225888	0	0.0283775	0	0.0436882	0	0	0	0	0	0.0395019	0	0.0560167	0	0	NA	0.384205	0	0.0607166	0.0444011	0.238778	0	0.0209379	0	0	0	0	0	0	0	0	0	0.0158731	0	0	0	0	0	0.0160154	0.0389204	0	0.0197423	0	0	0	0	0.0213409	0
163	5	0	0	0	0	0	0	0	0	0	0	0	0	0	0	0	NA	0	0	0	0	0	0	0	0	0	0	0	0	0	0	0	0	0	0	0.0482973	0	0	0	0	0	0	0	0	0	0	0	0	0
163	6	0	0	0	0	0	0	0	0	0	0	0	0	0	0	0	NA	0	0	0	0	0.034414	0	0	0	0	0	0	0	0	0	0	0	0	0	0	0	0	0	0	0	0	0	0	0	0	0	0	0
163	7	0	0	0	0	0	0	0	0	0	0	0	0	0	0	0	NA	0	0	0	0	0	0	0	0	0	0	0	0	0	0	0	0	0	0	0	0	0	0	0	0	0	0	0	0	0	0	0	0
163	8	0	0	0	0	0	0	0	0	0	0	0	0	0	0	0	NA	0	0	0	0	0	0	0	0	0	0	0	0	0	0	0	0	0	0	0	0	0	0	0	0	0	0	0	0	0	0	0	0
163	9	0	0	0	0	0	0	0	0	0	0	0	0	0	0	0	NA	0	0.4181	0	0	0	0	0	0	0	0	0	0	0	0	0	0	0	0	0	0	0	0	0	0	0	0	0	0	0	0	0	0
163	10	0	0	0	0	0	0	0	0	0	0	0	0	0	0	0	NA	0	0.5819	0	0	0	0	0	0	0	0	0	0	0	0	0	0	0	0	0	0	0	0	0	0	0	0	0	0	0	0	0	0
163	11	0	0	0	0	0	0	0	0	0	0	0	0	0	0	0	NA	0.365528	0	0	0	0	0	0	0	0	0	0	0	0	0	0	0	0	0	0	0	0.0394858	0	0	0	0	0	0	0.0544304	0	0	0	0
163	12	0	0	0	0	0	0	0	0	0	0	0	0	0	0	0	NA	0.250266	0	0	0	0	0	0	0	0	0	0	0	0	0	0	0	0	0	0	0	0	0	0	0	0	0	0	0	0	0	0	0
163	13	0	0	0	0	0	0	0	0	0	0	0	0	0	0	0	NA	0	0	0	0	0	0	0	0	0	0	0	0	0	0	0	0	0	0	0	0	0	0	0	0	0	0	0	0	0	0	0	0
163	14	0	0	0	0	0	0	0	0	0	0	0	0	0	0	0	NA	0	0	0	0	0	0	0	0	0	0	0	0	0	0	0	0	0	0	0	0	0	0	0	0	0	0	0	0	0	0	0	0
163	15	0	0	0	0	0	0	0	0	0	0	0	0	0	0	0	NA	0	0	0	0	0	0	0	0	0	0	0	0	0	0	0	0	0	0	0	0	0	0	0	0	0	0	0	0	0	0	0	0
163	16	0	0	0	0	0	0	0	0	0	0	0	0	0	0	0	NA	0	0	0	0	0	0	0	0	0	0	0	0	0	0	0	0	0	0	0	0	0	0	0	0	0	0	0	0	0	0	0	0
163	17	0	0	0	0	0	0	0	0	0	0	0	0	0	0	0	NA	0	0	0	0	0	0	0	0	0	0	0	0	0	0	0	0	0	0	0	0	0	0	0	0	0	0	0	0	0	0	0	0
163	18	0	0	0	0	0	0	0	0	0	0	0	0	0	0	0	NA	0	0	0	0	0	0	0	0	0	0	0	0	0	0	0	0	0	0	0	0	0	0	0	0	0	0	0	0	0	0	0	0
163	19	0	0	0	0	0	0	0	0	0	0	0	0	0	0	0	NA	0	0	0	0	0	0	0	0	0	0	0	0	0	0	0	0	0	0	0	0	0	0	0	0	0	0	0	0	0	0	0	0
163	20	0	0	0	0	0	0	0	0	0	0	0	0	0	0	0	NA	0	0	0	0	0	0	0	0	0	0	0	0	0	0	0	0	0	0	0	0	0	0	0	0	0	0	0	0	0	0	0	0
163	21	0	0	0	0	0	0	0	0	0	0	0	0	0	0	0	NA	0	0	0	0	0	0	0	0	0	0	0	0	0	0	0	0	0	0	0	0	0	0	0	0	0	0	0	0	0	0	0	0
163	22	0	0	0	0	0	0	0	0	0	0	0	0	0	0	0	NA	0	0	0	0	0	0	0	0	0	0	0	0	0	0	0	0	0	0	0	0	0	0	0	0	0	0	0	0	0	0	0	0
163	23	0	0	0	0	0	0	0	0	0	0	0	0	0	0	0	NA	0	0	0	0	0	0	0	0	0	0	0	0	0	0	0	0	0	0	0	0	0	0	0	0	0	0	0	0	0	0.0132864	0	0
163	24	0	0	0	0	0	0	0	0	0	0	0	0	0	0	0	NA	0	0	0	0	0	0	0.0132304	0	0	0	0	0	0	0	0	0	0	0	0	0	0	0	0	0	0	0	0	0	0	0	0	0
163	25	0	0	0	0	0	0	0	0	0	0	0	0	0	0	0	NA	0	0	0	0	0	0	0	0	0	0	0	0	0	0	0	0	0	0	0	0	0	0	0	0	0	0	0	0	0	0	0	0
163	26	0	0	0	0	0	0	0	0	0	0	0	0	0	0	0	NA	0	0	0	0	0	0	0	0	0	0	0	0	0	0	0	0	0	0	0	0	0	0	0	0	0	0	0	0	0	0	0	0
163	27	0	0	0	0	0	0	0	0	0	0.0435856	0	0	0	0	0	NA	0	0	0	0	0	0	0	0	0	0	0	0	0	0	0	0	0	0	0	0	0	0	0	0	0	0	0	0	0	0	0	0
163	28	0	0	0	0	0	0	0	0	0	0	0	0.0268531	0	0	0	NA	0	0	0	0	0	0	0	0	0	0	0	0	0	0	0	0	0.0115313	0	0	0	0	0.0159815	0	0	0	0	0	0	0	0	0	0
163	29	0	0	0	0	0	0	0	0	0	0	0	0	0.023865	0	0	NA	0	0	0	0	0	0	0	0	0	0	0	0	0.0218732	0	0.0110215	0	0	0	0	0	0.0196783	0	0	0	0	0	0	0	0	0	0	0
163	30	0	0	0	0	0	0	0	0	0	0	0	0	0	0	0	NA	0	0	0	0	0	0	0	0	0	0	0	0	0	0	0	0	0	0	0	0	0	0	0	0	0	0	0	0	0	0	0	0
163	31	0	0	0	0	0	0	0	0	0	0	0	0	0	0	0	NA	0	0	0	0	0	0	0	0	0	0	0	0	0	0	0	0	0	0	0	0	0	0	0	0	0	0	0	0	0	0	0	0
163	32	0	0	0	0	0	0	0	0	0	0	0	0	0	0	0	NA	0	0	0	0	0	0	0	0	0	0	0	0	0	0	0	0	0	0	0	0	0	0	0	0	0	0	0	0	0	0	0	0
163	33	0	0	0	0	0	0	0	0	0	0	0	0	0	0	0	NA	0	0	0	0	0	0	0	0	0	0	0	0	0	0	0	0	0	0	0	0	0	0	0	0	0	0	0	0	0	0	0	0
163	34	0	0	0	0	0	0	0	0	0	0	0	0	0	0	0	NA	0	0	0	0	0	0	0	0	0	0	0	0	0	0	0	0	0	0	0	0	0	0	0	0	0	0	0	0	0	0	0	0
163	35	0	0	0	0	0	0	0	0	0	0	0	0	0	0	0	NA	0	0	0	0	0	0	0	0	0	0	0	0	0	0	0	0	0	0	0	0	0	0	0	0	0	0	0	0	0	0	0	0
163	36	0	0	0	0	0	0	0	0	0	0	0	0	0	0	0	NA	0	0	0	0	0	0	0	0	0	0	0	0	0	0	0	0	0	0	0	0	0	0	0	0	0	0	0	0	0	0	0	0
163	37	0	0	0	0	0	0	0	0	0	0	0	0	0	0	0	NA	0	0	0	0	0	0	0	0	0	0	0	0	0	0	0	0	0	0	0	0	0	0	0	0	0	0	0	0	0	0	0	0
163	38	0	0	0	0	0	0	0.0171845	0	0.02437	0	0	0	0	0	0	NA	0	0	0	0	0	0	0	0	0	0	0	0	0	0.0247651	0	0	0	0	0	0	0	0	0	0	0	0	0	0	0	0.0154996	0	0
163	39	0	0	0	0	0	0	0	0	0.0261841	0	0	0	0	0	0.0167971	NA	0	0	0	0	0	0	0	0	0	0.0143195	0	0	0	0	0	0	0	0	0	0	0	0	0	0	0	0	0	0	0	0	0	0
163	40	0	0	0	0	0	0	0	0	0	0	0	0	0	0	0	NA	0	0	0	0	0	0	0	0	0	0	0	0	0	0	0	0	0	0	0	0	0	0	0	0	0	0	0	0	0	0	0	0
163	41	0	0	0	0	0	0	0	0	0	0	0	0	0	0	0	NA	0	0	0	0	0	0	0	0	0	0	0	0	0	0	0	0	0	0	0	0	0	0	0	0	0	0	0	0	0	0	0	0
165	0	0.279033	0.251014	0.224936	0.559002	0.523178	0.541646	0.36837	0.27894	0.291736	0.455221	0.557363	0.536831	0.386859	0.524291	0.44198	0.101523	0.104637	0.103717	0.247906	0.197422	0.220798	0.373719	0.322967	0.33851	0.473735	0.461175	0.406332	0.24254	0.301325	0.244949	0.488805	0.454109	0.495279	0.448211	0.487245	0.500043	0.33669	0.428501	0.374821	0.523265	0.506797	0.531717	0.550018	0.577881	0.572483	0.358044	0.441185	0.382353
165	1	0.108605	0.125507	0.0902477	0.240949	0.197645	0.229789	0.127513	0.124666	0.107743	0.25879	0.227936	0.205304	0.192205	0.211114	0.180066	0.0944649	0.0940041	0.0932469	0.0881533	0.0761402	0.0875832	0.17045	0.136276	0.161691	0.184315	0.170213	0.176276	0.1273	0.129951	0.101024	0.154499	0.186895	0.217649	0.17736	0.205087	0.181978	0.151055	0.207495	0.163984	0.195979	0.189409	0.20688	0.279402	0.229001	0.203947	0.173502	0.217611	0.182468
165	2	0.31412	0.273308	0.460127	0.0190876	0.0488002	0.0636738	0.283361	0.35374	0.437603	0.0681555	0.0295134	0.0681485	0.235054	0.0508363	0.175389	0.099532	0.100924	0.097991	0.215688	0.212786	0.191358	0.21915	0.34975	0.250573	0.239152	0.0882429	0.103432	0.39061	0.326503	0.49059	0.062672	0.115028	0.0574529	0.173235	0.0835426	0.0815613	0.283001	0.0567213	0.234263	0.0314169	0.118354	0.0707112	0.0323686	0.0491548	0.0283303	0.256309	0.142093	0.189932
165	3	0.149541	0.176701	0.13332	0.0529235	0.106302	0.0178402	0.135609	0.162845	0.100284	0.075887	0.0377633	0.0766277	0.0705375	0.0999676	0.0814863	0.0888549	0.0874222	0.0912838	0.0598695	0.14365	0.110399	0.112222	0.0850743	0.142779	0.00484975	0.137598	0.197191	0.16683	0.163251	0.0927208	0.137455	0.0641826	0.0485723	0.042141	0.0513643	0.0881532	0.114657	0.191088	0.126502	0.0539289	0.0947448	0.0191488	0.0628794	0.0326834	0.101446	0.116719	0.0770953	0.131874
165	4	0.112783	0.12881	0.0731553	0.12383	0.112647	0.13059	0.0790488	0.0718363	0.0589495	0.125134	0.133162	0.0854984	0.112447	0.106496	0.118095	0.0783588	0.07949	0.0808139	0.119926	0.153636	0.162655	0.0759387	0.080348	0.0721679	0.0944652	0.135156	0.105942	0.0676699	0.0736193	0.0691946	0.144953	0.176083	0.174804	0.142988	0.168511	0.143714	0.108287	0.101335	0.0867472	0.191102	0.0792319	0.153414	0.0624537	0.0961974	0.0863189	0.0954259	0.114271	0.102016
165	5	0.0335529	0.0393602	0.0138081	0.00420727	0.00313852	0.0041804	0	0	0	0.00796385	0.00362765	0.016015	0.00289762	0	0	0.0769111	0.0796588	0.0742703	0.103816	0.0734933	0.0964151	0.0363356	0.0195191	0.0278762	0.00348336	0.00761563	0.00626905	0	0	0.00152177	0	0.00370266	0	0.00699231	0	0	0	0.00198755	0.00466809	0	0	0.00375054	0	0	0	0	0.00241318	0.00590635
165	6	0	0.00529921	0.00440611	0	0	0	0	0	0	0	0	0	0	0	0	0.0694914	0.065651	0.0696898	0.102921	0.0844999	0.0831673	0.00775989	0.00209092	0.00247162	0	0	0	0	0	0	0	0	0	0	0	0	0	0	0	0	0	0	0	0	0	0	0	0
165	7	0.00236469	0	0	0	0	0	0	0	0	0	0	0	0	0	0	0.0656911	0.0632882	0.0709985	0.0219319	0.0203834	0.0184222	0	0	0	0	0	0	0	0	0	0.00384055	0	0	0	0	0	0	0.00334375	0	0	0	0	0	0	0	0	0	0.00198705
165	8	0	0	0	0	0	0	0	0	0	0	0	0	0	0	0	0.0564618	0.0519807	0.0572568	0.0302822	0.0335098	0.0250377	0	0	0	0	0	0	0	0	0	0	0	0	0	0	0	0	0	0	0	0	0	0	0	0	0	0	0
165	9	0	0	0	0	0	0	0	0	0	0	0	0	0	0	0	0.0575476	0.0563687	0.0564389	0.00214876	0	0	0	0	0	0	0	0	0	0	0	0	0	0	0	0	0	0	0	0	0	0	0	0	0	0	0	0	0
165	10	0	0	0	0	0	0	0	0	0	0	0	0	0	0	0	0.0423463	0.040842	0.0407342	0.0073567	0.00447921	0.0041645	0	0	0	0	0	0	0	0	0	0	0	0	0	0	0	0	0	0	0	0	0	0	0	0	0	0	0
165	11	0	0	0	0	0	0	0	0	0	0	0	0	0	0	0	0.0392699	0.0445549	0.0382803	0	0	0	0	0	0	0	0	0	0	0	0	0	0	0	0	0	0	0	0	0	0	0	0	0	0	0	0	0	0
165	12	0	0	0	0	0	0	0	0	0	0	0	0	0	0	0	0.0267832	0.0266654	0.0286284	0	0	0	0	0	0	0	0	0	0	0	0	0	0	0	0	0	0	0	0	0	0	0	0	0	0	0	0	0	0
165	13	0	0	0	0	0	0	0	0	0	0	0	0	0	0	0	0.0309454	0.0261591	0.0291192	0	0	0	0	0	0	0	0	0	0	0	0	0	0	0	0	0	0	0	0	0	0	0	0	0	0	0	0	0.00186609	0
165	14	0	0	0	0	0	0	0	0	0	0	0	0	0	0	0	0.017558	0.0183958	0.016126	0	0	0	0	0	0	0	0	0	0	0	0	0	0	0	0	0	0	0	0	0	0	0	0	0	0	0	0	0	0
165	15	0	0	0	0	0.00828906	0.0122803	0.00609876	0.00797183	0.00368419	0.00884771	0.0106348	0.0085375	0	0.00729524	0	0.0173447	0.0189021	0.0184858	0	0	0	0.00442572	0.00397394	0.00393092	0	0	0.00455758	0.00505098	0.00535002	0	0.0046647	0	0.00624274	0.00907317	0.00425047	0.00455177	0.00631015	0.00952872	0.00901371	0.00430778	0.0114637	0.0143783	0.0128788	0.0150823	0.00747451	0	0.00346541	0.00346326
165	16	0	0	0	0	0	0	0	0	0	0	0	0	0	0	0	0.00518349	0.00782932	0.00589994	0	0	0	0	0	0	0	0	0	0	0	0	0	0	0	0	0	0	0	0	0	0	0	0	0	0	0	0	0	0
165	17	0	0	0	0	0	0	0	0	0	0	0	0	0	0	0	0.0082231	0.00881741	0.0105839	0	0	0	0	0	0	0	0	0	0	0	0	0.0031116	0	0	0	0	0	0	0	0	0	0	0	0	0	0	0	0	0
165	18	0	0	0	0	0	0	0	0	0	0	0	0	0	0	0	0.00552696	0.00671917	0.00377728	0	0	0	0	0	0	0	0	0	0	0	0	0	0	0	0	0	0	0	0	0	0	0	0	0	0	0	0	0	0
165	19	0	0	0	0	0	0	0	0	0	0	0	0.0030383	0	0	0	0.00533952	0.00696805	0.00564591	0	0	0	0	0	0	0	0	0	0	0	0	0	0	0	0	0	0	0	0	0	0	0	0	0	0	0	0	0	0
165	20	0	0	0	0	0	0	0	0	0	0	0	0	0	0	0	0.00337028	0.00324836	0.00152734	0	0	0	0	0	0	0	0	0	0	0	0	0	0	0	0	0	0	0	0	0	0	0	0	0	0	0	0	0	0
165	21	0	0	0	0	0	0	0	0	0	0	0	0	0	0	0	0.00474244	0.00436928	0.00295194	0	0	0	0	0	0	0	0	0	0	0	0	0	0	0	0	0	0	0	0	0	0	0	0	0	0	0	0	0	0
165	22	0	0	0	0	0	0	0	0	0	0	0	0	0	0	0	0.00163409	0.00138724	0	0	0	0	0	0	0	0	0	0	0	0	0	0	0	0	0	0	0	0	0	0	0	0	0	0	0	0	0	0	0
165	23	0	0	0	0	0	0	0	0	0	0	0	0	0	0	0	0.0019342	0.00171781	0.0025333	0	0	0	0	0	0	0	0	0	0	0	0	0	0	0	0	0	0	0	0	0	0	0	0	0	0	0	0	0	0
165	24	0	0	0	0	0	0	0	0	0	0	0	0	0	0	0	0	0	0	0	0	0	0	0	0	0	0	0	0	0	0	0	0	0	0	0	0	0	0	0	0	0	0	0	0	0	0	0	0
165	25	0	0	0	0	0	0	0	0	0	0	0	0	0	0	0	0.000554323	0	0	0	0	0	0	0	0	0	0	0	0	0	0	0	0	0	0	0	0	0	0	0	0	0	0	0	0	0	0	0	0
165	26	0	0	0	0	0	0	0	0	0	0	0	0	0	0	0	0	0	0	0	0	0	0	0	0	0	0	0	0	0	0	0	0	0	0	0	0	0	0	0	0	0	0	0	0	0	0	0	0
165	27	0	0	0	0	0	0	0	0	0	0	0	0	0	0	0	0	0	0	0	0	0	0	0	0	0	0	0	0	0	0	0	0	0	0	0	0	0	0	0	0	0	0	0	0	0	0	0	0
165	28	0	0	0	0	0	0	0	0	0	0	0	0	0	0	0	0	0	0	0	0	0	0	0	0	0	0	0	0	0	0	0	0	0	0	0	0	0	0	0	0	0	0	0	0	0	0	0	0
165	29	0	0	0	0	0	0	0	0	0	0	0	0	0	0	0	0	0	0	0	0	0	0	0	0	0	0	0	0	0	0	0	0	0	0	0	0	0	0	0	0	0	0	0	0	0	0	0	0
165	30	0	0	0	0	0	0	0	0	0	0	0	0	0	0	0	0	0	0	0	0	0	0	0	0	0	0	0	0	0	0	0	0	0	0	0	0	0	0	0	0	0	0	0	0	0	0	0	0
165	31	0	0	0	0	0	0	0	0	0	0	0	0	0	0	0	0	0	0	0	0	0	0	0	0	0	0	0	0	0	0	0	0	0	0	0	0	0	0	0	0	0	0	0	0	0	0	0	0
165	32	0	0	0	0	0	0	0	0	0	0	0	0	0	0	0	0	0	0	0	0	0	0	0	0	0	0	0	0	0	0	0	0	0	0	0	0	0	0	0	0	0	0	0	0	0	0	0	0
165	33	0	0	0	0	0	0	0	0	0	0	0	0	0	0	0	0	0	0	0	0	0	0	0	0	0	0	0	0	0	0	0	0	0	0	0	0	0	0	0	0	0	0	0	0	0	0	0	0
165	34	0	0	0	0	0	0	0	0	0	0	0	0	0	0	0	0	0	0	0	0	0	0	0	0	0	0	0	0	0	0	0	0	0	0	0	0	0	0	0	0	0	0	0	0	0	0	0	0
165	35	0	0	0	0	0	0	0	0	0	0	0	0	0	0	0	0	0	0	0	0	0	0	0	0	0	0	0	0	0	0	0	0	0	0	0	0	0	0	0	0	0	0	0	0	0	0	0	0
165	36	0	0	0	0	0	0	0	0	0	0	0	0	0	0	0	0	0	0	0	0	0	0	0	0	0	0	0	0	0	0	0	0	0	0	0	0	0	0	0	0	0	0	0	0	0	0	0	0
165	37	0	0	0	0	0	0	0	0	0	0	0	0	0	0	0	0	0	0	0	0	0	0	0	0	0	0	0	0	0	0	0	0	0	0	0	0	0	0	0	0	0	0	0	0	0	0	0	0
165	38	0	0	0	0	0	0	0	0	0	0	0	0	0	0	0	0	0	0	0	0	0	0	0	0	0	0	0	0	0	0	0	0	0	0	0	0	0	0	0	0	0	0	0	0	0	0	0	0
165	39	0	0	0	0	0	0	0	0	0	0	0	0	0	0	0	0	0	0	0	0	0	0	0	0	0	0	0	0	0	0	0	0	0	0	0	0	0	0	0	0	0	0	0	0	0	0	0	0
165	40	0	0	0	0	0	0	0	0	0	0	0	0	0	0	0	0	0	0	0	0	0	0	0	0	0	0	0	0	0	0	0	0	0	0	0	0	0	0	0	0	0	0	0	0	0	0	0	0
165	41	0	0	0	0	0	0	0	0	0	0	0	0	0	0	0	0	0	0	0	0	0	0	0	0	0	0	0	0	0	0	0	0	0	0	0	0	0	0	0	0	0	0	0	0	0	0	0	0
165	42	0	0	0	0	0	0	0	0	0	0	0	0	0	0	0	0.000407707	0	0	0	0	0	0	0	0	0	0	0	0	0	0	0	0	0	0	0	0	0	0	0	0	0	0	0	0	0	0	0	0
165	43	0	0	0	0	0	0	0	0	0	0	0	0	0	0	0	0	0	0	0	0	0	0	0	0	0	0	0	0	0	0	0	0	0	0	0	0	0	0	0	0	0	0	0	0	0	0	0	0
165	44	0	0	0	0	0	0	0	0	0	0	0	0	0	0	0.0029846	0	0	0	0	0	0	0	0	0	0	0	0	0	0	0	0	0	0	0	0	0	0	0	0	0	0	0	0	0	0	0	0	0
165	45	0	0	0	0	0	0	0	0	0	0	0	0	0	0	0	0	0	0	0	0	0	0	0	0	0	0	0	0	0	0	0	0	0	0	0	0	0	0	0	0	0	0	0	0	0	0	0	0
165	46	0	0	0	0	0	0	0	0	0	0	0	0	0	0	0	0	0	0	0	0	0	0	0	0	0	0	0	0	0	0	0	0	0	0	0	0	0	0	0	0	0	0	0	0	0	0	0	0
165	47	0	0	0	0	0	0	0	0	0	0	0	0	0	0	0	0	0	0	0	0	0	0	0	0	0	0	0	0	0	0	0	0	0	0	0	0	0	0	0	0	0	0	0	0	0	0	0	0
165	48	0	0	0	0	0	0	0	0	0	0	0	0	0	0	0	0	0	0	0	0	0	0	0	0	0	0	0	0	0	0	0	0	0	0	0	0	0	0	0	0	0	0	0	0	0	0	0	0
165	49	0	0	0	0	0	0	0	0	0	0	0	0	0	0	0	0	0	0	0	0	0	0	0	0	0	0	0	0	0	0	0	0	0	0	0	0	0	0	0	0	0	0	0	0	0	0	0	0
165	50	0	0	0	0	0	0	0	0	0	0	0	0	0	0	0	0	0	0	0	0	0	0	0	0	0	0	0	0	0	0	0	0	0	0	0	0	0	0	0	0	0	0	0	0	0	0	0	0
173	0	0.538186	0.593376	0.572737	0.687592	0.621953	0.658052	0.672327	0.574427	0.67914	0.48716	0.657716	0.32181	0.5718	0.586893	0.569295	0.213219	0.155452	0.131998	0.401833	0.370981	0.442088	0.594892	0.510398	0.410649	0.909295	0.729089	0.863359	0.625298	0.584821	0.597803	0.554256	0.608683	0.712487	0.60388	0.586716	0.794001	0.597697	0.617422	0.631244	0.455677	0.673401	0.621157	0.649676	0.564532	0.641565	0.598689	0.659017	0.644469
173	1	0.226269	0.193952	0.211157	0.228063	0.194494	0.24677	0.200353	0.233633	0.181529	0.291541	0.233946	0.33143	0.276699	0.274273	0.272483	0.100241	0.0451815	0.0878027	0.176563	0.167678	0.173547	0.18405	0.225249	0.245981	0.0907051	0.0867421	0.0555125	0.264372	0.273443	0.256275	0.260734	0.174782	0.235332	0.211045	0.19475	0.135765	0.273732	0.275155	0.254755	0.356386	0.230746	0.227931	0.243885	0.255094	0.261951	0.284362	0.25193	0.273808
173	2	0.156247	0.176029	0.193502	0.0653878	0.130375	0.0696657	0.0995044	0.15302	0.139331	0.133686	0.0884376	0.201552	0.100184	0.0909912	0.103803	0.193162	0.13091	0.137939	0.193958	0.225414	0.272195	0.172711	0.184692	0.216831	0	0.158231	0.0811285	0.0692386	0.0790298	0.107604	0.136683	0.174157	0.0399241	0.177612	0.191463	0.0702337	0.0649929	0.0543927	0.0534271	0.133536	0.0845258	0.133979	0.0810964	0.132342	0.0749115	0.0727722	0.0568463	0.0396073
173	3	0.0734942	0.0366434	0.0203602	0.0189573	0.0465255	0.0255123	0.0260278	0.0389203	0	0.0876133	0.0199004	0.133727	0.0513166	0.0460198	0.0544195	0.0943433	0.105649	0.148375	0.120028	0.110557	0.0804723	0.0483468	0.074251	0.109438	0	0.0259375	0	0.0410911	0.0532134	0.0383176	0.0483262	0.0423768	0.0122576	0.0074636	0.0251771	0	0.063578	0.05303	0.0605739	0.0544006	0.00570051	0.016933	0.0253427	0.0457468	0.0215728	0.0409517	0.0322063	0.0344714
173	4	0.00580326	0	0.00224459	0	0.00665207	0	0.00178758	0	0	0	0	0.0114817	0	0.00182253	0	0.0437541	0.104502	0.0319733	0.093935	0.102572	0.0171541	0	0.00541081	0.0171007	0	0	0	0	0.00949279	0	0	0	0	0	0.00189249	0	0	0	0	0	0.00562638	0	0	0.00228493	0	0.00322484	0	0.00764371
173	5	0	0	0	0	0	0	0	0	0	0	0	0	0	0	0	0.0687911	0.0480802	0.0609957	0.0136829	0	0	0	0	0	0	0	0	0	0	0	0	0	0	0	0	0	0	0	0	0	0	0	0	0	0	0	0	0
173	6	0	0	0	0	0	0	0	0	0	0	0	0	0	0	0	0.0446379	0.0929837	0.0376065	0	0.0200612	0.0145435	0	0	0	0	0	0	0	0	0	0	0	0	0	0	0	0	0	0	0	0	0	0	0	0	0	0	0
173	7	0	0	0	0	0	0	0	0	0	0	0	0	0	0	0	0.0310246	0.0366106	0.0252359	0	0.00273624	0	0	0	0	0	0	0	0	0	0	0	0	0	0	0	0	0	0	0	0	0	0	0	0	0	0	0	0
173	8	0	0	0	0	0	0	0	0	0	0	0	0	0	0	0	0.0150198	0.0823531	0.0783914	0	0	0	0	0	0	0	0	0	0	0	0	0	0	0	0	0	0	0	0	0	0	0	0	0	0	0	0	0	0
173	9	0	0	0	0	0	0	0	0	0	0	0	0	0	0	0	0.0787797	0.0240715	0.0432919	0	0	0	0	0	0	0	0	0	0	0	0	0	0	0	0	0	0	0	0	0	0	0	0	0	0	0	0	0	0
173	10	0	0	0	0	0	0	0	0	0	0	0	0	0	0	0	0	0.0484391	0.0958212	0	0	0	0	0	0	0	0	0	0	0	0	0	0	0	0	0	0	0	0	0	0	0	0	0	0	0	0	0	0
173	11	0	0	0	0	0	0	0	0	0	0	0	0	0	0	0	0.0160965	0.0339951	0	0	0	0	0	0	0	0	0	0	0	0	0	0	0	0	0	0	0	0	0	0	0	0	0	0	0	0	0	0	0
173	12	0	0	0	0	0	0	0	0	0	0	0	0	0	0	0	0.0101406	0.0179549	0.0572723	0	0	0	0	0	0	0	0	0	0	0	0	0	0	0	0	0	0	0	0	0	0	0	0	0	0	0	0	0	0
173	13	0	0	0	0	0	0	0	0	0	0	0	0	0	0	0	0.0302048	0.00751084	0.00557392	0	0	0	0	0	0	0	0	0	0	0	0	0	0	0	0	0	0	0	0	0	0	0	0	0	0	0	0	0	0
173	14	0	0	0	0	0	0	0	0	0	0	0	0	0	0	0	0.0330419	0.0186802	0.0384647	0	0	0	0	0	0	0	0	0	0	0	0	0	0	0	0	0	0	0	0	0	0	0	0	0	0	0	0	0	0
173	15	0	0	0	0	0	0	0	0	0	0	0	0	0	0	0	0	0.0196773	0.0192588	0	0	0	0	0	0	0	0	0	0	0	0	0	0	0	0	0	0	0	0	0	0	0	0	0	0	0	0	0	0
173	16	0	0	0	0	0	0	0	0	0	0	0	0	0	0	0	0	0.0176598	0	0	0	0	0	0	0	0	0	0	0	0	0	0	0	0	0	0	0	0	0	0	0	0	0	0	0	0	0	0	0
173	17	0	0	0	0	0	0	0	0	0	0	0	0	0	0	0	0	0	0	0	0	0	0	0	0	0	0	0	0	0	0	0	0	0	0	0	0	0	0	0	0	0	0	0	0	0	0	0	0
173	18	0	0	0	0	0	0	0	0	0	0	0	0	0	0	0	0	0.0102896	0	0	0	0	0	0	0	0	0	0	0	0	0	0	0	0	0	0	0	0	0	0	0	0	0	0	0	0	0	0	0
173	19	0	0	0	0	0	0	0	0	0	0	0	0	0	0	0	0.0194888	0	0	0	0	0	0	0	0	0	0	0	0	0	0	0	0	0	0	0	0	0	0	0	0	0	0	0	0	0	0	0	0
173	20	0	0	0	0	0	0	0	0	0	0	0	0	0	0	0	0.00805528	0	0	0	0	0	0	0	0	0	0	0	0	0	0	0	0	0	0	0	0	0	0	0	0	0	0	0	0	0	0	0	0
173	21	0	0	0	0	0	0	0	0	0	0	0	0	0	0	0	0	0	0	0	0	0	0	0	0	0	0	0	0	0	0	0	0	0	0	0	0	0	0	0	0	0	0	0	0	0	0	0	0
173	22	0	0	0	0	0	0	0	0	0	0	0	0	0	0	0	0	0	0	0	0	0	0	0	0	0	0	0	0	0	0	0	0	0	0	0	0	0	0	0	0	0	0	0	0	0	0	0	0
173	23	0	0	0	0	0	0	0	0	0	0	0	0	0	0	0	0	0	0	0	0	0	0	0	0	0	0	0	0	0	0	0	0	0	0	0	0	0	0	0	0	0	0	0	0	0	0	0	0
173	24	0	0	0	0	0	0	0	0	0	0	0	0	0	0	0	0	0	0	0	0	0	0	0	0	0	0	0	0	0	0	0	0	0	0	0	0	0	0	0	0	0	0	0	0	0	0	0	0
173	25	0	0	0	0	0	0	0	0	0	0	0	0	0	0	0	0	0	0	0	0	0	0	0	0	0	0	0	0	0	0	0	0	0	0	0	0	0	0	0	0	0	0	0	0	0	0	0	0
173	26	0	0	0	0	0	0	0	0	0	0	0	0	0	0	0	0	0	0	0	0	0	0	0	0	0	0	0	0	0	0	0	0	0	0	0	0	0	0	0	0	0	0	0	0	0	0	0	0
173	27	0	0	0	0	0	0	0	0	0	0	0	0	0	0	0	0	0	0	0	0	0	0	0	0	0	0	0	0	0	0	0	0	0	0	0	0	0	0	0	0	0	0	0	0	0	0	0	0
173	28	0	0	0	0	0	0	0	0	0	0	0	0	0	0	0	0	0	0	0	0	0	0	0	0	0	0	0	0	0	0	0	0	0	0	0	0	0	0	0	0	0	0	0	0	0	0	0	0
173	29	0	0	0	0	0	0	0	0	0	0	0	0	0	0	0	0	0	0	0	0	0	0	0	0	0	0	0	0	0	0	0	0	0	0	0	0	0	0	0	0	0	0	0	0	0	0	0	0
173	30	0	0	0	0	0	0	0	0	0	0	0	0	0	0	0	0	0	0	0	0	0	0	0	0	0	0	0	0	0	0	0	0	0	0	0	0	0	0	0	0	0	0	0	0	0	0	0	0
173	31	0	0	0	0	0	0	0	0	0	0	0	0	0	0	0	0	0	0	0	0	0	0	0	0	0	0	0	0	0	0	0	0	0	0	0	0	0	0	0	0	0	0	0	0	0	0	0	0
173	32	0	0	0	0	0	0	0	0	0	0	0	0	0	0	0	0	0	0	0	0	0	0	0	0	0	0	0	0	0	0	0	0	0	0	0	0	0	0	0	0	0	0	0	0	0	0	0	0
173	33	0	0	0	0	0	0	0	0	0	0	0	0	0	0	0	0	0	0	0	0	0	0	0	0	0	0	0	0	0	0	0	0	0	0	0	0	0	0	0	0	0	0	0	0	0	0	0	0
173	34	0	0	0	0	0	0	0	0	0	0	0	0	0	0	0	0	0	0	0	0	0	0	0	0	0	0	0	0	0	0	0	0	0	0	0	0	0	0	0	0	0	0	0	0	0	0	0	0
173	35	0	0	0	0	0	0	0	0	0	0	0	0	0	0	0	0	0	0	0	0	0	0	0	0	0	0	0	0	0	0	0	0	0	0	0	0	0	0	0	0	0	0	0	0	0	0	0	0
173	36	0	0	0	0	0	0	0	0	0	0	0	0	0	0	0	0	0	0	0	0	0	0	0	0	0	0	0	0	0	0	0	0	0	0	0	0	0	0	0	0	0	0	0	0	0	0	0	0
173	37	0	0	0	0	0	0	0	0	0	0	0	0	0	0	0	0	0	0	0	0	0	0	0	0	0	0	0	0	0	0	0	0	0	0	0	0	0	0	0	0	0	0	0	0	0	0	0	0
173	38	0	0	0	0	0	0	0	0	0	0	0	0	0	0	0	0	0	0	0	0	0	0	0	0	0	0	0	0	0	0	0	0	0	0	0	0	0	0	0	0	0	0	0	0	0	0	0	0
173	39	0	0	0	0	0	0	0	0	0	0	0	0	0	0	0	0	0	0	0	0	0	0	0	0	0	0	0	0	0	0	0	0	0	0	0	0	0	0	0	0	0	0	0	0	0	0	0	0
173	40	0	0	0	0	0	0	0	0	0	0	0	0	0	0	0	0	0	0	0	0	0	0	0	0	0	0	0	0	0	0	0	0	0	0	0	0	0	0	0	0	0	0	0	0	0	0	0	0
173	41	0	0	0	0	0	0	0	0	0	0	0	0	0	0	0	0	0	0	0	0	0	0	0	0	0	0	0	0	0	0	0	0	0	0	0	0	0	0	0	0	0	0	0	0	0	0	0	0
173	42	0	0	0	0	0	0	0	0	0	0	0	0	0	0	0	0	0	0	0	0	0	0	0	0	0	0	0	0	0	0	0	0	0	0	0	0	0	0	0	0	0	0	0	0	0	0	0	0
173	43	0	0	0	0	0	0	0	0	0	0	0	0	0	0	0	0	0	0	0	0	0	0	0	0	0	0	0	0	0	0	0	0	0	0	0	0	0	0	0	0	0	0	0	0	0	0	0	0
173	44	0	0	0	0	0	0	0	0	0	0	0	0	0	0	0	0	0	0	0	0	0	0	0	0	0	0	0	0	0	0	0	0	0	0	0	0	0	0	0	0	0	0	0	0	0	0	0	0
176	0	0.322451	0.330086	0.360212	0.381364	0.424128	0.362451	0.379467	0.353331	0.462106	0.32399	0.37628	0.250252	0.297176	0.39386	0.321119	0.0913835	0.048192	0.0801546	0.283484	0.26089	0.352724	0.352512	0.324923	0.292694	0.551375	0.461935	0.560985	0.339766	0.357515	0.373604	0.416479	0.452353	0.361303	0.354785	0.374615	0.34979	0.34868	0.363805	0.35082	0.404672	0.477086	0.469261	0.32837	0.401176	0.309783	0.343635	0.366644	0.328636
176	1	0.133448	0.120344	0.0912095	0.100865	0.0999057	0.142764	0.0980241	0.163839	0.0573051	0.0985151	0.0895904	0.103131	0.11316	0.200523	0.0972685	0.0192319	0.0574106	0.0223517	0.0929171	0.0997521	0.0769405	0.118314	0.123077	0.14188	0.00828199	0.146522	0.0433648	0.104491	0.148132	0.170051	0.146727	0.128906	0.158934	0.0987887	0.157692	0.0539414	0.141805	0.167387	0.127869	0.0812079	0.162162	0.158738	0.151254	0.187647	0.147343	0.15977	0.127616	0.127396
176	2	0.399198	0.417192	0.389293	0.367915	0.351555	0.357888	0.372852	0.348366	0.363031	0.284445	0.377133	0.261005	0.388656	0.226649	0.397069	0.194431	0.202351	0.165514	0.335375	0.380174	0.356579	0.431118	0.393231	0.334207	0.40691	0.335953	0.359949	0.362686	0.32146	0.301523	0.306998	0.306433	0.358342	0.316736	0.325385	0.525214	0.301412	0.270537	0.365246	0.210539	0.207991	0.267652	0.419279	0.23	0.383454	0.31692	0.349764	0.379369
176	3	0.144903	0.132378	0.159286	0.149856	0.124411	0.136897	0.14433	0.134464	0.115342	0.288608	0.156997	0.328456	0.197765	0.178968	0.184544	0.180951	0.108802	0.129371	0.213333	0.189041	0.165761	0.0980551	0.158769	0.228585	0.0334337	0.0555899	0.035701	0.188085	0.172893	0.154822	0.129797	0.112309	0.121422	0.207729	0.142308	0.0710549	0.208103	0.198271	0.156066	0.274794	0.152761	0.10435	0.101097	0.181176	0.15942	0.179675	0.155976	0.1646
176	4	0	0	0	0	0	0	0	0	0.00221627	0	0	0.0242251	0	0	0	0.164919	0.0589682	0.0857862	0	0.0232623	0.0351603	0	0	0	0	0	0	0.00497163	0	0	0	0	0	0.0219614	0	0	0	0	0	0.0287881	0	0	0	0	0	0	0	0
176	5	0	0	0	0	0	0	0.00532628	0	0	0.00444225	0	0.0329297	0.00324381	0	0	0.0754988	0.0991421	0.188472	0.033771	0.0245038	0	0	0	0	0	0	0	0	0	0	0	0	0	0	0	0	0	0	0	0	0	0	0	0	0	0	0	0
176	6	0	0	0	0	0	0	0	0	0	0	0	0	0	0	0	0.0506779	0.0878971	0.0482141	0.026002	0.0159204	0.00238204	0	0	0.00263455	0	0	0	0	0	0	0	0	0	0	0	0	0	0	0	0	0	0	0	0	0	0	0	0
176	7	0	0	0	0	0	0	0	0	0	0	0	0	0	0	0	0.0796769	0.0399315	0.0418622	0.0151175	0	0	0	0	0	0	0	0	0	0	0	0	0	0	0	0	0	0	0	0	0	0	0	0	0	0	0	0	0
176	8	0	0	0	0	0	0	0	0	0	0	0	0	0	0	0	0.0831097	0.0601765	0.0153528	0	0.00334908	0.0104542	0	0	0	0	0	0	0	0	0	0	0	0	0	0	0	0	0	0	0	0	0	0	0	0	0	0	0
176	9	0	0	0	0	0	0	0	0	0	0	0	0	0	0	0	0.0170016	0.0133411	0.0371833	0	0.0031076	0	0	0	0	0	0	0	0	0	0	0	0	0	0	0	0	0	0	0	0	0	0	0	0	0	0	0	0
176	10	0	0	0	0	0	0	0	0	0	0	0	0	0	0	0	0	0.0550137	0.0487854	0	0	0	0	0	0	0	0	0	0	0	0	0	0	0	0	0	0	0	0	0	0	0	0	0	0	0	0	0	0
176	11	0	0	0	0	0	0	0	0	0	0	0	0	0	0	0	0	0.0155488	0	0	0	0	0	0	0	0	0	0	0	0	0	0	0	0	0	0	0	0	0	0	0	0	0	0	0	0	0	0	0
176	12	0	0	0	0	0	0	0	0	0	0	0	0	0	0	0	0	0.0539061	0.0537695	0	0	0	0	0	0	0	0	0	0	0	0	0	0	0	0	0	0	0	0	0	0	0	0	0	0	0	0	0	0
176	13	0	0	0	0	0	0	0	0	0	0	0	0	0	0	0	0.0186437	0.0254042	0	0	0	0	0	0	0	0	0	0	0	0	0	0	0	0	0	0	0	0	0	0	0	0	0	0	0	0	0	0	0
176	14	0	0	0	0	0	0	0	0	0	0	0	0	0	0	0	0.0117453	0.0249278	0.0365463	0	0	0	0	0	0	0	0	0	0	0	0	0	0	0	0	0	0	0	0	0	0	0	0	0	0	0	0	0	0
176	15	0	0	0	0	0	0	0	0	0	0	0	0	0	0	0	0	0	0	0	0	0	0	0	0	0	0	0	0	0	0	0	0	0	0	0	0	0	0	0	0	0	0	0	0	0	0	0	0
176	16	0	0	0	0	0	0	0	0	0	0	0	0	0	0	0	0.0127299	0.0169931	0.0466366	0	0	0	0	0	0	0	0	0	0	0	0	0	0	0	0	0	0	0	0	0	0	0	0	0	0	0	0	0	0
176	17	0	0	0	0	0	0	0	0	0	0	0	0	0	0	0	0	0.0186855	0	0	0	0	0	0	0	0	0	0	0	0	0	0	0	0	0	0	0	0	0	0	0	0	0	0	0	0	0	0	0
176	18	0	0	0	0	0	0	0	0	0	0	0	0	0	0	0	0	0.0133089	0	0	0	0	0	0	0	0	0	0	0	0	0	0	0	0	0	0	0	0	0	0	0	0	0	0	0	0	0	0	0
176	19	0	0	0	0	0	0	0	0	0	0	0	0	0	0	0	0	0	0	0	0	0	0	0	0	0	0	0	0	0	0	0	0	0	0	0	0	0	0	0	0	0	0	0	0	0	0	0	0
176	20	0	0	0	0	0	0	0	0	0	0	0	0	0	0	0	0	0	0	0	0	0	0	0	0	0	0	0	0	0	0	0	0	0	0	0	0	0	0	0	0	0	0	0	0	0	0	0	0
176	21	0	0	0	0	0	0	0	0	0	0	0	0	0	0	0	0	0	0	0	0	0	0	0	0	0	0	0	0	0	0	0	0	0	0	0	0	0	0	0	0	0	0	0	0	0	0	0	0
176	22	0	0	0	0	0	0	0	0	0	0	0	0	0	0	0	0	0	0	0	0	0	0	0	0	0	0	0	0	0	0	0	0	0	0	0	0	0	0	0	0	0	0	0	0	0	0	0	0
176	23	0	0	0	0	0	0	0	0	0	0	0	0	0	0	0	0	0	0	0	0	0	0	0	0	0	0	0	0	0	0	0	0	0	0	0	0	0	0	0	0	0	0	0	0	0	0	0	0
176	24	0	0	0	0	0	0	0	0	0	0	0	0	0	0	0	0	0	0	0	0	0	0	0	0	0	0	0	0	0	0	0	0	0	0	0	0	0	0	0	0	0	0	0	0	0	0	0	0
176	25	0	0	0	0	0	0	0	0	0	0	0	0	0	0	0	0	0	0	0	0	0	0	0	0	0	0	0	0	0	0	0	0	0	0	0	0	0	0	0	0	0	0	0	0	0	0	0	0
176	26	0	0	0	0	0	0	0	0	0	0	0	0	0	0	0	0	0	0	0	0	0	0	0	0	0	0	0	0	0	0	0	0	0	0	0	0	0	0	0	0	0	0	0	0	0	0	0	0
176	27	0	0	0	0	0	0	0	0	0	0	0	0	0	0	0	0	0	0	0	0	0	0	0	0	0	0	0	0	0	0	0	0	0	0	0	0	0	0	0	0	0	0	0	0	0	0	0	0
176	28	0	0	0	0	0	0	0	0	0	0	0	0	0	0	0	0	0	0	0	0	0	0	0	0	0	0	0	0	0	0	0	0	0	0	0	0	0	0	0	0	0	0	0	0	0	0	0	0
176	29	0	0	0	0	0	0	0	0	0	0	0	0	0	0	0	0	0	0	0	0	0	0	0	0	0	0	0	0	0	0	0	0	0	0	0	0	0	0	0	0	0	0	0	0	0	0	0	0
176	30	0	0	0	0	0	0	0	0	0	0	0	0	0	0	0	0	0	0	0	0	0	0	0	0	0	0	0	0	0	0	0	0	0	0	0	0	0	0	0	0	0	0	0	0	0	0	0	0
176	31	0	0	0	0	0	0	0	0	0	0	0	0	0	0	0	0	0	0	0	0	0	0	0	0	0	0	0	0	0	0	0	0	0	0	0	0	0	0	0	0	0	0	0	0	0	0	0	0
176	32	0	0	0	0	0	0	0	0	0	0	0	0	0	0	0	0	0	0	0	0	0	0	0	0	0	0	0	0	0	0	0	0	0	0	0	0	0	0	0	0	0	0	0	0	0	0	0	0
176	33	0	0	0	0	0	0	0	0	0	0	0	0	0	0	0	0	0	0	0	0	0	0	0	0	0	0	0	0	0	0	0	0	0	0	0	0	0	0	0	0	0	0	0	0	0	0	0	0
176	34	0	0	0	0	0	0	0	0	0	0	0	0	0	0	0	0	0	0	0	0	0	0	0	0	0	0	0	0	0	0	0	0	0	0	0	0	0	0	0	0	0	0	0	0	0	0	0	0
176	35	0	0	0	0	0	0	0	0	0	0	0	0	0	0	0	0	0	0	0	0	0	0	0	0	0	0	0	0	0	0	0	0	0	0	0	0	0	0	0	0	0	0	0	0	0	0	0	0
176	36	0	0	0	0	0	0	0	0	0	0	0	0	0	0	0	0	0	0	0	0	0	0	0	0	0	0	0	0	0	0	0	0	0	0	0	0	0	0	0	0	0	0	0	0	0	0	0	0
176	37	0	0	0	0	0	0	0	0	0	0	0	0	0	0	0	0	0	0	0	0	0	0	0	0	0	0	0	0	0	0	0	0	0	0	0	0	0	0	0	0	0	0	0	0	0	0	0	0
176	38	0	0	0	0	0	0	0	0	0	0	0	0	0	0	0	0	0	0	0	0	0	0	0	0	0	0	0	0	0	0	0	0	0	0	0	0	0	0	0	0	0	0	0	0	0	0	0	0
176	39	0	0	0	0	0	0	0	0	0	0	0	0	0	0	0	0	0	0	0	0	0	0	0	0	0	0	0	0	0	0	0	0	0	0	0	0	0	0	0	0	0	0	0	0	0	0	0	0
176	40	0	0	0	0	0	0	0	0	0	0	0	0	0	0	0	0	0	0	0	0	0	0	0	0	0	0	0	0	0	0	0	0	0	0	0	0	0	0	0	0	0	0	0	0	0	0	0	0
176	41	0	0	0	0	0	0	0	0	0	0	0	0	0	0	0	0	0	0	0	0	0	0	0	0	0	0	0	0	0	0	0	0	0	0	0	0	0	0	0	0	0	0	0	0	0	0	0	0
176	42	0	0	0	0	0	0	0	0	0	0	0	0	0	0	0	0	0	0	0	0	0	0	0	0	0	0	0	0	0	0	0	0	0	0	0	0	0	0	0	0	0	0	0	0	0	0	0	0
176	43	0	0	0	0	0	0	0	0	0	0	0	0	0	0	0	0	0	0	0	0	0	0	0	0	0	0	0	0	0	0	0	0	0	0	0	0	0	0	0	0	0	0	0	0	0	0	0	0
176	44	0	0	0	0	0	0	0	0	0	0	0	0	0	0	0	0	0	0	0	0	0	0	0	0	0	0	0	0	0	0	0	0	0	0	0	0	0	0	0	0	0	0	0	0	0	0	0	0
196	0	0.491699	0.481815	0.498045	0.540122	0.557196	0.551653	0.511428	0.502387	0.508852	0.515188	0.52724	0.516454	0.539674	0.542764	0.543326	0.0426538	0.0516403	0.0451629	0.302229	0.284931	0.271724	0.532027	0.511915	0.487007	0.56966	0.565202	0.583958	0.481399	0.484532	0.483177	0.604757	0.576468	0.59009	0.537983	0.517729	0.548428	0.55701	0.546154	0.533938	0.585152	0.589188	0.575935	0.513158	0.513224	0.548916	0.541152	0.541144	0.559739
196	1	0.224715	0.234719	0.245299	0.243497	0.256854	0.251042	0.239377	0.235384	0.228055	0.242278	0.241279	0.231622	0.238227	0.245155	0.252611	0.0157243	0.019325	0.0194454	0.15132	0.135622	0.132388	0.231212	0.232938	0.218063	0.264704	0.265286	0.270849	0.225054	0.213027	0.22853	0.271224	0.260538	0.258706	0.259438	0.241876	0.272238	0.25771	0.2556	0.241802	0.278313	0.264379	0.262652	0.226992	0.233351	0.248384	0.246558	0.239986	0.254925
196	2	0.0707356	0.0853122	0.0484081	0.0421311	0.0475655	0.0263821	0.0529186	0.0660481	0.0824563	0.0719406	0.0460218	0.102117	0.0747833	0.0666617	0.0412786	0.033209	0.0560166	0.0630296	0.294005	0.297373	0.304734	0.0564028	0.0731798	0.119208	0.0682228	0.0535798	0.0457177	0.0714076	0.0743507	0.0639884	0.0208432	0.0763257	0.0543416	0.0502787	0.0999054	0.0553369	0.0375053	0.0499341	0.085022	0.0285768	0.0462286	0.0718337	0.110028	0.0579684	0.0800502	0.0446906	0.0723486	0.0717927
196	3	0.0282421	0.0134849	0.0332293	0.00357774	0.00703416	0.0190453	0.00330195	0.00783713	0.0166481	0.00855133	0.00871752	0.0239799	0.0136629	0.0115168	0.0145254	0.0755581	0.086359	0.0719629	0.014554	0.050599	0.0743594	0.00401252	0.0248374	0	0.00887527	0.0232302	0.00974883	0.0149025	0.00558816	0.022417	0.0140077	0.00257849	0.00344578	0.00544832	0.00832596	0.00448819	0.00574178	0.00266675	0.00135253	0.012097	0.0154072	0.0014415	0.00602568	0.0327279	0.00334528	0.0056768	0	0.00681535
196	4	0.00352547	0.00178738	0.00383803	0	0.00172519	0	0.00154802	0.00298036	0	0.00231748	0	0.00198834	0	0.00183268	0	0.0524032	0.0557249	0.0585629	0.00144511	0.0019225	0.0240375	0	0	0.00490177	0	0	0.00183313	0	0	0.00162164	0	0	0.00116808	0	0	0.00249093	0	0	0	0.00167341	0	0	0.0023802	0.0041106	0	0	0	0
196	5	0	0	0	0	0	0	0	0	0	0	0	0	0	0	0	0.0100572	0.0338434	0.0153484	0.0076933	0.00562934	0.00703818	0	0	0.000935529	0	0.000948757	0	0	0	0	0	0	0	0	0	0	0	0	0.000868787	0.00198012	0	0	0	0	0	0	0	0
196	6	0.000940412	0	0.00153286	0.00765322	0	0.00680562	0	0	0.00102682	0.00419841	0.00102926	0	0.0014055	0	0	0.034123	0.0303423	0.0421851	0.00642223	0	0	0	0.000760718	0.00389166	0.00125112	0	0.00294897	0	0	0.00293728	0.00502097	0	0	0.00149777	0	0	0.00189949	0.000955229	0	0	0	0	0	0.00145681	0.00149315	0.00217074	0.00107048	0
196	7	0	0.00990945	0.00138707	0	0	0.00192772	0.000818281	0.00173679	0	0	0.00346727	0.00113959	0	0	0	0.0569733	0.0700208	0.0627814	0.0175732	0.029551	0.00532583	0.005727	0.00140104	0.00900323	0	0.00066358	0.000942014	0	0	0	0.00127523	0.00086373	0	0.00372505	0.000871775	0.00149151	0.000883417	0.00152011	0	0.00105399	0	0.00176091	0	0	0	0	0.00142448	0
196	8	0.00144581	0.00208521	0.00123256	0	0	0	0	0	0	0	0	0	0	0	0	0.0773861	0.0767311	0.041937	0.00901253	0.00078826	0	0	0	0.00157961	0	0	0	0	0	0	0	0	0	0	0	0	0	0	0	0	0	0	0	0	0	0	0	0
196	9	0	0.00119034	0.0012701	0	0.00234685	0.000735724	0.00162801	0.00187285	0	0	0.0021507	0.00212182	0	0.00165876	0.00126302	0.0572779	0.0749806	0.062037	0.0241135	0.0214677	0.017263	0.000809532	0.00206088	0.00220166	0.000829031	0	0	0.00098419	0	0	0.00277665	0.00078411	0	0.00204792	0.00451199	0.00116296	0.000768232	0.00313407	0.00288629	0.00080574	0	0.00161374	0	0.000895609	0	0.00195069	0.000645252	0.000995181
196	10	0	0	0.000961586	0	0	0	0	0	0	0.00136018	0	0	0	0	0	0.0795188	0.0819827	0.078911	0.0136377	0.0124609	0.00999378	0	0	0	0	0	0.00105657	0.00137479	0	0	0	0	0	0	0	0	0.00103141	0.000678301	0	0	0	0.00111715	0	0	0.00116575	0	0.00140537	0
196	11	0	0	0	0	0	0	0.000978518	0	0.00093239	0	0.00226951	0	0	0	0	0.0990177	0.0688538	0.0647666	0.00502032	0.00303326	0.00293074	0	0	0	0	0	0	0	0	0	0	0	0	0	0	0	0	0	0	0	0	0	0	0	0	0	0.000826257	0
196	12	0.0227697	0.024964	0.0286232	0.0302637	0.0234313	0.0178172	0.0165284	0.0173913	0.0179469	0.0230443	0.0189532	0.0219591	0.0168058	0.0214613	0.0163822	0.0603246	0.0671032	0.0732036	0.0366401	0.0379855	0.0444766	0.0227665	0.0211416	0.0193867	0.0169386	0.0174625	0.0137055	0.0141902	0.0207989	0.018643	0.0126929	0.0145464	0.0109077	0.02202	0.0193667	0.0124662	0.0167612	0.0197604	0.0136162	0.00867092	0.0150983	0.0190676	0.019058	0.0233799	0.0155782	0.0244755	0.0186964	0.0238438
196	13	0.00434656	0.00264282	0.00118869	0.0059279	0.00466493	0.00257953	0.00455276	0.00336261	0.00176675	0.00357938	0.00619191	0.00315008	0.00365211	0.00688885	0.00402165	0.100846	0.0633105	0.102485	0.0109004	0.00376704	0.00992132	0.00109226	0.00417962	0.00852393	0.0043884	0.00401794	0	0.00397384	0.00420194	0.00230434	0.001042	0.00226195	0.00298093	0.00292115	0.00345226	0.00588968	0.00278731	0.00401887	0.00250338	0.000784798	0.0010427	0.000716494	0.00164997	0.00218232	0.00393502	0.00655019	0.00514341	0.00119753
196	14	0.0979085	0.0791238	0.0744741	0.0770337	0.0566256	0.068357	0.12395	0.106099	0.090999	0.0589449	0.0772987	0.0489067	0.0636044	0.0531836	0.0917303	0.0642853	0.0840249	0.0732036	0.0653801	0.0667742	0.0521211	0.0840042	0.0779897	0.067236	0.0226574	0.0365911	0.02289	0.114734	0.129487	0.120577	0.0352347	0.0318186	0.0336718	0.0502427	0.0635026	0.0449741	0.0664698	0.0564879	0.0625762	0.0435207	0.0311212	0.0248516	0.0490043	0.0705221	0.0348404	0.0881652	0.0632315	0.0508024
196	15	0.0474446	0.0618845	0.0605102	0.0469286	0.0413024	0.0515676	0.0419087	0.0537519	0.0467995	0.062658	0.059873	0.0410816	0.0481851	0.0466267	0.033193	0.0630666	0.0367609	0.057074	0.0362247	0.0427189	0.0385696	0.060003	0.0487865	0.0570598	0.0416159	0.0280521	0.0426443	0.0706052	0.065579	0.0548472	0.0277211	0.0338152	0.0410063	0.0573178	0.0382988	0.0472463	0.0501309	0.0549275	0.0554343	0.0349672	0.0365599	0.0373409	0.0665719	0.0564915	0.0603807	0.0386103	0.0535262	0.0274297
196	16	0	0	0	0	0	0	0	0	0	0	0	0	0	0	0.00166922	0	0.000731478	0	0	0	0	0	0.000809477	0.00100278	0	0	0	0.00137469	0	0	0	0	0.000799409	0	0	0	0.00130177	0	0	0	0	0	0	0	0	0	0	0
196	17	0	0	0	0	0	0	0	0	0.00134061	0	0	0	0	0	0	0.0202316	0.00367485	0.0127072	0	0	0	0	0	0	0	0	0	0	0	0	0	0	0.000791	0	0	0	0	0	0	0	0	0	0	0	0	0	0	0
196	18	0.00328769	0	0	0	0	0	0	0	0.00236962	0.0044776	0.00126363	0.00243179	0	0.00101511	0	0	0	0	0	0	0	0	0	0	0	0	0.00095827	0	0	0	0	0	0	0	0	0.00142405	0	0	0	0	0	0	0.00282177	0.00111275	0	0	0	0
196	19	0.00171861	0.00108129	0	0	0	0	0	0	0	0	0	0	0	0	0	0.00650311	0.00080568	0.00326911	0.00217595	0	0	0.00098132	0	0	0	0.000737857	0	0	0	0.000957324	0	0	0	0.00118894	0	0	0	0	0	0.000665954	0	0.000654008	0	0	0	0	0	0
196	20	0	0	0	0	0	0	0	0	0	0	0	0	0	0	0	0.00102427	0.00494962	0.00774707	0.00165286	0	0.00335191	0.000962706	0	0	0	0	0	0	0	0	0	0	0	0	0	0	0	0	0	0	0	0	0	0	0	0	0	0
196	21	0.00122084	0	0	0	0	0	0	0	0	0	0	0	0	0	0	0.00815287	0.00237879	0.00495573	0	0.000757808	0.00176461	0	0	0	0	0	0	0	0.00101009	0	0.000846648	0	0	0	0	0.00113459	0	0.00108129	0	0	0	0	0	0	0	0	0	0.000728808
196	22	0	0	0	0	0	0	0	0	0	0	0	0	0	0	0	0.00408068	0.0139278	0	0	0.00285011	0	0	0	0	0	0	0	0	0	0	0	0	0	0	0	0	0	0	0	0	0	0	0	0	0	0	0	0
196	23	0	0	0	0	0	0	0	0	0	0	0	0	0	0	0	0.00650451	0.000578435	0.00331958	0	0	0	0	0	0	0	0	0	0	0	0	0	0	0	0	0	0	0	0	0	0	0	0	0	0	0	0	0	0
196	24	0	0	0	0	0	0	0	0	0	0	0	0	0	0	0	0.00524292	0.00249495	0.00126349	0	0	0	0	0	0	0	0	0	0	0	0	0	0	0	0	0	0	0	0	0	0	0	0	0	0	0	0	0	0
196	25	0	0	0	0	0	0	0	0	0	0	0	0	0	0	0	0	0.00280893	0.00578372	0	0	0	0	0	0	0	0	0	0	0	0	0	0	0	0	0	0	0	0	0	0	0	0	0	0	0	0	0	0
196	26	0	0	0	0	0	0	0	0	0	0	0	0	0	0	0	0.0147383	0.00343162	0.0128949	0	0	0	0	0	0	0	0	0	0	0	0	0	0	0	0	0	0	0	0	0	0	0	0	0	0	0	0	0	0
196	27	0	0	0	0	0	0	0	0	0	0	0.00263004	0.000850992	0	0	0	0.00203945	0.000655074	0.00934096	0	0	0	0	0	0	0	0.00120919	0.000884331	0	0	0	0.000846348	0	0.000876597	0	0.000904363	0	0	0	0	0.000934826	0	0	0	0	0	0	0.000552319	0.00106131
196	28	0	0	0	0	0	0	0	0	0	0	0	0	0	0	0	0.00240779	0	0.00339487	0	0	0	0	0	0	0	0	0	0	0	0	0	0	0	0	0	0	0	0	0	0	0	0	0	0	0	0	0	0
196	29	0	0	0	0.0028648	0.00125401	0.00208723	0.00106205	0.00114859	0.000807609	0.00146253	0.00161439	0.00219647	0	0.00123571	0	0.00664974	0.00244757	0.00322696	0	0.00176873	0	0	0	0	0.000857074	0.00301955	0.00117209	0	0.00142454	0	0.00102496	0	0.00121442	0.00589072	0.00125518	0.00122844	0	0.00308136	0	0.000803881	0.000975185	0.00101509	0.00231023	0.00257786	0.00191115	0	0	0.000668892
196	30	0	0	0	0	0	0	0	0	0	0	0	0	0	0	0	0	0.00259531	0	0	0	0	0	0	0	0	0	0.000691596	0	0	0	0	0	0	0	0	0	0	0	0	0	0	0	0	0	0	0	0	0
196	31	0	0	0	0	0	0	0	0	0	0	0	0	0	0	0	0	0.00150006	0	0	0	0	0	0	0	0	0	0	0	0	0	0.000685952	0	0	0	0	0	0	0	0	0	0	0	0	0	0	0	0	0
196	32	0	0	0	0	0	0	0	0	0	0	0	0	0	0	0	0	0	0	0	0	0	0	0	0	0	0	0	0	0	0	0	0	0	0	0	0	0	0	0	0	0	0	0	0	0	0	0	0
196	33	0	0	0	0	0	0	0	0	0	0	0	0	0	0	0	0	0	0	0	0	0	0	0	0	0	0	0	0	0	0	0	0	0	0	0	0	0	0	0	0	0	0	0	0	0	0	0	0
196	34	0	0	0	0	0	0	0	0	0	0	0	0	0	0	0	0	0	0	0	0	0	0	0	0	0	0	0	0	0	0	0	0	0	0	0	0	0	0	0	0	0	0	0	0	0	0	0	0
196	35	0	0	0	0	0	0	0	0	0	0	0	0	0	0	0	0	0	0	0	0	0	0	0	0	0	0	0	0	0	0	0	0	0	0	0	0	0	0	0	0	0	0	0	0	0	0	0	0
196	36	0	0	0	0	0	0	0	0	0	0	0	0	0	0	0	0	0	0	0	0	0	0	0	0	0	0	0	0	0	0	0	0	0	0	0	0	0	0	0	0	0	0	0	0	0	0	0	0
196	37	0	0	0	0	0	0	0	0	0	0	0	0	0	0	0	0	0	0	0	0	0	0	0	0	0	0	0	0	0	0	0	0	0	0	0	0	0	0	0	0	0	0	0	0	0	0	0	0
196	38	0	0	0	0	0	0	0	0	0	0	0	0	0	0	0	0	0	0	0	0	0	0	0	0	0	0	0	0	0	0	0	0	0	0	0	0	0	0	0	0	0	0	0	0	0	0	0	0
196	39	0	0	0	0	0	0	0	0	0	0	0	0	0	0	0	0	0	0	0	0	0	0	0	0	0	0	0	0	0	0	0	0	0	0	0	0	0	0	0	0	0	0	0	0	0	0	0	0
196	40	0	0	0	0	0	0	0	0	0	0	0	0	0	0	0	0	0	0	0	0	0	0	0	0	0	0	0	0	0	0	0	0	0	0	0	0	0	0	0	0	0	0	0	0	0	0	0	0
196	41	0	0	0	0	0	0	0	0	0	0	0	0	0	0	0	0	0	0	0	0	0	0	0	0	0	0	0	0	0	0	0	0	0	0	0	0	0	0	0	0	0	0	0	0	0	0	0	0
197	0	0.475656	0.47106	0.414588	0.52634	0.56301	0.568093	0.52494	0.54196	0.562222	0.540111	0.577584	0.54435	0.574582	0.582425	0.542466	0.00950181	0.00871825	0.0173822	0.214925	0.232004	0.218249	0.545232	0.503681	0.448627	0.594525	0.545965	0.590057	0.452976	0.523503	0.503301	0.577103	0.600604	0.589739	0.498248	0.514389	0.497987	0.566909	0.493569	0.564134	0.597355	0.584166	0.617703	0.536945	0.499129	0.552879	0.546472	0.502548	0.522777
197	1	0.183559	0.203979	0.169797	0.2326	0.230858	0.246997	0.266046	0.242491	0.254839	0.247694	0.249127	0.229339	0.237148	0.257832	0.245189	0.00377475	0.00257454	0.00703473	0.0860676	0.0980435	0.0997033	0.239572	0.233557	0.235478	0.265592	0.263931	0.258587	0.174457	0.236726	0.21973	0.270253	0.275525	0.277342	0.233634	0.259209	0.229949	0.252969	0.228229	0.266761	0.299227	0.261803	0.260086	0.240491	0.228011	0.254683	0.252614	0.22925	0.249981
197	2	0.201116	0.0535024	0.203757	0	0	0	0.0585649	0	0	0.0401693	0	0.0986672	0	0	0.0472271	0.0495645	0.0755886	0.0517056	0.425392	0.182497	0.315605	0.0616024	0.0773295	0.0886311	0	0.0600761	0	0.160684	0	0	0.0294882	0	0	0.0411794	0	0.098994	0	0.0289495	0	0	0.0319835	0	0.0511414	0.0418677	0	0.0392034	0.0998148	0
197	3	0	0.0697311	0.0267118	0.0438461	0	0	0	0.030872	0.0152302	0	0	0	0	0	0	0.042897	0.0465462	0.0618726	0.0551979	0.169877	0.0696491	0	0	0.0257444	0	0	0	0.0170658	0	0.042182	0.0139042	0	0.0178159	0.0191644	0.0469503	0	0	0.047351	0	0	0	0	0.014183	0.0324712	0.0461858	0	0.0137977	0.0203154
197	4	0	0	0.0202997	0	0	0	0	0.0129612	0	0	0	0	0	0	0	0.0310289	0.0132265	0.0151527	0.0228799	0.0206875	0	0	0	0.012419	0	0	0	0	0	0	0	0	0	0	0	0.0175754	0	0	0	0	0	0	0	0	0	0	0	0
197	5	0.0339704	0.00331555	0.00583377	0	0	0	0	0.00184558	0	0	0	0	0.00589829	0.00525815	0	0.0284347	0.0288417	0.0510536	0.0404883	0.0980435	0.0788876	0.015076	0	0.0266597	0	0	0	0.00434226	0	0.00637834	0	0	0	0	0	0.00658313	0	0	0.00919726	0	0	0	0	0.00237947	0	0	0	0
197	6	0	0.017997	0.00852619	0.00541298	0.0150461	0.00560739	0	0.00388581	0.00582984	0.00668627	0.00928612	0.0128302	0.013046	0.00384939	0.00220615	0.0427151	0.0348584	0.0388048	0	0.0286671	0.0217207	0.0113211	0.0132125	0.0127074	0.0138026	0	0.0081244	0.00580188	0.0109566	0.0036588	0.00516544	0.00424976	0.00335136	0.0089819	0.0106826	0.00246401	0.00271073	0.00347151	0.0107371	0.0134551	0.00782829	0.00544084	0.0102652	0.00495662	0.00705932	0.00544071	0.00511578	0.0114575
197	7	0	0.00300947	0.00185749	0	0	0	0	0	0	0.00216799	0	0	0	0	0	0.0346811	0.0208125	0.0345012	0.0187202	0.0367006	0.0369302	0.00313101	0.00209339	0	0	0.00139566	0	0	0	0	0	0	0	0.0047463	0.00235057	0.00208374	0	0	0	0	0	0	0	0	0	0	0	0
197	8	0	0	0	0	0	0	0	0	0	0	0	0	0	0	0	0.0372575	0.0408642	0.0553067	0.0256306	0.0065785	0.0228007	0	0	0	0	0	0	0	0	0	0	0	0	0	0.00171889	0	0	0	0	0	0	0	0	0	0	0	0	0
197	9	0	0	0	0	0.00163137	0	0	0	0	0	0.00206834	0	0	0	0	0.033257	0.0451857	0.0609033	0.00444835	0.0136666	0.0124136	0	0.00170342	0	0	0	0.00140142	0	0	0	0	0	0	0	0	0	0	0.00123748	0	0.00168701	0	0	0.00224084	0	0	0	0	0
197	10	0	0	0	0	0	0	0	0	0	0	0	0	0	0	0	0.076858	0.0679047	0.078689	0.0149963	0.013328	0.0121565	0	0	0	0	0	0	0	0	0	0	0	0	0	0	0	0	0	0	0	0	0	0	0	0	0	0	0
197	11	0.00273899	0	0	0	0	0	0	0	0	0	0	0	0	0	0	0.0491936	0.0614284	0.0516121	0	0.00147393	0	0	0	0	0	0	0	0	0	0	0	0	0	0	0	0	0	0	0	0	0	0	0	0	0	0	0.00137167	0
197	12	0	0.00276762	0.00456057	0.00540543	0.00963635	0.00719524	0.00833948	0.00384838	0.00408198	0.00405076	0.00224976	0.00166086	0.00425213	0.00500495	0.00244616	0.0429227	0.104714	0.0465826	0.0129403	0.00912012	0.00623692	0	0.00363979	0.0053433	0.0035958	0.00612854	0.0040662	0.00333451	0.00908555	0.00243559	0.00329356	0	0	0.00834724	0.00432415	0.00497537	0	0.00455659	0.00371912	0.00301684	0.00911201	0.00476029	0	0.00514452	0	0.00804245	0.0064572	0.00327195
197	13	0	0	0	0.00192208	0.00165024	0	0	0.00228157	0	0	0	0	0.00155685	0	0	0.0742746	0.0755886	0.100995	0	0	0.00209163	0	0	0	0	0	0.00370359	0	0.0018887	0	0	0	0	0	0	0	0	0.00271794	0	0	0	0	0	0	0	0.00201946	0	0.00171512
197	14	0.0873258	0.140448	0.0970103	0.152851	0.144875	0.146963	0.122466	0.120362	0.136615	0.128434	0.134353	0.0882904	0.125063	0.12201	0.123199	0.114964	0.077669	0.0861242	0.0540976	0.0707511	0.0812804	0.103134	0.128574	0.104544	0.100022	0.0915285	0.102836	0.143684	0.171796	0.188552	0.0800148	0.092156	0.0805853	0.14586	0.117817	0.106492	0.151781	0.145658	0.121354	0.0655061	0.086158	0.0851054	0.127284	0.145201	0.0997166	0.11445	0.117128	0.151774
197	15	0.0127135	0.0259671	0.038839	0.0186901	0.0285949	0.0251443	0.0168605	0.0299093	0.0162875	0.0290775	0.022603	0.020085	0.0269585	0.022453	0.0227377	0.0891295	0.0804429	0.0435333	0.0112396	0.013025	0.00604893	0.0209316	0.0274854	0.0342437	0.019097	0.0211006	0.0237116	0.0206279	0.0353805	0.0279214	0.0126214	0.0196789	0.024095	0.0307447	0.0277177	0.0225946	0.0152997	0.0384051	0.0223707	0.0143214	0.0116606	0.0204383	0.0151117	0.0321433	0.0310878	0.0258908	0.0231938	0.0350395
197	16	0	0	0	0	0	0	0	0	0	0	0	0	0	0	0	0.0365108	0.0209088	0.0111458	0	0	0.00603034	0	0	0	0	0	0	0	0	0	0	0	0	0	0	0	0	0	0	0	0	0	0	0	0	0	0	0
197	17	0.00291999	0.00269646	0.00821888	0.0096205	0.00311068	0	0	0.0041462	0	0	0.00272839	0.00341929	0.00622267	0	0.0119658	0.0369269	0.022624	0.0111341	0.00432394	0.00239323	0.00344873	0	0.00499556	0.00407557	0.00216075	0.0098741	0.00262992	0.0141371	0.00669101	0.00404213	0.00586339	0.00347708	0.00538397	0.00247615	0.0148412	0.00679884	0.006052	0.00585437	0.00172616	0.00543177	0.00337338	0.00519825	0	0.00869605	0.00838884	0.00286014	0	0.00213119
197	18	0	0.00274747	0	0.0016179	0.00158737	0	0	0.00282081	0.00242602	0	0	0	0.00527316	0	0	0.025454	0.0284832	0.0308673	0	0	0.00674698	0	0.00163155	0	0	0	0.00488317	0	0.00397253	0.00179763	0.00229272	0.00179033	0	0.00661728	0	0.00350328	0.00427875	0	0	0	0.00391484	0	0.002339	0	0	0.00142345	0.00132336	0.00153818
197	19	0	0.00277916	0	0	0	0	0	0	0	0	0	0	0	0	0	0.0182509	0.0237074	0.0226416	0.00207571	0	0	0	0.00209736	0	0	0	0	0.00288851	0	0	0	0	0	0	0	0	0	0	0	0	0	0.00126824	0	0	0	0	0	0
197	20	0	0	0	0	0	0	0	0	0	0	0	0	0	0	0	0.0250365	0.0341433	0.0240565	0.00388603	0	0	0	0	0	0	0	0	0	0	0	0	0	0	0	0	0	0	0	0	0	0	0	0	0	0	0	0	0
197	21	0	0	0	0.00169443	0	0	0.00278258	0	0	0	0	0	0	0	0	0.0286472	0.0238569	0.0214021	0.00269017	0.0016728	0	0	0	0	0	0	0	0	0	0	0	0	0	0	0	0	0	0	0	0	0	0	0	0	0	0	0	0
197	22	0	0	0	0	0	0	0	0	0	0	0	0	0	0	0	0.0174152	0.0125521	0.0304346	0	0.00147038	0	0	0	0	0	0	0	0	0	0	0	0	0	0	0	0	0	0	0	0	0	0	0	0	0	0	0	0
197	23	0	0	0	0	0	0	0	0	0	0	0	0	0	0	0	0.0212533	0.0222098	0.0168885	0	0	0	0	0	0	0	0	0	0	0	0	0	0	0	0	0	0	0	0	0	0	0	0	0	0	0	0	0	0
197	24	0	0	0	0	0	0	0	0	0	0	0	0	0	0	0	0.00593885	0.00328233	0.00687848	0	0	0	0	0	0	0	0	0	0	0	0	0	0	0	0	0	0	0	0	0	0	0	0	0	0	0	0	0	0
197	25	0	0	0	0	0	0	0	0	0	0	0	0	0	0	0	0.00663053	0.00578882	0.00545617	0	0	0	0	0	0	0	0	0	0	0	0	0	0	0	0	0	0	0	0	0	0	0	0	0	0	0	0	0	0
197	26	0	0	0	0	0	0	0	0	0	0	0	0	0	0	0	0.00257714	0.00706571	0.00536095	0	0	0	0	0	0	0	0	0	0	0	0	0	0	0	0	0	0	0	0	0	0	0	0	0	0	0	0	0	0
197	27	0	0	0	0	0	0	0	0	0	0	0	0	0	0	0	0.00305798	0.00434636	0.00363591	0	0	0	0	0	0	0	0	0	0	0	0	0	0	0.00168739	0	0	0	0	0	0	0	0	0	0	0	0	0	0	0
197	28	0	0	0	0	0	0	0	0	0	0	0	0	0	0	0	0.00378864	0.00352075	0.00546443	0	0	0	0	0	0	0	0	0	0	0	0	0	0	0	0	0	0	0	0	0	0	0	0	0	0	0	0	0	0
197	29	0	0	0	0	0	0	0	0.00261536	0.0024696	0.00160934	0	0.00135801	0	0.00116691	0.00256321	0.00706534	0.00115443	0.00338031	0	0	0	0	0	0	0.001205	0	0	0	0	0	0	0	0	0	0	0	0	0	0	0	0	0	0	0	0	0	0	0
197	30	0	0	0	0	0	0	0	0	0	0	0	0	0	0	0	0	0	0	0	0	0	0	0	0	0	0	0	0	0	0	0	0	0	0	0	0	0	0	0	0	0	0	0	0	0	0	0	0
197	31	0	0	0	0	0	0	0	0	0	0	0	0	0	0	0	0	0.00139145	0	0	0	0	0	0	0.0015262	0	0	0	0	0	0	0	0.00251914	0	0	0	0	0	0	0	0	0	0	0	0	0	0.00158344	0	0
197	32	0	0	0	0	0	0	0	0	0	0	0	0	0	0	0	0	0	0	0	0	0	0	0	0	0	0	0	0	0	0	0	0	0	0	0	0	0	0	0	0	0	0	0	0	0	0	0	0
197	33	0	0	0	0	0	0	0	0	0	0	0	0	0	0	0	0	0	0	0	0	0	0	0	0	0	0	0	0	0	0	0	0	0	0	0	0	0	0	0	0	0	0	0	0	0	0	0	0
197	34	0	0	0	0	0	0	0	0	0	0	0	0	0	0	0	0	0	0	0	0	0	0	0	0	0	0	0	0	0	0	0	0	0	0	0	0	0	0	0	0	0	0	0	0	0	0	0	0
197	35	0	0	0	0	0	0	0	0	0	0	0	0	0	0	0	0	0	0	0	0	0	0	0	0	0	0	0	0	0	0	0	0	0	0	0	0	0	0	0	0	0	0	0	0	0	0	0	0
197	36	0	0	0	0	0	0	0	0	0	0	0	0	0	0	0	0	0	0	0	0	0	0	0	0	0	0	0	0	0	0	0	0	0	0	0	0	0	0	0	0	0	0	0	0	0	0	0	0
197	37	0	0	0	0	0	0	0	0	0	0	0	0	0	0	0	0.000991792	0	0	0	0	0	0	0	0	0	0	0	0	0	0	0	0	0	0	0	0	0	0	0	0	0	0	0	0	0	0	0	0
197	38	0	0	0	0	0	0	0	0	0	0	0	0	0	0	0	0	0	0	0	0	0	0	0	0	0	0	0	0	0	0	0	0	0	0	0	0	0	0	0	0	0	0	0	0	0	0	0	0
197	39	0	0	0	0	0	0	0	0	0	0	0	0	0	0	0	0	0	0	0	0	0	0	0	0	0	0	0	0	0	0	0	0	0	0	0	0	0	0	0	0	0	0	0	0	0	0	0	0
197	40	0	0	0	0	0	0	0	0	0	0	0	0	0	0	0	0	0	0	0	0	0	0	0	0	0	0	0	0	0	0	0	0	0	0	0	0	0	0	0	0	0	0	0	0	0	0	0	0
197	41	0	0	0	0	0	0	0	0	0	0	0	0	0	0	0	0	0	0	0	0	0	0	0	0	0	0	0	0	0	0	0	0	0	0	0	0	0	0	0	0	0	0	0	0	0	0	0	0
203	0	0.56791	0.556782	0.560638	0.633076	0.62559	0.631173	0.630948	0.639426	0.651491	0.624307	0.624407	0.606938	0.632474	0.632633	0.63627	0.127705	0.116758	0.121866	0.389124	0.379031	0.381718	0.579232	0.571568	0.563721	0.616031	0.611241	0.605723	0.642874	0.63104	0.650129	0.613895	0.609606	0.617071	0.611573	0.592202	0.603203	0.629621	0.632226	0.631855	0.627771	0.630167	0.621456	0.62743	0.628687	0.631678	0.631385	0.636046	0.629735
203	1	0.250151	0.259192	0.254243	0.276354	0.28257	0.270294	0.283836	0.275578	0.26813	0.276386	0.27227	0.277148	0.282316	0.283123	0.282155	0.0796966	0.0706411	0.0897871	0.182037	0.17846	0.177828	0.253695	0.257632	0.254833	0.273518	0.274232	0.276398	0.278379	0.280209	0.27248	0.285358	0.279654	0.287055	0.269407	0.283891	0.279022	0.283097	0.281174	0.282946	0.288611	0.279874	0.286678	0.278653	0.282813	0.280307	0.278894	0.276867	0.277569
203	2	0.133188	0.13574	0.134292	0.0721905	0.0778825	0.0805038	0.0777386	0.0757839	0.0748993	0.0858422	0.0838593	0.0868603	0.0717825	0.0753692	0.0696867	0.0485524	0.0487823	0.0471258	0.190387	0.191095	0.191625	0.12348	0.120285	0.127609	0.0879692	0.0903645	0.0889471	0.0702956	0.0758615	0.0688372	0.0852319	0.0857069	0.0829922	0.0955706	0.0961566	0.0956416	0.072708	0.0755344	0.0716913	0.0728866	0.076559	0.0702265	0.0754762	0.0756717	0.0779728	0.0745654	0.0755773	0.0754641
203	3	0.0363395	0.0380148	0.0361807	0.00937224	0.00991137	0.0131701	0.00599634	0.007568	0.00470743	0.0115826	0.0159393	0.0149569	0.00900437	0.00825904	0.00780854	0.0308722	0.0409185	0.0421652	0.0734827	0.0742268	0.0787964	0.0327782	0.0329291	0.0378388	0.0144091	0.0180068	0.0160252	0.00845174	0.0079087	0.00784253	0.0133272	0.0133498	0.0117395	0.0175103	0.0213681	0.0170961	0.0110947	0.0105624	0.0120588	0.00904196	0.00864455	0.010582	0.00803907	0.00841359	0.00658011	0.0129543	0.011097	0.0142148
203	4	0.0106721	0.00920212	0.0112903	0.0022959	0.000402008	0.0043026	0	0.000816825	0	0.00188266	0.00352401	0.00416936	0	0.000616266	0.000514585	0.0422963	0.0435842	0.0362125	0.0866762	0.0862295	0.0838553	0.0108154	0.0151701	0.0154187	0.00368057	0.00234198	0.00519928	0	0	0.000711229	0.0021875	0.00485573	0.000587993	0.00212331	0.00508475	0.00373932	0.00113842	0.000502537	0.0014487	0.000596469	0.00133775	0.00342259	0.00220076	0.00158284	0.00196141	0.0016656	0	0.00136925
203	5	0.000445853	0.000562666	0.00122944	0	0	0	0	0	0	0	0	0	0	0	0	0.0267922	0.0327881	0.0284409	0.027055	0.0319017	0.0298936	0	0	0.000579035	0	0.000567273	0	0	0	0	0	0	0	0.000772814	0.000489313	0	0	0	0	0	0	0.000733247	0	0	0	0	0	0
203	6	0	0.000507614	0.000569405	0	0.000380173	0.000556611	0	0	0	0	0	0	0	0	0	0.0575284	0.0577124	0.0568817	0.0330672	0.0342707	0.0309667	0	0	0	0	0	0	0	0.00072535	0	0	0.00068034	0	0	0.00037651	0.000625447	0	0	0	0	0	0	0	0	0.00150036	0.000536351	0	0.00115075
203	7	0	0	0	0	0	0	0	0	0	0	0	0	0	0	0	0.0386243	0.0382528	0.0433227	0.0103051	0.00981249	0.0108286	0	0	0	0	0	0	0	0	0	0	0	0.000553843	0	0	0.000672198	0	0	0	0	0	0	0	0	0	0	0	0
203	8	0	0	0	0	0	0	0	0	0	0	0	0	0	0	0	0.0665045	0.0643767	0.0686218	0.00708826	0.0112475	0.00920235	0	0	0	0	0	0	0	0	0	0	0	0	0	0	0	0	0	0	0	0	0	0	0	0	0	0	0
203	9	0	0	0	0	0	0	0	0	0	0	0	0	0	0	0	0.0484164	0.0493155	0.0423306	0	0.00181371	0.00118808	0	0	0	0	0	0	0	0	0	0	0	0	0	0	0	0	0	0	0	0	0	0	0	0	0	0	0
203	10	0	0	0	0	0	0	0	0	0	0	0	0	0	0	0	0.0609285	0.0677088	0.0654801	0.000777115	0.00191201	0.00159046	0	0	0	0	0	0	0	0	0	0	0	0	0	0	0	0	0	0	0	0	0	0	0	0	0	0	0
203	11	0	0	0	0	0	0	0	0	0	0	0	0	0	0	0	0.0558964	0.0506483	0.0534093	0	0	0	0	0	0	0	0	0	0	0	0	0	0	0	0	0	0	0	0	0	0	0	0	0	0	0	0	0	0
203	12	0	0	0	0	0	0	0	0	0	0	0	0	0	0	0	0.0496404	0.0479826	0.0517558	0	0	0	0	0	0	0	0	0	0	0	0	0	0	0	0	0	0	0	0	0	0	0	0	0	0	0	0	0	0
203	13	0	0	0	0	0	0	0	0	0	0	0	0	0	0	0	0.0408003	0.0442506	0.0448109	0	0	0	0	0	0	0	0	0	0	0	0	0	0	0	0	0	0	0	0	0	0	0	0	0	0	0	0	0	0
203	14	0	0	0	0	0	0	0	0	0	0	0	0	0	0	0	0.0374003	0.0347874	0.037866	0	0	0	0	0	0	0	0	0	0	0	0	0	0	0	0	0	0	0	0	0	0	0	0	0	0	0	0	0	0
203	15	0	0	0	0	0	0	0	0	0	0	0	0	0	0	0	0.0337283	0.0307888	0.026622	0	0	0	0	0	0	0	0	0	0	0	0	0	0	0	0	0	0	0	0	0	0	0	0	0	0	0	0	0	0
203	16	0	0	0	0	0	0	0	0	0	0	0	0	0	0	0	0.0276082	0.0309221	0.0274487	0	0	0	0	0	0	0	0	0	0	0	0	0	0	0	0	0	0	0	0	0	0	0	0	0	0	0	0	0	0
203	17	0	0	0	0	0	0	0	0	0	0	0	0	0	0	0	0.0278802	0.0267903	0.023811	0	0	0	0	0	0	0	0	0	0	0	0	0	0	0	0	0	0	0	0	0	0	0	0	0	0	0	0	0	0
203	18	0.0012935	0	0	0.00298957	0.00326342	0	0	0	0	0	0	0.00751207	0	0	0.00356529	0.0213522	0.024791	0.018685	0	0	0.00250676	0	0	0	0	0.00324627	0.00770795	0	0	0	0	0.00523281	0	0	0	0	0	0	0	0	0.00290728	0.00633078	0.00820078	0	0	0	0	0
203	19	0	0	0	0.00317475	0	0	0	0	0	0	0	0.00241549	0.00442328	0	0	0.0227122	0.0230583	0.0213306	0	0	0	0	0.00241552	0	0.00439239	0	0	0	0.00425557	0	0	0	0	0.00304256	0	0	0.00234097	0	0	0	0	0	0	0.00283162	0	0	0	0
203	20	0	0	0.00155662	0	0	0	0	0.000827389	0	0	0	0	0	0	0	0.0163201	0.0170605	0.0168661	0	0	0	0	0	0	0	0	0	0	0	0	0	0	0	0	0.000431498	0	0	0	0	0.000535408	0	0	0	0	0	0	0	0
203	21	0	0	0	0	0	0	0	0	0	0	0	0	0	0	0	0.0157761	0.0150612	0.0132341	0	0	0	0	0	0	0	0	0	0	0	0	0	0	0	0	0	0	0	0	0	0	0	0	0	0	0	0	0	0
203	22	0	0	0	0	0	0	0	0	0	0	0	0	0	0	0	0.0117199	0.00910305	0.00977539	0	0	0	0	0	0	0	0	0	0	0	0	0	0	0	0	0	0	0	0	0	0	0	0	0	0	0	0	0	0
203	23	0	0	0	0	0	0	0	0	0	0	0	0	0	0	0	0.00508629	0.00916666	0.00677223	0	0	0	0	0	0	0	0	0	0	0	0	0	0	0	0	0	0	0	0	0	0	0	0	0	0	0	0	0	0
203	24	0	0	0	0	0	0	0	0	0	0	0	0	0	0	0	0.00344569	0.00293152	0.00325866	0	0	0	0	0	0	0	0	0	0	0	0	0	0	0	0	0	0	0	0	0	0	0.000510109	0	0	0	0	0	0	0
203	25	0	0	0	0	0	0	0	0	0	0	0	0	0	0	0	0.00226487	0.00152338	0.00211995	0	0	0	0	0	0	0	0	0	0	0	0	0	0	0	0	0	0	0	0	0	0	0	0	0	0	0	0	0	0
203	26	0	0	0	0	0	0	0	0	0	0	0	0	0	0	0	0.000451782	0	0	0	0	0	0	0	0	0	0	0	0	0	0	0	0	0	0	0	0	0	0	0	0	0	0.000570839	0	0	0	0	0	0
203	27	0	0	0	0	0	0	0	0	0	0	0	0	0	0	0	0	0	0	0	0	0	0	0	0	0	0	0	0	0	0	0	0	0	0	0	0	0	0	0	0	0	0	0	0	0	0	0	0
203	28	0	0	0	0	0	0	0	0	0	0	0	0	0	0	0	0	0.000296191	0	0	0	0	0	0	0	0	0	0	0	0	0	0	0	0	0	0	0	0	0	0	0	0	0	0	0	0	0	0	0
203	29	0	0	0	0	0	0	0	0	0	0	0	0	0	0	0	0	0	0	0	0	0	0	0	0	0	0	0	0	0	0	0	0	0	0	0	0	0	0	0	0	0	0	0	0	0	0	0	0
203	30	0	0	0	0	0	0	0	0	0	0	0	0	0	0	0	0	0	0	0	0	0	0	0	0	0	0	0	0	0	0	0	0	0	0	0	0	0	0	0	0	0	0	0	0	0	0	0	0
203	31	0	0	0	0	0	0	0	0	0	0	0	0	0	0	0	0	0	0	0	0	0	0	0	0	0	0	0	0	0	0	0	0	0	0	0	0	0	0	0	0	0	0	0	0	0	0	0	0
203	32	0	0	0	0	0	0	0.0014812	0	0	0	0	0	0	0	0	0	0	0	0	0	0	0	0	0	0	0	0	0	0	0	0	0	0	0	0	0	0	0	0	0	0	0	0	0	0	0	0	0.000496984
203	33	0	0	0	0.000546536	0	0	0	0	0.000772327	0	0	0	0	0	0	0	0	0	0	0	0	0	0	0	0	0	0	0	0	0	0	0	0	0	0	0	0	0	0	0.000557551	0	0	0	0	0	0	0.00041226	0
203	34	0	0	0	0	0	0	0	0	0	0	0	0	0	0	0	0	0	0	0	0	0	0	0	0	0	0	0	0	0	0	0	0	0	0	0	0	0	0	0	0	0	0	0	0	0	0	0	0
203	35	0	0	0	0	0	0	0	0	0	0	0	0	0	0	0	0	0	0	0	0	0	0	0	0	0	0	0	0	0	0	0	0	0	0	0	0	0	0	0	0	0	0	0	0	0	0	0	0
203	36	0	0	0	0	0	0	0	0	0	0	0	0	0	0	0	0	0	0	0	0	0	0	0	0	0	0	0	0	0	0	0	0	0	0	0	0	0	0	0	0	0	0	0	0	0	0	0	0
203	37	0	0	0	0	0	0	0	0	0	0	0	0	0	0	0	0	0	0	0	0	0	0	0	0	0	0	0	0	0	0	0	0	0	0	0	0	0	0	0	0	0	0	0	0	0	0	0	0
203	38	0	0	0	0	0	0	0	0	0	0	0	0	0	0	0	0	0	0	0	0	0	0	0	0	0	0	0	0	0	0	0	0.000914714	0	0	0	0	0	0	0	0	0	0	0	0	0	0	0	0
203	39	0	0	0	0	0	0	0	0	0	0	0	0	0	0	0	0	0	0	0	0	0	0	0	0	0	0	0	0	0	0	0	0	0	0	0	0	0	0	0	0	0	0	0	0	0	0	0	0
203	40	0	0	0	0	0	0	0	0	0	0	0	0	0	0	0	0	0	0	0	0	0	0	0	0	0	0	0	0	0	0	0	0	0	0	0	0	0	0	0	0	0	0	0	0	0	0	0	0
203	41	0	0	0	0	0	0	0	0	0	0	0	0	0	0	0	0	0	0	0	0	0	0	0	0	0	0	0	0	0	0	0	0	0	0	0	0	0	0	0	0	0	0	0	0	0	0	0	0
203	42	0	0	0	0	0	0	0	0	0	0	0	0	0	0	0	0	0	0	0	0	0	0	0	0	0	0	0	0	0	0	0	0	0	0	0	0	0	0	0	0	0	0	0	0	0	0	0	0
204	0	0.589787	0.586031	0.587767	0.620178	0.624267	0.622006	0.644408	0.641531	0.645731	0.614004	0.618396	0.622026	0.640215	0.637264	0.628145	0.15634	0.159622	0.165891	0.462146	0.449821	0.452998	0.612575	0.594731	0.59557	0.618731	0.605673	0.62008	0.630416	0.656037	0.640747	0.62773	0.620237	0.622862	0.595186	0.603257	0.607007	0.626703	0.6308	0.62898	0.64027	0.628241	0.623414	0.634298	0.63205	0.624983	0.633545	0.630277	0.638967
204	1	0.256609	0.25935	0.259533	0.289599	0.290583	0.284497	0.28354	0.278205	0.289801	0.277348	0.277212	0.286387	0.280255	0.280787	0.288855	0.090258	0.0916569	0.0943861	0.214158	0.209408	0.206305	0.261497	0.268986	0.264134	0.280857	0.283619	0.282264	0.278974	0.276427	0.287848	0.285663	0.282998	0.282093	0.278502	0.275273	0.288436	0.289248	0.282631	0.285036	0.279215	0.288252	0.282301	0.281628	0.276994	0.287492	0.284449	0.28592	0.282428
204	2	0.130167	0.129924	0.127986	0.0718533	0.0706298	0.0669717	0.0659054	0.059146	0.0560152	0.0727386	0.0735678	0.073877	0.0586221	0.058599	0.0635022	0.0564112	0.0559993	0.0535635	0.210533	0.209408	0.215038	0.105389	0.111543	0.122319	0.0768662	0.0840255	0.0816764	0.0645146	0.0490435	0.0595211	0.0660481	0.0641462	0.067251	0.0887163	0.0880482	0.0848087	0.0626703	0.0587791	0.0619479	0.0580094	0.0576504	0.0552839	0.0598777	0.0584205	0.0619983	0.0616305	0.0630277	0.0596904
204	3	0.0174838	0.0183863	0.0198178	0.00219922	0.00182999	0.00132138	0.00138218	0	0	0.000412833	0.00180129	0.000184987	0.000212942	0	0.000328322	0.0299325	0.0244099	0.0236975	0.0582969	0.0602302	0.0589444	0.00522201	0.0096249	0.00919264	0.000825641	0.0038922	0.00550876	0.000452643	0	0	0.00025217	0	0	0.000427106	0.00186747	0.00644583	0	0	0	0	0	0.000210046	0	0	0	0	0	0.000255002
204	4	0	0	0	0	0	0	0	0	0	0	0	0	0	0	0	0.0260182	0.0221485	0.0214253	0.0356427	0.0454903	0.0452998	0	0	0	0	0	0	0	0	0	0	0	0	0	0	0	0	0	0	0	0	0	0	0	0	0	0	0
204	5	0	0	0	0	0	0	0	0	0	0	0	0	0	0	0	0.0169498	0.0136405	0.0175864	0.00328621	0.00466946	0.000703008	0	0	0	0	0	0	0	0	0	0	0	0	0	0	0	0	0	0	0	0	0	0	0	0	0	0	0
204	6	0.00224943	0	0.000683681	0.000238236	0.000570267	0.00119999	0.000507056	0	0	0.00142092	0.000416679	0	0.000469057	0.000844077	0.00104954	0.0520365	0.0528882	0.0475831	0.0113096	0.00907104	0.0126636	0.000739666	0.0010924	0.000517902	0.000933578	0	0.00145392	0.00447355	0.00246946	0.00112355	0.00102412	0.00215697	0.00286508	0	0.000836653	0	0	0.00106605	0.000755787	0.00158722	0.00133202	0.000767927	0.00245631	0.00105374	0.00516789	0.00108169	0.00179169	0.000776474
204	7	0	0	0	0	0	0	0.00094001	0	0.00207248	0.000348185	0.00036085	0.000227626	0.000656196	0	0	0.0255577	0.0296748	0.030682	0	0.0028833	0.000347959	0	0.000390741	0	0.000496502	0.00111412	0.000269986	0.000509755	0	0	0	0	0	0.000387742	0	0	0	0	0.000314055	0.00040642	0.000366897	0	0.000421706	0	0	0	0.000636593	0.000378931
204	8	0.000909807	0.00107935	0	0	0	0	0	0	0	0.000290462	0	0	0	0	0.000511985	0.0808177	0.0784947	0.0746248	0.00212856	0.00656227	0.00454945	0	0	0	0	0.000216881	0	0	0	0.000643755	0	0	0.000431457	0.000408273	0.000681973	0.000464249	0	0	0.000222312	0.000368395	0.000486287	0	0	0.000349534	0	0.000328795	0.000331704	0
204	9	0	0	0	0	0	0	0	0.000469204	0	0	0	0	0	0	0	0.0501945	0.0538455	0.0475831	0	0.000600729	0	0	0	0	0	0	0	0	0	0	0	0	0	0.000222871	0	0	0	0	0	0	0	0	0	0	0	0	0	0
204	10	0	0	0	0	0	0	0	0	0	0	0	0	0	0	0	0.07368	0.074905	0.076705	0.000388663	0.00102985	0.000570881	0	0	0	0	0	0	0	0	0	0	0	0	0	0	0	0	0	0	0	0	0	0	0	0	0	0	0
204	11	0	0	0	0	0	0	0	0	0	0	0	0	0	0	0	0.0465105	0.0466661	0.0527834	0	0	0	0	0	0	0	0	0	0	0	0	0	0	0	0	0	0	0	0	0	0	0	0	0	0	0	0	0	0
204	12	0	0	0	0	0	0	0	0	0	0	0	0	0	0	0	0.0566415	0.0610248	0.0577237	0	0	0	0	0	0	0	0	0	0	0	0	0	0	0	0	0	0	0	0	0	0	0	0	0	0	0	0	0	0
204	13	0	0	0	0	0	0	0	0	0	0	0	0	0	0	0	0.0458197	0.0356577	0.0481031	0	0	0	0	0	0	0	0	0	0.000549842	0	0	0	0	0	0	0	0	0	0	0	0.000402286	0	0	0	0	0	0	0	0
204	14	0	0	0	0	0	0	0	0	0	0	0	0	0	0	0	0.0356887	0.0327859	0.0374424	0	0	0	0	0	0	0	0	0	0	0	0	0	0	0	0	0	0	0	0	0	0	0	0	0	0	0	0	0	0
204	15	0	0	0	0	0	0	0	0	0	0	0	0	0	0	0	0.0260182	0.0279996	0.023396	0	0	0	0	0	0	0	0	0	0	0	0	0	0	0	0	0	0	0	0	0	0	0	0	0	0	0	0	0	0
204	16	0	0	0	0	0	0	0	0	0	0	0	0	0	0	0	0.0287812	0.0287176	0.0256518	0	0	0	0	0	0	0	0	0	0	0	0	0	0	0	0	0	0	0	0	0	0	0	0	0	0	0	0	0	0
204	17	0	0	0	0	0	0	0	0	0	0	0	0	0	0	0	0.0219473	0.0248886	0.0204449	0	0	0	0	0	0	0	0	0	0	0	0	0	0	0	0	0	0	0	0	0	0	0	0	0	0	0	0	0	0
204	18	0.00243139	0.00431446	0.00359305	0.0150263	0.0107364	0.0210281	0.000856605	0.0182589	0.00528753	0.029828	0.0238829	0.0166887	0.0139658	0.0218695	0.0147996	0.02049	0.021827	0.0224071	0.000332798	0	0	0.00880618	0.00815974	0.00285063	0.0206669	0.0196148	0.00645885	0.0201092	0.00925297	0.005723	0.0174777	0.0245265	0.0234701	0.029647	0.0285034	0.0128386	0.020633	0.023143	0.0186159	0.0175063	0.0231886	0.037052	0.0204661	0.0302175	0.0203583	0.0122931	0.0159317	0.014985
204	19	0	0	0	0.000218947	0.000948787	0.00271347	0.00140109	0.00180367	0.00109297	0.00328083	0.00213847	0.000293723	0.00516784	0.000636348	0.00241568	0.0202881	0.0163603	0.0176182	0	0	0.00106055	0.00228539	0.0027591	0.00281485	0	0.00150117	0.00206464	0	0.00628952	0.00439379	0.00153158	0.00509787	0.00102769	0.00461775	0.00109014	0	0.000336013	0.00320319	0.00382594	0.00183965	0.000482557	0.00042774	0.000852321	0.00048509	0	0.00464568	0.00141753	0.00155989
204	20	0.000363049	0.000914716	0.000619918	0.000686913	0.000214713	0.000261734	0	0.000586336	0	0	0.0016687	0.000314469	0.000436944	0	0.00039262	0.0113088	0.0185779	0.0128772	0.000465214	0.000498801	0.00059447	0.00296397	0.00219831	0.00208215	0.000311332	0.000343619	0.000223523	0	0.000480984	0	0.000273672	0.000516717	0	0.00121109	0.000442771	0	0.000409478	0.000377939	0.000302333	0.000395258	0	0	0	0.000429945	0	0.00202698	0.000666431	0.000616257
204	21	0	0	0	0	0	0	0	0	0	0	0.000389633	0	0	0	0	0.00919943	0.0119224	0.0118706	0	0	0	0	0	0.000519679	0	0	0	0	0	0	0	0	0	0.000284168	0	0	0	0	0	0	0	0	0	0	0	0	0	0
204	22	0	0	0	0	0	0	0	0	0	0	0.000166256	0	0	0	0	0.00760693	0.00776672	0.00424178	0.000882788	0.000327278	0.000924237	0.000521326	0.00051425	0	0	0	0	0	0	0	0	0	0	0	0	0	0	0	0	0	0	0	0	0	0	0	0	0
204	23	0	0	0	0	0	0	0	0	0	0	0	0	0	0	0	0.00762968	0.00589611	0.00546022	0	0	0	0	0	0	0	0	0	0	0	0	0	0	0	0	0	0	0	0	0	0	0	0	0	0	0	0	0	0
204	24	0	0	0	0	0	0	0	0	0	0	0	0	0	0	0	0.0017448	0.00121677	0.00332131	0	0	0	0	0	0	0	0	0	0	0	0	0	0	0	0	0	0	0	0	0	0	0	0	0	0	0	0	0	0
204	25	0	0	0	0	0	0	0	0	0	0	0	0	0	0	0	0.00125948	0.00111359	0.000947907	0	0	0	0	0	0	0	0	0	0	0	0	0	0	0	0	0	0	0	0	0	0	0	0	0	0	0	0	0	0
204	26	0	0	0	0	0	0	0	0	0	0	0	0	0	0	0	0.000246082	0.000293768	0.00114176	0	0	0	0	0	0	0	0	0	0	0	0	0	0	0	0	0	0	0	0	0	0	0	0	0	0	0	0	0	0
204	27	0	0	0	0	0	0	0	0	0	0	0	0	0	0	0	0.00062364	0	0.000565772	0	0	0	0	0	0	0	0	0	0	0	0	0	0	0	0	0	0	0	0	0	0	0	0	0	0	0	0	0	0
204	28	0	0	0	0	0	0	0	0	0	0	0	0	0	0	0	0	0	0	0	0	0	0	0	0	0	0	0	0	0	0	0	0	0	0	0	0	0	0	0	0	0	0	0	0	0	0	0	0
204	29	0	0	0	0	0	0	0	0	0	0	0	0	0	0	0	0	0	0	0	0	0	0	0	0	0	0	0	0	0	0	0	0	0	0	0	0	0	0	0	0	0	0	0	0	0	0	0	0
204	30	0	0	0	0	0	0	0	0	0	0	0	0	0	0	0	0	0	0.000275541	0	0	0	0	0	0	0	0	0	0	0	0	0	0	0	0	0	0	0	0	0	0	0	0	0	0	0	0	0	0
204	31	0	0	0	0	0	0	0	0	0	0	0	0	0	0	0	0	0	0	0	0	0	0	0	0	0	0	0	0	0	0	0	0	0	0	0	0	0	0	0	0	0	0	0	0	0	0	0	0
204	32	0	0	0	0	0	0	0	0	0	0	0	0	0	0	0	0	0	0	0	0	0	0	0	0	0	0	0	0	0	0	0	0	0	0	0	0	0	0	0	0	0	0	0	0	0	0	0	0
204	33	0	0	0	0	0.000219281	0	0.00106004	0	0	0.000327567	0	0	0	0	0	0	0	0	0	0	0	0	0	0	0.000311693	0	0	0	0	0	0	0.000320838	0	0.000390267	0	0	0	0	0	0	0	0.000543494	0	0	0	0	0	0.000342932
204	34	0	0	0	0	0	0	0	0	0	0	0	0	0	0	0	0	0	0	0	0	0	0	0	0	0	0	0	0	0	0	0	0	0	0	0	0	0	0	0	0	0	0	0	0	0	0	0	0
204	35	0	0	0	0	0	0	0	0	0	0	0	0	0	0	0	0	0	0	0	0	0	0	0	0	0	0	0	0	0	0	0	0	0	0	0	0	0	0	0	0	0	0	0	0	0	0	0	0
204	36	0	0	0	0	0	0	0	0	0	0	0	0	0	0	0	0	0	0	0	0	0	0	0	0	0	0	0	0	0	0	0	0	0	0	0	0	0	0	0	0	0	0	0	0	0	0	0	0
204	37	0	0	0	0	0	0	0	0	0	0	0	0	0	0	0	0	0	0	0.000428776	0	0	0	0	0	0	0	0	0	0	0	0	0	0	0	0	0	0	0	0	0	0	0	0	0	0	0	0	0
204	38	0	0	0	0	0	0	0	0	0	0	0	0	0	0	0	0	0	0	0	0	0	0	0	0	0	0	0	0	0	0	0	0	0	0	0	0	0	0	0	0	0	0	0	0	0	0	0	0
204	39	0	0	0	0	0	0	0	0	0	0	0	0	0	0	0	0	0	0	0	0	0	0	0	0	0	0	0	0	0	0	0	0	0	0	0	0	0	0	0	0	0	0	0	0	0	0	0	0
204	40	0	0	0	0	0	0	0	0	0	0	0	0	0	0	0	0	0	0	0	0	0	0	0	0	0	0	0	0	0	0	0	0	0	0	0	0	0	0	0	0	0	0	0	0	0	0	0	0
204	41	0	0	0	0	0	0	0	0	0	0	0	0	0	0	0	0	0	0	0	0	0	0	0	0	0	0	0	0	0	0	0	0	0	0	0	0	0	0	0	0	0	0	0	0	0	0	0	0
204	42	0	0	0	0	0	0	0	0	0	0	0	0	0	0	0	0	0	0	0	0	0	0	0	0	0	0	0	0	0	0	0	0	0	0	0	0	0	0	0	0	0	0	0	0	0	0	0	0
208	0	0.354243	0.364184	0.339882	0.620432	0.599051	0.625082	0.623314	0.518305	0.465641	0.596184	0.564109	0.584783	0.573847	0.575398	0.592498	0.0942651	0.0871411	0.100147	0.220975	0.220779	0.221786	0.346819	0.367737	0.352612	0.537899	0.584184	0.558569	0.538607	0.55558	0.484893	0.599663	0.567717	0.552182	0.488886	0.525901	0.5088	0.596179	0.570363	0.599374	0.605186	0.600353	0.586922	0.594041	0.560729	0.60076	0.553845	0.595153	0.595617
208	1	0.161623	0.16781	0.169941	0.289794	0.284263	0.296586	0.290542	0.244404	0.211538	0.284202	0.25529	0.2773	0.269475	0.261234	0.279845	0.0495291	0.0451716	0.0463749	0.108806	0.110157	0.108148	0.166473	0.169368	0.16521	0.247273	0.276242	0.248678	0.256778	0.262357	0.230547	0.276388	0.260967	0.251573	0.223759	0.259601	0.246585	0.278687	0.272854	0.281188	0.291629	0.289896	0.266783	0.268629	0.258948	0.273278	0.254196	0.292032	0.276653
208	2	0.350922	0.32967	0.337871	0.0105468	0.0553264	0.0121357	0.0447637	0.188219	0.261842	0.0185211	0.0914104	0.0407462	0.106627	0.108762	0.0688996	0.110857	0.0919442	0.108113	0.277419	0.263772	0.265704	0.338495	0.317855	0.327954	0.0976782	0.0371342	0.0843592	0.128545	0.109058	0.199312	0.0577453	0.0393739	0.0842131	0.167537	0.148559	0.182334	0.0560902	0.07824	0.0584575	0.0355218	0.0365968	0.06136	0.0264261	0.101632	0.0546556	0.134168	0.0181183	0.0613518
208	3	0.0574538	0.0850952	0.0819537	0.0315078	0.0147769	0.00821249	0.00762476	0.0212098	0.0224436	0.0284202	0.023882	0.0196185	0.0109715	0.0141374	0.0229665	0.0716513	0.0628971	0.0759638	0.116612	0.113062	0.118579	0.0678377	0.0750554	0.0944409	0.0363952	0.0289828	0.00111061	0.0371075	0.0248639	0.033764	0.0133674	0.044639	0.0266497	0.051333	0.00292728	0.0125771	0.0153612	0.0122289	0.0209041	0.00922489	0.0201859	0.0115767	0.0347252	0.0323198	0.00724522	0.00289136	0.0155466	0.00958287
208	4	0.0549077	0.0186852	0.0379099	0.0254785	0.0185113	0.0319111	0.0132521	0.0128118	0.0264422	0.0500025	0.0333524	0.0271641	0.0139315	0.016622	0.00675093	0.0401887	0.0441423	0.0449524	0.129702	0.126657	0.129558	0.0541037	0.0401378	0.027124	0.046832	0.0389456	0.0610217	0.0178492	0.0221203	0.0114791	0.0254178	0.0405185	0.0375228	0.0353502	0.0236153	0.0118582	0.0204606	0.0382982	0.0144391	0.0232426	0.0281672	0.0260113	0.0414955	0.0262842	0.0320707	0.0257563	0.0367812	0.030269
208	5	0.00732493	0.0136866	0.00688759	0.0074313	0.00572827	0.00914208	0.00162867	0.00240322	0.00181469	0.0107281	0.00752704	0.00691862	0.00208991	0.00495716	0.00286958	0.0297421	0.034765	0.0354213	0.0477977	0.0404374	0.0468825	0.00537705	0.00298678	0.0101329	0.00515812	0.0108114	0.0121278	0.00159181	0.00138622	0.00147953	0.0095808	0.0129935	0.00906892	0.00559296	0.00825988	0.0118133	0.00642996	0.00476477	0.0050908	0.00906627	0.0041911	0.0105045	0.00772013	0.00261067	0.00378155	0.00971915	0.00536989	0.00801556
208	6	0.00339451	0.00585497	0.00709084	0.00296131	0.00312068	0.00552788	0.00104123	0.00299602	0.000625702	0.00207075	0.00518322	0.0100839	0	0.00053889	0.00206966	0.0416635	0.0405972	0.040827	0.0577656	0.0568215	0.053031	0.00796489	0.00815594	0.00469968	0.00399721	0.00485084	0.00953543	0	0.000559676	0.000442596	0.00390148	0.00507185	0.0050655	0.00264656	0.00539529	0.00479104	0.00344931	0.000496479	0.000704199	0.000750114	0.0044021	0.0100272	0.00386843	0.00769903	0.00467492	0.000874673	0.00125416	0.00181447
208	7	0.000693939	0.00451336	0.00265527	0	0.00279059	0	0.000599156	0	0	0	0.000608146	0.00326693	0	0.000769122	0	0.0226138	0.0301906	0.0273128	0.0130903	0.0228913	0.0222884	0	0.00211452	0.00221449	0	0.00278087	0.000569876	0.00523055	0	0.0067234	0	0	0.00205254	0.0048464	0.00371176	0.000935723	0	0	0.00595639	0.00265628	0.0019897	0.00528762	0.00101339	0	0.00768297	0	0	0
208	8	0	0.00043858	0.00301917	0.00261658	0.00555212	0.0026749	0.00401821	0.00221008	0.0011705	0	0.00392911	0.00608078	0.00540396	0	0.00576401	0.0549368	0.0534054	0.0489355	0.011359	0.0199863	0.00888026	0.00110919	0.00208525	0.00427367	0.00332694	0.000804479	0.00509514	0	0.00493851	0.00632095	0.00108116	0.00351609	0.00824527	0.0026383	0.00684334	0	0.0058719	0.00485235	0.00159398	0.00671203	0.0010678	0.00250123	0.00577829	0	0.00542336	0.00346893	0.00291996	0.00320601
208	9	0	0	0.00132824	0	0	0.000477111	0	0.000633037	0.000433994	0	0	0.00251016	0.000698514	0.00139895	0.000741267	0.0388367	0.0399111	0.0392622	0.00741045	0.00525166	0.00664401	0.000461279	0.00154351	0.00102896	0.000880575	0.000588774	0.00236241	0.000567167	0.000480391	0.00201821	0.000651379	0.00168144	0.00238807	0	0.00128062	0.00224078	0.00171883	0.000659671	0.000562841	0	0.000900515	0.00174496	0.00176102	0	0	0	0.00239472	0.000645559
208	10	0	0	0	0	0	0	0	0	0	0	0	0	0	0	0	0.0576406	0.0584371	0.0584665	0.0017171	0.00819468	0.00537889	0	0.00102654	0	0	0	0	0	0	0	0	0	0	0.00055941	0.000451449	0.000519255	0	0	0	0	0	0	0	0	0	0	0.0005272	0.000436529
208	11	0	0	0	0	0	0	0	0	0	0	0	0	0	0	0	0.0470711	0.0439136	0.0426763	0	0.000834231	0.00101612	0	0	0	0	0	0	0	0	0	0	0	0	0	0	0	0	0	0	0	0	0	0	0	0	0	0	0
208	12	0	0	0	0	0	0	0	0	0	0	0	0	0	0	0	0.0436299	0.0527192	0.0465172	0.00106469	0.000566316	0	0	0	0	0	0	0	0	0	0	0	0	0	0	0	0	0	0	0	0	0	0	0	0	0	0	0	0
208	13	0	0	0	0	0	0	0	0	0	0	0	0	0	0	0	0.0505124	0.0442567	0.0472285	0	0.000502886	0	0	0	0	0	0	0	0	0	0	0	0	0	0	0	0	0	0	0	0	0	0	0	0	0	0	0	0
208	14	0	0	0	0	0	0	0	0	0	0	0	0	0	0	0	0.029865	0.039568	0.0398312	0	0	0.000431074	0	0	0	0	0	0	0	0	0	0	0	0	0	0	0	0	0	0	0	0	0	0	0	0	0	0	0
208	15	0	0	0	0	0.000474637	0	0	0	0	0	0	0	0	0	0	0.0382222	0.0372808	0.0367016	0	0	0	0	0.00027785	0	0	0	0	0	0	0	0	0	0	0	0	0	0	0	0	0	0	0	0	0	0	0	0	0
208	16	0	0	0	0	0	0	0	0	0	0	0	0	0	0	0	0.0346581	0.0307624	0.0315805	0	0	0.000442215	0	0	0	0	0	0	0	0	0	0	0	0	0	0	0	0	0	0	0	0	0	0	0	0	0	0.000964193	0
208	17	0	0	0	0	0	0	0	0	0	0	0	0	0	0	0	0.0309711	0.0233291	0.0254635	0	0	0	0	0	0	0	0	0	0	0	0	0	0	0	0	0	0	0	0	0	0	0	0	0	0	0	0	0	0
208	18	0	0	0	0	0	0	0	0	0	0	0	0	0	0	0	0.0133962	0.0209276	0.0132393	0	0	0.000479811	0	0	0	0	0.00380051	0	0	0	0	0	0	0	0	0	0	0	0	0	0	0	0	0	0	0	0	0	0
208	19	0	0	0	0	0	0	0	0	0	0	0.0013141	0	0	0	0	0.0157313	0.0193266	0.0179241	0	0	0	0	0	0	0	0	0	0	0	0	0	0	0	0	0	0	0	0	0	0	0	0	0	0	0	0	0	0
208	20	0.00667359	0.0058563	0.00739287	0.00643495	0.00732919	0.00638347	0.00846225	0.0055363	0.00603336	0.00772819	0.0080271	0.0139725	0.0120611	0.010046	0.0121545	0.0116775	0.0202414	0.0145099	0.00414146	0.00532322	0.00476938	0.0064135	0.00744787	0.00653644	0.0149369	0.00724124	0.0106704	0.0104329	0.0140126	0.0150228	0.008068	0.0159541	0.0140132	0.0108735	0.00941369	0.0111076	0.00988832	0.0121667	0.00824958	0.01037	0.00837474	0.0119021	0.0109164	0.00622696	0.009616	0.0102759	0.0166866	0.00830681
208	21	0.00162002	0.00284072	0.00310899	0.00279675	0.00252049	0.00186743	0.00336977	0.000731507	0.00201497	0.00214282	0.00467293	0.00685673	0.00489422	0.00563878	0.00544097	0.01991	0.0235578	0.016786	0.000559301	0	0.00224889	0.00384881	0.00207828	0.00287011	0.0056223	0.00363272	0.0059011	0.00276574	0.00464289	0.00639329	0.00413658	0.00591742	0.00607778	0.00530436	0.0030214	0.00577437	0.00488154	0.00448267	0.00290345	0.00415252	0.00387509	0.00471979	0.00362575	0.00355015	0.000811075	0.0048043	0.00863028	0.00363597
208	22	0.00114292	0.00136575	0.000960437	0	0.000555644	0	0	0.000539802	0	0	0.000694191	0.000697796	0	0.000496784	0	0.0159771	0.0103591	0.0126121	0.00116419	0.00282903	0.00267874	0.00109698	0.00213085	0.000902428	0	0	0	0.000525591	0	0.0016044	0	0.00165017	0.000947934	0.000673178	0.0010202	0.000663152	0.000981517	0.000593357	0.000576269	0.00148844	0	0	0	0	0	0	0.00252155	0
208	23	0	0	0	0	0	0	0	0	0	0	0	0	0	0	0	0.0145023	0.0154384	0.0104621	0	0.000917345	0.000319552	0	0	0	0	0	0	0	0	0	0	0	0	0	0	0	0	0	0	0	0	0	0	0	0	0	0	0
208	24	0	0	0	0	0	0	0	0	0	0	0	0	0	0	0	0.0116319	0.00833661	0.00840979	0.000416073	0.000514447	0.000408517	0	0	0	0	0	0	0	0	0	0	0	0	0	0	0	0	0	0	0	0	0	0	0	0	0	0	0
208	25	0	0	0	0	0	0	0	0	0	0	0	0	0	0	0	0.00396105	0.00941753	0.00384592	0	0.000502599	0	0	0	0	0	0	0	0	0	0	0	0	0	0	0	0	0	0	0	0	0	0	0	0	0	0	0	0
208	26	0	0	0	0	0	0	0	0	0	0	0	0	0	0	0	0.00129402	0.00355211	0.00223	0	0	0.000325476	0	0	0	0	0	0	0	0	0	0	0	0	0	0	0	0	0	0	0	0	0	0	0	0	0	0	0
208	27	0	0	0	0	0	0	0	0	0	0	0	0	0	0	0	0.00262091	0.00346091	0.0018238	0	0	0	0	0	0	0	0	0	0	0	0	0	0	0	0	0	0	0	0	0	0	0	0	0	0	0	0	0	0
208	28	0	0	0	0	0	0	0	0	0	0	0	0	0	0	0	0	0	0	0	0	0	0	0	0	0	0	0	0	0	0	0	0	0	0	0	0	0	0	0	0	0	0.000659602	0	0	0	0	0	0
208	29	0	0	0	0	0	0	0	0	0	0	0	0	0	0	0	0.000386071	0.000642413	0.00174369	0	0	0	0	0	0	0	0	0	0	0	0	0	0	0	0	0	0	0	0	0	0	0	0	0	0	0	0	0	0
208	30	0	0	0	0	0	0	0	0	0	0	0	0	0	0	0	0	0.000974091	0	0	0	0	0	0	0	0	0	0	0	0	0	0	0	0	0	0	0	0	0	0	0	0	0	0	0	0	0	0	0
208	31	0	0	0	0	0	0	0	0	0	0	0	0	0	0	0	0.00100972	0.00115599	0.000637587	0	0	0	0	0	0	0	0	0	0	0	0	0	0	0	0	0	0	0	0	0	0	0	0	0	0	0	0	0	0
208	32	0	0	0	0	0	0	0	0	0	0	0	0	0	0	0	0.00046946	0	0	0	0	0	0	0	0	0	0	0	0	0	0	0	0	0	0	0	0	0	0	0	0	0	0	0	0	0	0	0	0
208	33	0	0	0	0	0	0	0	0	0	0	0	0	0	0	0	0	0	0	0	0	0	0	0	0	0	0	0	0	0	0	0	0	0	0	0	0	0	0	0	0	0	0	0	0	0	0	0.000693376	0
208	34	0	0	0	0	0	0	0.00138397	0	0	0	0	0	0	0	0	0	0.000474756	0	0	0	0	0	0	0	0	0	0	0	0	0	0	0	0	0	0	0	0	0	0	0	0	0	0	0	0	0	0	0.000466205
208	35	0	0	0	0	0	0	0	0	0	0	0	0	0	0	0	0.000577993	0	0	0	0	0	0	0	0	0	0	0	0	0	0	0	0	0	0	0	0	0	0	0	0	0	0	0	0	0	0	0.000407318	0
208	36	0	0	0	0	0	0	0	0	0	0	0	0	0	0	0	0	0	0	0	0	0	0	0	0	0	0	0	0	0	0	0	0	0	0	0	0	0	0	0	0	0	0	0	0	0	0	0	0
208	37	0	0	0	0	0	0	0	0	0	0	0	0	0	0	0	0	0.000519816	0	0	0	0	0	0	0	0	0	0	0	0	0	0	0	0	0	0	0	0	0	0	0	0	0	0	0	0	0	0	0
208	38	0	0	0	0	0	0	0	0	0	0	0	0	0	0	0	0	0.000787723	0	0	0	0	0	0	0	0	0	0	0	0	0	0	0	0	0	0	0	0	0	0	0	0	0	0	0	0	0	0	0
208	39	0	0	0	0	0	0	0	0	0	0	0	0	0	0	0	0	0	0	0	0	0	0	0	0	0	0	0	0	0	0	0	0	0	0	0	0	0	0	0	0	0	0	0	0	0	0	0	0
208	40	0	0	0	0	0	0	0	0	0	0	0	0	0	0	0	0	0	0	0	0	0	0	0	0	0	0	0	0	0	0	0	0	0	0	0	0	0	0	0	0	0	0	0	0	0	0	0	0
208	41	0	0	0	0	0	0	0	0	0	0	0	0	0	0	0	0	0.000394417	0	0	0	0	0	0	0	0	0	0	0	0	0	0	0	0	0	0	0	0	0	0	0	0	0	0	0	0	0	0	0
208	42	0	0	0	0	0	0	0	0	0	0	0	0	0	0	0	0	0	0	0	0	0	0	0	0	0	0	0	0	0	0	0	0	0	0	0	0	0	0	0	0	0	0	0	0	0	0	0	0
212	0	0.429363	0.589566	0.474727	0.348807	0.542771	0.6224	0.377741	0.45345	0.549045	0.52991	0.376893	0.452257	0.513675	0.584184	0.428799	0.0549961	0.0307724	0.0644795	0.229091	0.382527	0.524243	0.419921	0.428711	0.457334	0.372353	0.570028	0.536176	0.438118	0.44407	0.696784	0.539455	0.460452	0.432951	0.410529	0.479888	0.398316	0.445508	0.633334	0.485111	0.373709	0.470301	0.394258	0.461606	0.409292	0.319531	0.439869	0.467072	0.60767
212	1	0.143105	0.206846	0.152824	0.153885	0.247438	0.263615	0.155083	0.192695	0.219391	0.169633	0.148187	0.177851	0.223685	0.215894	0.203327	0	0.00707639	0.00419193	0.0650003	0.152803	0.203097	0.141704	0.187769	0.223398	0.138025	0.173801	0.166731	0.160761	0.171149	0.286095	0.210225	0.171718	0.183198	0.172084	0.258401	0.196599	0.197052	0.267015	0.186046	0.134467	0.204392	0.206938	0.175033	0.15176	0.156384	0.224498	0.187839	0.294373
212	2	0.328488	0.184754	0	0.279736	0.0243122	0.0181844	0.125685	0.262523	0.117565	0.117878	0.13663	0.205978	0.109831	0.102065	0.160023	0.368174	0.564421	0.639809	0.605321	0.0764025	0.188854	0.264113	0.114329	0.246581	0.428848	0.123263	0.158126	0.291409	0.198856	0	0.168974	0.297139	0.367896	0.156771	0.203435	0.041294	0.110457	0	0.19474	0.232358	0.128122	0.216206	0.253175	0.309514	0.174901	0.219022	0.212306	0.0736307
212	3	0.0990436	0	0.352449	0.217572	0.176896	0.0958012	0.323778	0.0836096	0.105012	0.174614	0.332439	0.163914	0.152809	0.0798209	0.191733	0.384358	0.304079	0.15506	0.0864638	0.371519	0.0544724	0.155498	0.269191	0.0726861	0.0607741	0.104166	0.128319	0.109713	0.178964	0	0.0730677	0.061433	0.0159551	0.260616	0.0357662	0.340827	0.239889	0.067341	0.134104	0.259466	0.190591	0.173911	0.110187	0.121844	0.331303	0.108644	0.116992	0.0126059
212	4	0	0	0	0	0	0	0	0	0	0	0	0	0	0	0	0	0	0.0348509	0	0	0	0	0	0	0	0	0	0	0	0	0	0	0	0	0	0	0	0	0	0	0	0	0	0	0	0	0	0
212	5	0	0	0	0	0	0	0	0	0	0	0	0	0	0	0	0	0	0	0	0	0	0	0	0	0	0	0	0	0	0	0	0	0	0	0	0	0	0	0	0	0	0	0	0	0	0	0	0
212	6	0	0	0	0	0	0	0	0	0	0	0	0	0	0	0	0.0117053	0.00414987	0	0	0	0	0	0	0	0	0	0	0	0	0.0171212	0	0	0	0	0	0	0	0	0	0	0	0	0	0	0	0	0	0
212	7	0	0	0	0	0.00858303	0	0	0	0	0	0	0	0	0.0105381	0	0.039371	0	0	0	0	0	0.0075911	0	0	0	0	0.0106478	0	0	0	0	0.00925748	0	0	0	0	0	0	0	0	0	0.00868719	0	0	0	0	0	0
212	8	0	0	0	0	0	0	0	0	0	0.00796513	0	0	0	0	0.016118	0.0380503	0.0036176	0.0337476	0	0	0	0	0	0	0	0.0196705	0	0	0	0	0	0	0	0	0.0109606	0.00904486	0	0	0	0	0	0	0	0.00758962	0.0081005	0	0.00572246	0
212	9	0	0	0	0	0	0	0	0	0	0	0	0	0	0	0	0	0	0.0253734	0	0	0	0	0	0	0	0	0	0	0	0	0	0	0	0	0	0	0	0	0	0	0.00659381	0	0	0	0	0	0	0
212	10	0	0	0	0	0	0	0	0	0.00898608	0	0	0	0	0	0	0.0138896	0.0223805	0.00794432	0	0	0	0	0	0	0	0	0	0	0	0	0	0	0	0	0	0	0	0	0	0	0	0	0	0	0	0	0	0
212	11	0	0	0	0	0	0	0	0	0	0	0	0	0	0	0	0.0487921	0.0463016	0	0	0	0	0	0	0	0	0	0	0	0	0	0.00827865	0	0	0	0	0	0	0	0	0	0	0	0	0	0	0	0	0
212	12	0	0	0	0	0	0	0	0	0	0	0	0	0	0	0	0	0	0	0	0	0	0	0	0	0	0	0	0	0	0	0	0	0	0	0	0	0	0	0	0	0	0	0	0	0	0	0	0
212	13	0	0	0	0	0	0	0	0	0	0	0	0	0	0	0	0	0	0	0	0	0	0	0	0	0	0	0	0	0	0	0	0	0	0	0	0	0	0	0	0	0	0	0	0	0	0	0	0
212	14	0	0	0	0	0	0	0	0	0	0	0	0	0	0	0	0	0	0	0.00784538	0	0	0	0	0	0	0	0	0	0	0	0	0	0	0	0	0	0	0	0	0	0	0	0	0	0	0	0	0
212	15	0	0	0	0	0	0	0.0177133	0	0	0	0	0	0	0	0	0	0.00517286	0	0	0.00768984	0	0	0	0	0	0	0	0	0	0	0	0	0	0	0	0.0139187	0	0	0	0	0	0	0	0	0	0	0	0
212	16	0	0	0	0	0	0	0	0	0	0	0	0	0	0	0	0.0210205	0	0	0	0	0	0	0	0	0	0	0	0	0	0	0	0	0	0	0	0	0	0	0	0	0	0	0	0	0	0	0	0
212	17	0	0.0188339	0.0107444	0	0	0	0	0	0	0	0	0	0	0	0	0	0	0	0	0.0090594	0	0	0	0	0	0	0	0	0	0	0	0	0	0	0.01155	0	0	0.0257704	0	0	0	0	0	0	0.00978091	0.00796684	0	0.0117205
212	18	0	0	0	0	0	0	0	0.00772203	0	0	0.00585115	0	0	0.00749767	0	0	0	0	0.00627836	0	0.0293331	0	0	0	0	0.00907106	0	0	0.00696085	0	0	0	0	0	0	0	0.00709415	0.00653981	0	0	0	0	0	0	0	0	0.0100684	0
212	19	0	0	0.00925554	0	0	0	0	0	0	0	0	0	0	0	0	0	0	0.00957304	0	0	0	0.0111731	0	0	0	0	0	0	0	0	0	0	0	0	0	0	0	0	0	0	0	0	0	0	0	0	0	0
212	20	0	0	0	0	0	0	0	0	0	0	0	0	0	0	0	0	0	0	0	0	0	0	0	0	0	0	0	0	0	0	0	0	0	0	0	0	0	0	0	0	0	0	0	0	0	0	0	0
212	21	0	0	0	0	0	0	0	0	0	0	0	0	0	0	0	0	0	0.0182697	0	0	0	0	0	0	0	0	0	0	0	0	0	0	0	0	0	0	0	0	0	0	0	0	0	0	0	0	0	0
212	22	0	0	0	0	0	0	0	0	0	0	0	0	0	0	0	0	0	0	0	0	0	0	0	0	0	0	0	0	0	0	0	0	0	0	0	0	0	0	0	0	0	0	0	0	0	0	0	0
212	23	0	0	0	0	0	0	0	0	0	0	0	0	0	0	0	0	0	0	0	0	0	0	0	0	0	0	0	0	0	0	0	0	0	0	0	0	0	0	0	0	0	0	0	0	0	0	0	0
212	24	0	0	0	0	0	0	0	0	0	0	0	0	0	0	0	0	0	0	0	0	0	0	0	0	0	0	0	0	0	0	0	0	0	0	0	0	0	0	0	0	0	0	0	0	0	0	0	0
212	25	0	0	0	0	0	0	0	0	0	0	0	0	0	0	0	0	0.00424003	0	0	0	0	0	0	0	0	0	0	0	0	0	0	0	0	0	0	0	0	0	0	0	0	0	0	0	0	0	0	0
212	26	0	0	0	0	0	0	0	0	0	0	0	0	0	0	0	0.0101921	0	0	0	0	0	0	0	0	0	0	0	0	0	0	0	0	0	0	0	0	0	0	0	0	0	0	0	0	0	0	0	0
212	27	0	0	0	0	0	0	0	0	0	0	0	0	0	0	0	0	0	0.00670092	0	0	0	0	0	0	0	0	0	0	0	0	0	0	0	0	0	0	0	0	0	0	0	0	0	0	0	0	0	0
212	28	0	0	0	0	0	0	0	0	0	0	0	0	0	0	0	0	0.00391341	0	0	0	0	0	0	0	0	0	0	0	0	0	0	0	0	0	0	0	0	0	0	0	0	0	0	0	0	0	0	0
212	29	0	0	0	0	0	0	0	0	0	0	0	0	0	0	0	0.00945119	0.00387474	0	0	0	0	0	0	0	0	0	0	0	0	0	0	0	0	0	0	0	0	0	0	0	0	0	0	0	0	0	0	0
212	30	0	0	0	0	0	0	0	0	0	0	0	0	0	0	0	0	0	0	0	0	0	0	0	0	0	0	0	0	0	0	0	0	0	0	0	0	0	0	0	0	0	0	0	0	0	0	0	0
212	31	0	0	0	0	0	0	0	0	0	0	0	0	0	0	0	0	0	0	0	0	0	0	0	0	0	0	0	0	0	0	0	0	0	0	0	0	0	0	0	0	0	0	0	0	0	0	0	0
212	32	0	0	0	0	0	0	0	0	0	0	0	0	0	0	0	0	0	0	0	0	0	0	0	0	0	0	0	0	0	0	0	0	0	0	0	0	0	0	0	0	0	0	0	0	0	0	0	0
212	33	0	0	0	0	0	0	0	0	0	0	0	0	0	0	0	0	0	0	0	0	0	0	0	0	0	0	0	0	0	0	0	0	0	0	0	0	0	0	0	0	0	0	0	0	0	0	0	0
212	34	0	0	0	0	0	0	0	0	0	0	0	0	0	0	0	0	0	0	0	0	0	0	0	0	0	0	0	0	0	0	0	0	0	0	0	0	0	0	0	0	0	0	0	0	0	0	0	0
212	35	0	0	0	0	0	0	0	0	0	0	0	0	0	0	0	0	0	0	0	0	0	0	0	0	0	0	0	0	0	0	0	0	0	0	0	0	0	0	0	0	0	0	0	0	0	0	0	0
212	36	0	0	0	0	0	0	0	0	0	0	0	0	0	0	0	0	0	0	0	0	0	0	0	0	0	0	0	0	0	0	0	0	0	0	0	0	0	0	0	0	0	0	0	0	0	0	0	0
212	37	0	0	0	0	0	0	0	0	0	0	0	0	0	0	0	0	0	0	0	0	0	0	0	0	0	0	0	0	0	0	0	0	0	0	0	0	0	0	0	0	0	0	0	0	0	0	0	0
212	38	0	0	0	0	0	0	0	0	0	0	0	0	0	0	0	0	0	0	0	0	0	0	0	0	0	0	0	0	0	0	0	0	0	0	0	0	0	0	0	0	0	0	0	0	0	0	0	0
212	39	0	0	0	0	0	0	0	0	0	0	0	0	0	0	0	0	0	0	0	0	0	0	0	0	0	0	0	0	0	0	0	0	0	0	0	0	0	0	0	0	0	0	0	0	0	0	0	0
212	40	0	0	0	0	0	0	0	0	0	0	0	0	0	0	0	0	0	0	0	0	0	0	0	0	0	0	0	0	0	0	0	0	0	0	0	0	0	0	0	0	0	0	0	0	0	0	0	0
212	41	0	0	0	0	0	0	0	0	0	0	0	0	0	0	0	0	0	0	0	0	0	0	0	0	0	0	0	0	0	0	0	0	0	0	0	0	0	0	0	0	0	0	0	0	0	0	0	0
212	42	0	0	0	0	0	0	0	0	0	0	0	0	0	0	0	0	0	0	0	0	0	0	0	0	0	0	0	0	0	0	0	0	0	0	0	0	0	0	0	0	0	0	0	0	0	0	0	0
219	0	0.429418	0.443279	0.433976	0.508695	0.526218	0.544507	0.494761	0.507544	0.51104	0.512936	0.521183	0.538104	0.510911	0.500507	0.494849	0.111533	0.100536	0.114085	0.271536	0.262818	0.282959	0.425263	0.434163	0.453031	0.518871	0.518276	0.487591	0.490876	0.519727	0.505279	0.526715	0.541937	0.553862	0.520974	0.506183	0.527209	0.464553	0.489758	0.483151	0.500643	0.529427	0.494153	0.562894	0.537468	0.548473	0.487554	0.484546	0.512303
219	1	0.199425	0.20183	0.206822	0.233981	0.225522	0.237653	0.212159	0.22054	0.228231	0.237449	0.235535	0.257265	0.248286	0.222597	0.236304	0.0940917	0.0847891	0.0973798	0.138018	0.130577	0.137907	0.196275	0.205541	0.197794	0.249133	0.22384	0.243795	0.222673	0.213683	0.206532	0.225597	0.22162	0.23883	0.246661	0.225754	0.231559	0.205519	0.215692	0.210116	0.205439	0.230754	0.24621	0.237639	0.240643	0.248803	0.222127	0.227304	0.233117
219	2	0.221987	0.215286	0.235567	0.158197	0.148445	0.11746	0.217131	0.19184	0.173654	0.147541	0.150341	0.109671	0.150934	0.192918	0.175838	0.0830761	0.0775215	0.0782298	0.217529	0.23953	0.227939	0.241103	0.228073	0.209046	0.113327	0.145496	0.168477	0.216981	0.180026	0.196624	0.168471	0.138176	0.0898674	0.148218	0.171961	0.170568	0.230569	0.220639	0.221661	0.208216	0.143677	0.143911	0.135623	0.171353	0.142647	0.194572	0.183506	0.170398
219	3	0.0742383	0.0745756	0.0750169	0.0548471	0.0563984	0.0412698	0.0590692	0.0560665	0.0592694	0.0437076	0.0531521	0.0544723	0.0753343	0.0571224	0.0676193	0.0748144	0.0779253	0.0761926	0.0960126	0.0931506	0.0907468	0.085416	0.0752916	0.0911984	0.0872975	0.0806508	0.0754486	0.0459194	0.0554363	0.061902	0.0533227	0.0712437	0.0938592	0.0388436	0.0499966	0.0440391	0.074579	0.0603541	0.0634966	0.0563305	0.0700648	0.0834812	0.0204675	0.0259999	0.032289	0.0663568	0.0759528	0.0555041
219	4	0.0384016	0.0408928	0.0262096	0.00234731	0	0.00418963	0.00352953	0.00146903	0.00509957	0	0.00421775	0.00414102	0.00351056	0.00456942	0.00533777	0.0702245	0.0706576	0.0761926	0.120766	0.114775	0.122187	0.0271855	0.0370023	0.0232267	0.00416153	0.00657412	0.00470081	0	0.00174065	0.00331466	0.00672228	0.00628931	0	0.0110791	0.00801315	0.00211347	0.00669757	0.00313802	0.00899791	0.00589263	0.00669247	0.00688641	0.00240527	0.00177665	0.0019762	0.00604588	0.00692465	0.0127515
219	5	0.00941227	0.00367754	0.00169036	0	0	0	0	0	0	0	0	0	0	0	0	0.0647167	0.0654088	0.0774149	0.0461545	0.0507675	0.0400277	0.00362599	0.00222826	0.00122857	0	0	0	0	0	0	0	0	0	0	0	0	0	0	0	0	0	0	0	0	0	0	0	0
219	6	0.0088271	0.016461	0.0103117	0.0142987	0.0105255	0.0204246	0.00847968	0.00998663	0.0115009	0.0279195	0.0129996	0.0118497	0.00375963	0.00405111	0.0056276	0.0610448	0.0654088	0.0684511	0.0648432	0.0824943	0.0713436	0.00973721	0.00933414	0.0147124	0.0147577	0.00984739	0.00668811	0.00764132	0.017291	0.0110275	0.00316777	0.00642837	0.00444391	0.015143	0.0116897	0.011631	0.00330111	0.00778285	0.00637392	0	0.00567362	0.00187878	0.0127101	0.0112342	0.00340838	0.00958245	0.0137307	0.0100181
219	7	0.0135858	0.00184031	0.00495247	0.00820957	0.00519028	0.0133511	0.00487075	0.00512163	0.00248464	0.0110567	0.0116018	0.0108091	0.0021044	0.011361	0.00457438	0.0601269	0.0613712	0.0607096	0.0172696	0.0115709	0.0139289	0.00641722	0.0043183	0.00388982	0.00455287	0.00566819	0.00389095	0.00855291	0.00178256	0.00155431	0.0138639	0.00598732	0.0115071	0	0.00977467	0.00508046	0.00238518	0.00103892	0.00172845	0.00534425	0.00451186	0.00488868	0.00837889	0.00653095	0.00853967	0.00244852	0.00223397	0.00275124
219	8	0.00247786	0.00215716	0.00186249	0.00450027	0.00582175	0	0	0	0.00205191	0	0.00435271	0.00669846	0	0	0	0.0509472	0.0528923	0.0517458	0.0168603	0.0102162	0.0102594	0.00152607	0.00266296	0.00109643	0	0.00236979	0.00316307	0	0.00174918	0.0038352	0	0	0	0.00275488	0.00533323	0	0.00390367	0	0.00109183	0	0	0.00316213	0.00339374	0.00196818	0.00262033	0.00397049	0.00111302	0
219	9	0	0	0	0	0	0	0	0	0	0	0	0	0	0	0	0.0527831	0.053296	0.0497085	0.00375429	0.00184446	0	0	0	0	0	0	0	0	0	0	0.0021396	0	0	0	0.00237101	0	0	0	0	0	0	0	0	0	0	0	0	0
219	10	0	0	0	0	0	0	0	0	0	0	0	0	0	0	0	0.034392	0.0407795	0.0353541	0	0	0	0	0	0	0	0	0	0	0	0	0	0	0	0	0	0	0	0	0	0	0	0	0	0	0	0	0	0
219	11	0	0	0	0	0	0	0	0	0	0	0	0	0	0	0	0.040566	0.0390211	0.0395043	0	0	0	0	0	0	0	0	0	0	0	0	0	0	0	0	0	0	0	0	0	0	0	0	0	0	0	0	0	0
219	12	0	0	0	0	0	0	0	0	0	0	0	0	0	0	0	0.023502	0.0234157	0.0203337	0	0	0	0	0	0	0	0	0	0	0	0	0	0	0	0	0	0	0	0	0	0	0	0	0	0	0	0	0	0
219	13	0	0	0	0	0	0	0	0	0	0	0	0	0	0	0	0.0227057	0.0284857	0.0229517	0	0	0	0	0	0	0	0	0	0	0	0	0	0	0	0	0	0	0	0	0	0	0	0	0	0	0	0	0	0
219	14	0	0	0	0.00540992	0.00304153	0	0	0	0	0	0.00408684	0	0	0.00394031	0.00178888	0.0226906	0.0249004	0.0207965	0.00231696	0	0.00270277	0	0	0	0	0	0	0	0	0	0	0.00288226	0.00252837	0	0	0.00433704	0.00162712	0	0	0.00254728	0	0.00280646	0.00360546	0	0.00359441	0.00128995	0	0
219	15	0.00222739	0	0	0.00672134	0.0102548	0.0163692	0	0.00743203	0.00666796	0.0159014	0	0.00417994	0.00242175	0	0.00806089	0.0221031	0.023037	0.0203442	0	0.00225597	0	0.00345117	0.00138555	0.00327417	0.00789923	0.00727702	0.00624565	0.00480986	0.00856459	0.00993158	0	0.0054355	0.00510163	0.0122605	0.00892362	0.00346338	0	0	0.00338287	0.0115141	0.00919921	0.0126219	0.0128835	0.00302636	0.00764916	0.00140163	0.00468836	0.00191633
219	16	0	0	0	0	0	0	0	0	0	0	0.00252965	0	0	0	0	0.0233564	0.0192633	0.0150822	0.00234389	0	0	0	0	0	0	0	0	0	0	0	0	0	0	0	0	0	0	0	0	0.00226732	0	0	0	0	0	0	0	0
219	17	0	0	0	0	0	0	0	0	0	0	0	0	0	0	0	0.0180232	0.019737	0.0176763	0	0	0	0	0	0	0	0	0	0	0	0	0	0	0	0	0	0	0	0	0	0	0	0	0	0	0	0	0	0
219	18	0	0	0.00192203	0	0	0	0	0	0	0	0	0	0	0	0	0.0158236	0.0165418	0.0138192	0	0	0	0	0	0	0	0	0	0	0	0	0	0	0	0	0	0	0	0	0	0	0	0	0	0	0	0	0	0
219	19	0	0	0	0	0	0	0	0	0	0	0	0	0	0	0	0.0159178	0.0140048	0.0144392	0	0	0	0	0	0	0	0	0	0	0	0	0	0	0	0	0	0	0	0	0	0	0	0	0	0	0	0	0	0
219	20	0	0	0	0	0	0	0	0	0	0	0	0	0	0	0	0.0125361	0.0112393	0.0087904	0	0	0	0	0	0	0	0	0	0	0	0	0	0	0	0	0	0	0	0	0	0	0	0	0	0	0	0	0	0
219	21	0	0	0	0	0	0	0	0	0	0	0	0	0	0	0	0.0129052	0.0142832	0.00657197	0	0	0	0	0	0	0	0	0	0	0	0	0	0	0	0	0	0	0	0	0	0	0	0	0	0	0	0	0	0
219	22	0	0	0	0	0	0	0	0	0	0	0	0	0	0	0	0.00730842	0.00864926	0.0063651	0	0	0	0	0	0	0	0	0	0	0	0	0	0	0	0	0	0	0	0	0	0	0	0	0	0	0	0	0	0
219	23	0	0	0	0	0	0	0	0	0	0	0	0	0	0	0	0.000901649	0.00505356	0.0050415	0	0	0	0	0	0	0	0	0	0	0	0	0	0	0	0	0	0	0	0	0	0	0	0	0	0	0	0	0	0
219	24	0	0	0	0	0	0	0	0	0	0	0	0	0	0	0	0.0016275	0	0	0	0	0	0	0	0	0	0	0	0	0	0	0	0	0	0	0	0	0	0	0	0	0	0	0	0	0	0	0	0
219	25	0	0	0	0	0	0	0	0	0	0	0	0	0	0	0	0	0.00178199	0.00281988	0	0	0	0	0	0	0	0	0	0	0	0	0	0	0	0	0	0	0	0	0	0	0	0	0	0	0	0	0	0
219	26	0	0	0	0	0	0	0	0	0	0	0	0	0	0	0	0	0	0	0	0	0	0	0	0	0	0	0	0	0	0	0	0	0	0	0	0	0	0	0	0	0	0	0	0	0	0	0	0
219	27	0	0	0	0	0	0	0	0	0	0	0	0	0	0	0	0.00134127	0	0	0	0	0	0	0	0	0	0	0	0	0	0	0	0	0	0	0	0	0	0	0	0	0	0	0	0	0	0	0	0
219	28	0	0	0	0	0	0	0	0	0	0	0	0	0	0	0	0.000940889	0	0	0	0	0	0	0	0	0	0	0	0	0	0	0	0	0	0	0	0	0	0	0	0	0	0	0	0	0	0	0	0
219	29	0	0	0	0	0	0	0	0	0	0	0	0	0	0	0	0	0	0	0	0	0	0	0	0	0	0	0	0	0	0	0	0	0	0	0	0	0	0	0	0	0	0	0	0	0	0	0	0
219	30	0	0	0.00166915	0.00279267	0.00858272	0.004776	0	0	0	0.00348851	0	0	0.00273871	0.00293424	0	0	0	0	0	0	0	0	0	0.00150297	0	0	0	0.00254612	0	0	0	0	0	0.00406724	0	0	0.00478954	0.00159741	0	0.00180606	0	0	0	0	0	0.00324597	0	0.00124112
219	31	0	0	0	0	0	0	0	0	0	0	0	0.00280966	0	0	0	0	0	0	0.00259641	0	0	0	0	0	0	0	0	0	0	0	0	0	0	0	0	0	0.00207549	0	0	0	0	0	0	0	0	0.00140595	0	0
219	32	0	0	0	0	0	0	0	0	0	0	0	0	0	0	0	0	0	0	0	0	0	0	0	0	0	0	0	0	0	0	0	0	0	0	0	0	0	0	0	0	0	0	0	0	0	0	0	0
219	33	0	0	0	0	0	0	0	0	0	0	0	0	0	0	0	0	0	0	0	0	0	0	0	0	0	0	0	0	0	0	0	0	0	0	0	0	0	0	0	0	0	0	0	0	0	0	0	0
219	34	0	0	0	0	0	0	0	0	0	0	0	0	0	0	0	0	0	0	0	0	0	0	0	0	0	0	0	0	0	0	0	0	0	0	0	0	0	0	0	0	0	0	0	0	0	0	0	0
219	35	0	0	0	0	0	0	0	0	0	0	0	0	0	0	0	0	0	0	0	0	0	0	0	0	0	0	0	0	0	0	0	0	0	0	0	0	0	0	0	0	0	0	0	0	0	0	0	0
219	36	0	0	0	0	0	0	0	0	0	0	0	0	0	0	0	0	0	0	0	0	0	0	0	0	0	0	0	0	0	0	0	0	0	0	0	0	0	0	0	0	0	0	0	0	0	0	0	0
219	37	0	0	0	0	0	0	0	0	0	0	0	0	0	0	0	0	0	0	0	0	0	0	0	0	0	0	0	0	0	0	0	0	0	0	0	0	0	0	0	0	0	0	0	0	0	0	0	0
219	38	0	0	0	0	0	0	0	0	0	0	0	0	0	0	0	0	0	0	0	0	0	0	0	0	0	0	0	0	0	0	0	0	0	0	0	0	0	0	0	0	0	0	0	0	0	0	0	0
219	39	0	0	0	0	0	0	0	0	0	0	0	0	0	0	0	0	0	0	0	0	0	0	0	0	0	0	0	0	0	0	0	0	0	0	0	0	0	0	0	0	0	0	0	0	0	0	0	0
219	40	0	0	0	0	0	0	0	0	0	0	0	0	0	0	0	0	0	0	0	0	0	0	0	0	0	0	0	0	0	0	0	0	0	0	0	0	0	0	0	0	0	0	0	0	0	0	0	0
219	41	0	0	0	0	0	0	0	0	0	0	0	0	0	0	0	0	0	0	0	0	0	0	0	0	0	0	0	0	0	0	0	0	0	0	0	0	0	0	0	0	0	0	0	0	0	0	0	0
219	42	0	0	0	0	0	0	0	0	0	0	0	0	0	0	0	0	0	0	0	0	0	0	0	0	0	0	0	0	0	0	0	0	0	0	0	0	0	0	0	0	0	0	0	0	0	0	0	0
219	43	0	0	0	0	0	0	0	0	0	0	0	0	0	0	0	0	0	0	0	0	0	0	0	0	0	0	0	0	0	0	0	0	0	0	0	0	0	0	0	0	0	0	0	0	0	0	0	0
219	44	0	0	0	0	0	0	0	0	0	0	0	0	0	0	0	0	0	0	0	0	0	0	0	0	0	0	0	0	0	0	0	0	0	0	0	0	0	0	0	0	0	0	0	0	0	0	0	0
219	45	0	0	0	0	0	0	0	0	0	0	0	0	0	0	0	0	0	0	0	0	0	0	0	0	0	0	0	0	0	0	0	0	0	0	0	0	0	0	0	0	0	0	0	0	0	0	0	0
219	46	0	0	0	0	0	0	0	0	0	0	0	0	0	0	0	0	0	0	0	0	0	0	0	0	0	0	0	0	0	0	0	0	0	0	0	0	0	0	0	0	0	0	0	0	0	0	0	0
219	47	0	0	0	0	0	0	0	0	0	0	0	0	0	0	0	0	0	0	0	0	0	0	0	0	0	0	0	0	0	0	0	0	0	0	0	0	0	0	0	0	0	0	0	0	0	0	0	0
219	48	0	0	0	0	0	0	0	0	0	0	0	0	0	0	0	0	0	0	0	0	0	0	0	0	0	0	0	0	0	0	0	0	0	0	0	0	0	0	0	0	0	0	0	0	0	0	0	0
228	0	0.664778	0.665156	0.668137	0.710231	0.706424	0.69112	0.764652	0.760355	0.778391	0.708067	0.708037	0.693137	0.715337	0.692529	0.724344	0.049527	0.0409058	0.0601309	0.452906	0.400249	0.480383	0.641922	0.626198	0.62456	0.703785	0.671821	0.701935	0.795132	0.7366	0.733295	0.664405	0.635213	0.66347	0.701926	0.652814	0.668486	0.703159	0.704098	0.70086	0.661765	0.666107	0.679559	0.687665	0.680059	0.695351	0.695626	0.717921	0.719718
228	1	0.238997	0.241365	0.233435	0.272097	0.269726	0.262401	0.221144	0.224026	0.217841	0.261038	0.267139	0.253861	0.256761	0.262931	0.247633	0.136927	0.117938	0.114041	0.19152	0.187317	0.215639	0.248002	0.261291	0.246656	0.259931	0.287923	0.268387	0.189429	0.22721	0.243256	0.271236	0.289988	0.278657	0.263794	0.265287	0.290928	0.256303	0.251917	0.258681	0.292941	0.276995	0.274878	0.272906	0.256053	0.263024	0.250709	0.250022	0.25363
228	2	0.0904313	0.0878455	0.0904597	0.017672	0.0238504	0.0432652	0.0142045	0.0156188	0.0037676	0.0308951	0.0248242	0.0511189	0.0264247	0.0445402	0.0280234	0.0315613	0.00838187	0.00621161	0.187052	0.193721	0.131091	0.0984092	0.103165	0.106356	0.036284	0.0402559	0.0296774	0.0154391	0.0361901	0.0234491	0.0629567	0.0747986	0.0552892	0.0342801	0.0785458	0.0405866	0.0395717	0.0427076	0.0404587	0.0452941	0.05408	0.0440314	0.0381636	0.0618236	0.0390001	0.051675	0.032057	0.0266519
228	3	0.00579424	0.00487196	0.00796812	0	0	0.00321409	0	0	0	0	0	0.00188253	0.00147713	0	0	0.0509836	0.0351425	0.0502819	0.0554454	0.0832518	0.0715237	0.0116666	0.00934549	0.0192755	0	0	0	0	0	0	0.00140177	0	0.00258352	0	0.0033531	0	0.000966497	0.00127728	0	0	0.00197384	0.00153169	0	0.00206424	0.00262504	0.00199032	0	0
228	4	0	0	0	0	0	0	0	0	0	0	0	0	0	0	0	0.109736	0.0919327	0.0969352	0.0846914	0.0862937	0.085615	0	0	0.0031529	0	0	0	0	0	0	0	0	0	0	0	0	0	0	0	0	0	0	0	0	0	0	0	0
228	5	0	0	0	0	0	0	0	0	0	0	0	0	0	0	0	0.0148346	0.00791447	0.0217715	0.0138642	0.0185716	0.00399605	0	0	0	0	0	0	0	0	0	0	0	0	0	0	0	0	0	0	0	0	0	0	0	0	0	0	0
228	6	0	0	0	0	0	0	0	0	0	0	0	0	0	0	0	0.0360932	0.0441389	0.0461349	0.0121252	0.0212933	0.00775045	0	0	0	0	0	0	0	0	0	0	0	0	0	0	0	0	0	0	0	0	0	0	0	0	0	0	0
228	7	0	0	0	0	0	0	0	0	0	0	0	0	0	0	0	0.0419199	0.0432955	0.0355947	0	0.00281179	0	0	0	0	0	0	0	0	0	0	0	0	0	0	0	0	0	0	0	0	0	0	0	0	0	0	0	0
228	8	0	0	0	0	0	0	0	0	0	0	0	0	0	0	0	0.078013	0.0767511	0.0730902	0.00239543	0.00503793	0.00400166	0	0	0	0	0	0	0	0	0	0	0	0	0	0	0	0	0	0	0	0	0	0	0	0	0	0	0
228	9	0	0	0	0	0	0	0	0	0	0	0	0	0	0	0	0.0639318	0.0587582	0.0708439	0	0.000864814	0	0	0	0	0	0	0	0	0	0	0	0	0	0	0	0	0	0	0	0	0.000843751	0	0	0	0	0	0	0
228	10	0	0	0	0	0	0	0	0	0	0	0	0	0	0	0	0.0618278	0.0842013	0.072399	0	0.000588794	0	0	0	0	0	0	0	0	0	0	0	0	0	0	0	0	0	0	0	0	0	0	0	0	0	0	0	0
228	11	0	0	0	0	0	0	0	0	0	0	0	0	0	0	0	0.0509836	0.0723935	0.0860494	0	0	0	0	0	0	0	0	0	0	0	0	0	0	0	0	0	0	0	0	0	0	0	0	0	0	0	0	0	0
228	12	0	0.000761577	0	0	0	0	0	0	0	0	0	0	0	0	0	0.0653885	0.0553845	0.0727446	0	0	0	0	0	0	0	0	0	0	0	0	0	0	0	0	0	0	0	0	0	0	0	0	0	0	0	0	0	0
228	13	0	0	0	0	0	0	0	0	0	0	0	0	0	0	0	0.0560011	0.0529948	0.061686	0	0	0	0	0	0	0	0	0	0	0	0	0	0	0	0	0	0	0	0	0	0	0	0	0	0	0	0	0	0
228	14	0	0	0	0	0	0	0	0	0	0	0	0	0	0	0	0.044024	0.0480749	0.0342124	0	0	0	0	0	0	0	0	0	0	0	0	0	0	0	0	0	0	0	0	0	0	0	0	0.00126548	0	0	0	0	0
228	15	0	0	0	0	0	0	0	0	0	0	0	0	0	0	0	0.00993724	0.0236157	0.0210804	0	0	0	0	0	0	0	0	0	0	0	0	0	0	0	0	0	0	0	0	0	0	0	0	0	0	0	0	0	0
228	16	0	0	0	0	0	0	0	0	0	0	0	0	0	0	0	0.022012	0.0337368	0.013782	0	0	0	0	0	0	0	0	0	0	0	0	0	0	0	0	0	0	0	0	0	0	0	0	0	0	0	0	0	0
228	17	0	0	0	0	0	0	0	0	0	0	0	0	0	0	0	0.0284861	0.023194	0.0191797	0	0	0	0	0	0	0	0	0	0	0	0	0	0	0	0	0	0	0	0	0	0	0	0	0	0	0	0	0	0
228	18	0	0	0	0	0	0	0	0	0	0	0	0	0	0	0	0.0187749	0.0312065	0.0200436	0	0	0	0	0	0	0	0	0	0	0	0	0	0	0	0	0	0	0	0	0	0	0	0	0	0	0	0	0	0
228	19	0	0	0	0	0	0	0	0	0	0	0	0	0	0	0	0.00769093	0.0178524	0.0105185	0	0	0	0	0	0	0	0	0	0	0	0	0	0	0	0	0	0	0	0	0	0	0	0	0	0	0	0	0	0
228	20	0	0	0	0	0	0	0	0	0	0	0	0	0	0	0	0.00843451	0.0205232	0.00753175	0	0	0	0	0	0	0	0	0	0	0	0	0	0	0	0	0	0	0	0	0	0	0	0	0	0	0	0	0	0
228	21	0	0	0	0	0	0	0	0	0	0	0	0	0	0	0	0.00301454	0.00474077	0.00237801	0	0	0	0	0	0	0	0	0	0	0	0	0	0	0	0	0	0	0	0	0	0	0	0	0	0	0	0	0	0
228	22	0	0	0	0	0	0	0	0	0	0	0	0	0	0	0	0.00279577	0.00393137	0.00335828	0	0	0	0	0	0	0	0	0	0	0	0	0	0	0	0	0	0	0	0	0	0	0	0	0	0	0	0	0	0
228	23	0	0	0	0	0	0	0	0	0	0	0	0	0	0	0	0.00185293	0.000745246	0	0	0	0	0	0	0	0	0	0	0	0	0	0	0	0	0	0	0	0	0	0	0	0	0	0	0	0	0	0	0
228	24	0	0	0	0	0	0	0	0	0	0	0	0	0	0	0	0.00349368	0.00224585	0	0	0	0	0	0	0	0	0	0	0	0	0	0	0	0	0	0	0	0	0	0	0	0	0	0	0	0	0	0	0
228	25	0	0	0	0	0	0	0	0	0	0	0	0	0	0	0	0.000882411	0	0	0	0	0	0	0	0	0	0	0	0	0	0	0	0	0	0	0	0	0	0	0	0	0	0	0	0	0	0	0	0
228	26	0	0	0	0	0	0	0	0	0	0	0	0	0	0	0	0.000871956	0	0	0	0	0	0	0	0	0	0	0	0	0	0	0	0	0	0	0	0	0	0	0	0	0	0	0	0	0	0	0	0
228	27	0	0	0	0	0	0	0	0	0	0	0	0	0	0	0	0	0	0	0	0	0	0	0	0	0	0	0	0	0	0	0	0	0	0	0	0	0	0	0	0	0	0	0	0	0	0	0	0
228	28	0	0	0	0	0	0	0	0	0	0	0	0	0	0	0	0	0	0	0	0	0	0	0	0	0	0	0	0	0	0	0	0	0	0	0	0	0	0	0	0	0	0	0	0	0	0	0	0
228	29	0	0	0	0	0	0	0	0	0	0	0	0	0	0	0	0	0	0	0	0	0	0	0	0	0	0	0	0	0	0	0	0	0	0	0	0	0	0	0	0	0	0	0	0	0	0	0	0
228	30	0	0	0	0	0	0	0	0	0	0	0	0	0	0	0	0	0	0	0	0	0	0	0	0	0	0	0	0	0	0	0	0	0	0	0	0	0	0	0	0	0	0	0	0	0	0	0	0
228	31	0	0	0	0	0	0	0	0	0	0	0	0	0	0	0	0	0	0	0	0	0	0	0	0	0	0	0	0	0	0	0	0	0	0	0	0	0	0	0	0	0	0	0	0	0	0	0	0
228	32	0	0	0	0	0	0	0	0	0	0	0	0	0	0	0	0	0	0	0	0	0	0	0	0	0	0	0	0	0	0	0	0	0	0	0	0	0	0	0	0	0	0	0	0	0	0	0	0
228	33	0	0	0	0	0	0	0	0	0	0	0	0	0	0	0	0	0	0	0	0	0	0	0	0	0	0	0	0	0	0	0	0	0	0	0	0	0	0	0	0	0	0	0	0	0	0	0	0
228	34	0	0	0	0	0	0	0	0	0	0	0	0	0	0	0	0	0	0	0	0	0	0	0	0	0	0	0	0	0	0	0	0	0	0	0	0	0	0	0	0	0	0	0	0	0	0	0	0
228	35	0	0	0	0	0	0	0	0	0	0	0	0	0	0	0	0	0	0	0	0	0	0	0	0	0	0	0	0	0	0	0	0	0	0	0	0	0	0	0	0	0	0	0	0	0	0	0	0
228	36	0	0	0	0	0	0	0	0	0	0	0	0	0	0	0	0	0	0	0	0	0	0	0	0	0	0	0	0	0	0	0	0	0	0	0	0	0	0	0	0	0	0	0	0	0	0	0	0
228	37	0	0	0	0	0	0	0	0	0	0	0	0	0	0	0	0	0	0	0	0	0	0	0	0	0	0	0	0	0	0	0	0	0	0	0	0	0	0	0	0	0	0	0	0	0	0	0	0
228	38	0	0	0	0	0	0	0	0	0	0	0	0	0	0	0	0	0	0	0	0	0	0	0	0	0	0	0	0	0	0	0	0	0	0	0	0	0	0	0	0	0	0	0	0	0	0	0	0
228	39	0	0	0	0	0	0	0	0	0	0	0	0	0	0	0	0	0	0	0	0	0	0	0	0	0	0	0	0	0	0	0	0	0	0	0	0	0	0	0	0	0	0	0	0	0	0	0	0
228	40	0	0	0	0	0	0	0	0	0	0	0	0	0	0	0	0	0	0	0	0	0	0	0	0	0	0	0	0	0	0	0	0	0	0	0	0	0	0	0	0	0	0	0	0	0	0	0	0
228	41	0	0	0	0	0	0	0	0	0	0	0	0	0	0	0	0	0	0	0	0	0	0	0	0	0	0	0	0	0	0	0	0	0	0	0	0	0	0	0	0	0	0	0	0	0	0	0	0
228	42	0	0	0	0	0	0	0	0	0	0	0	0	0	0	0	0	0	0	0	0	0	0	0	0	0	0	0	0	0	0	0	0	0	0	0	0	0	0	0	0	0	0	0	0	0	0	0	0
231	0	0.504912	0.517766	0.50337	0.564249	0.530084	0.570924	0.590039	0.576717	0.585088	0.52829	0.563071	0.523609	0.563693	0.559632	0.545576	0.101786	0.0965836	0.107594	0.373632	0.361335	0.375537	0.487583	0.480162	0.48032	0.541162	0.517832	0.560828	0.57463	0.57482	0.571194	0.508653	0.536049	0.517846	0.512064	0.526898	0.532737	0.535832	0.54672	0.55006	0.512589	0.543268	0.538895	0.568109	0.533861	0.556291	0.544789	0.546463	0.548027
231	1	0.228327	0.232004	0.231536	0.259701	0.259699	0.254277	0.267891	0.266376	0.257018	0.252484	0.264975	0.252842	0.258462	0.255127	0.260523	0.0616861	0.0598514	0.0626527	0.176753	0.17004	0.17946	0.233306	0.225425	0.23212	0.244916	0.249643	0.260951	0.266792	0.266426	0.267866	0.241351	0.253655	0.253437	0.228036	0.246868	0.247863	0.259581	0.255386	0.25573	0.245741	0.252763	0.250956	0.262553	0.238277	0.25861	0.261553	0.260757	0.251492
231	2	0.175026	0.172589	0.178781	0.133501	0.176339	0.139133	0.123773	0.127369	0.126316	0.183533	0.122871	0.187744	0.146052	0.152939	0.167479	0.0608086	0.0559728	0.0594249	0.196003	0.194037	0.198569	0.178256	0.189134	0.188772	0.145336	0.169757	0.130187	0.130523	0.124629	0.126651	0.19853	0.163689	0.168958	0.198514	0.191599	0.161503	0.174641	0.164016	0.155207	0.167345	0.168127	0.175669	0.141461	0.187002	0.158143	0.153137	0.14728	0.164408
231	3	0.0639603	0.0541108	0.0596424	0.0397373	0.0338784	0.0270589	0.0161074	0.0277367	0.0315789	0.0242344	0.0447679	0.0217934	0.027159	0.0253755	0.0231764	0.0813414	0.0775711	0.081523	0.0804139	0.0781635	0.0839142	0.072351	0.0774681	0.0635533	0.0577826	0.0482168	0.0449815	0.0260225	0.0293133	0.0307761	0.0310122	0.0251156	0.0464086	0.0512064	0.0126197	0.0538345	0.0256405	0.027336	0.032891	0.0572893	0.0258481	0.0233786	0.0235392	0.0282011	0.0206516	0.0306952	0.0431376	0.0304043
231	4	0.0265061	0.0216443	0.0266706	0.00281187	0	0.00808507	0.00218902	0.00180078	0	0.0114581	0.00431467	0.0133968	0.00463387	0.00692682	0.00324508	0.0553683	0.0558968	0.0580179	0.086189	0.0905051	0.0804247	0.0264763	0.0265206	0.031462	0.0108027	0.0145506	0.00305331	0.00203218	0.00481154	0.00351314	0.0197233	0.0214919	0.0120684	0.0101802	0.0220155	0.00406237	0.00405338	0.00621112	0.00611185	0.017036	0.00952189	0.0103056	0.00433747	0.0123663	0.00630437	0.00982518	0.0023624	0.00566831
231	5	0.0012689	0.00188654	0	0	0	0.000522381	0	0	0	0	0	0.00061496	0	0	0	0.0453652	0.0445653	0.0453549	0.0351756	0.0357221	0.0339811	0.00202822	0.00129027	0.00261861	0	0	0	0	0	0	0.000730954	0	0.00128165	0	0	0	0.000252048	0.000331501	0	0	0.000471629	0.000794875	0	0.000293281	0	0	0	0
231	6	0	0	0	0	0	0	0	0	0	0	0	0	0	0	0	0.0671264	0.0659354	0.0647218	0.0338631	0.0369563	0.0365567	0	0	0.00115445	0	0	0	0	0	0	0	0	0	0	0	0	0	0	0	0	0	0	0	0	0	0	0	0
231	7	0	0	0	0	0	0	0	0	0	0	0	0	0	0	0	0.0401004	0.041067	0.0395614	0.00901266	0.0140557	0.00709174	0	0	0	0	0	0	0	0	0	0	0	0	0	0	0	0	0	0	0	0	0	0	0	0	0	0	0
231	8	0	0	0	0	0	0	0	0	0	0	0	0	0	0	0	0.0529992	0.0552884	0.0529692	0.00792568	0.0144671	0.00407063	0	0	0	0	0	0	0	0	0	0	0	0	0	0	0	0	0	0	0	0	0	0	0	0	0	0	0
231	9	0	0	0	0	0	0	0	0	0	0	0	0	0	0	0	0.0402759	0.0399263	0.0364991	0	0.0021901	0	0	0	0	0	0	0	0	0	0	0	0	0	0	0	0	0	0	0	0	0	0	0	0	0	0	0	0
231	10	0	0	0	0	0	0	0	0	0	0	0	0	0	0	0	0.050279	0.050117	0.0451066	0.00103204	0.00215755	0.000394647	0	0	0	0	0	0	0	0	0	0	0	0	0	0	0	0	0	0	0	0	0	0	0	0	0	0	0
231	11	0	0	0	0	0	0	0	0	0	0	0	0	0	0	0	0.0395739	0.042588	0.0417133	0	0.000370366	0	0	0	0	0	0	0	0	0	0	0	0	0	0	0	0	0	0	0	0	0	0	0	0	0	0	0	0
231	12	0	0	0	0	0	0	0	0	0	0	0	0	0	0	0	0.0459794	0.0473031	0.049907	0	0	0	0	0	0	0	0	0	0	0	0	0	0	0	0	0	0	0	0	0	0	0	0	0	0	0	0	0	0
231	13	0	0	0	0	0	0	0	0	0	0	0	0	0	0	0	0.0418553	0.0401544	0.041465	0	0	0	0	0	0	0	0	0	0	0	0	0	0	0	0	0	0	0	0	0	0	0	0	0	0	0	0	0	0
231	14	0	0	0	0	0	0	0	0	0	0	0	0	0	0	0	0.0415921	0.0384813	0.0450239	0	0	0	0	0	0	0	0	0	0	0	0	0	0	0	0	0	0	0	0	0	0	0	0	0	0	0	0	0	0
231	15	0	0	0	0	0	0	0	0	0	0	0	0	0	0	0	0.0332561	0.0339944	0.0323609	0	0	0	0	0	0	0	0	0	0	0	0	0	0	0	0	0	0	0	0	0	0	0	0	0	0	0	0	0	0
231	16	0	0	0	0	0	0	0	0	0	0	0	0	0	0	0	0.0343968	0.0324734	0.0320298	0	0	0	0	0	0	0	0	0	0	0	0	0	0	0	0	0	0	0	0	0	0	0	0	0	0	0	0	0	0
231	17	0	0	0	0	0	0	0	0	0	0	0	0	0	0	0	0.0200941	0.0225869	0.0253259	0	0	0	0	0	0	0	0	0	0	0	0	0	0	0	0	0	0	0	0	0	0	0	0	0	0	0	0	0	0
231	18	0	0	0	0	0	0	0	0	0	0	0	0	0	0	0	0.0267628	0.0248684	0.0249949	0	0	0	0	0	0	0	0	0	0	0	0	0	0	0	0	0	0	0	0	0	0	0	0	0	0	0	0	0	0
231	19	0	0	0	0	0	0	0	0	0	0	0	0	0	0	0	0.015619	0.0179478	0.0124974	0	0	0	0	0	0	0	0	0	0	0	0	0	0	0	0	0	0	0	0	0	0	0	0	0	0	0	0	0	0
231	20	0	0	0	0	0	0	0	0	0	0	0	0	0	0	0	0.0167597	0.0175676	0.0170495	0	0	0	0	0	0	0	0	0	0	0	0	0	0	0	0	0	0	0	0	0	0	0	0	0	0	0	0	0	0
231	21	0	0	0	0	0	0	0	0	0	0	0	0	0	0	0	0.00846245	0.0130046	0.0100145	0	0	0	0	0	0	0	0	0	0	0	0	0	0	0	0	0	0	0	0	0	0	0	0	0	0	0	0	0	0
231	22	0	0	0	0	0	0	0	0	0	0	0	0	0	0	0	0.0066251	0.0111033	0.00683227	0	0	0	0	0	0	0	0	0	0	0	0	0	0	0	0	0	0	0	0	0	0	0	0	0	0	0	0	0	0
231	23	0	0	0	0	0	0	0	0	0	0	0	0	0	0	0	0.00533632	0.00615832	0.00419382	0	0	0	0	0	0	0	0	0	0	0	0	0	0	0	0	0	0	0	0	0	0	0	0	0	0	0	0	0	0
231	24	0	0	0	0	0	0	0	0	0	0	0	0	0	0	0	0.00206596	0.00655953	0.00300761	0	0	0	0	0	0	0	0	0	0	0	0	0	0	0	0	0	0	0	0	0	0	0	0	0	0	0	0	0	0
231	25	0	0	0	0	0	0	0	0	0	0	0	0	0	0	0	0.00168964	0.00121883	0	0	0	0	0	0	0	0	0	0	0	0	0	0	0	0	0	0	0	0	0	0	0	0	0	0	0	0	0	0	0
231	26	0	0	0	0	0	0	0	0	0	0	0	0	0	0	0	0.00129733	0.00121503	0.000158991	0	0	0	0	0	0	0	0	0	0	0	0	0	0	0	0	0	0	0	0	0	0	0	0	0	0	0	0	0	0
231	27	0	0	0	0	0	0	0	0	0	0	0	0	0	0	0	0.000478391	0	0	0	0	0	0	0	0	0	0	0	0	0	0	0	0	0	0	0	0	0	0	0	0	0	0	0	0	0	0	0	0
231	28	0	0	0	0	0	0	0	0	0	0	0	0	0	0	0	0.00101867	0	0	0	0	0	0	0	0	0	0	0	0	0	0	0	0	0	0	0	0	0	0	0	0	0	0	0	0	0	0	0	0
231	29	0	0	0	0	0	0	0	0	0	0	0	0	0	0	0	0	0	0	0	0	0	0	0	0	0	0	0	0	0	0	0	0	0	0	0	0	0	0	0	0	0	0	0	0	0	0	0	0
231	30	0	0	0	0	0	0	0	0	0	0	0	0	0	0	0	0	0	0	0	0	0	0	0	0	0	0	0	0	0	0	0	0	0	0	0	0	0	0	0	0	0	0	0	0	0	0	0	0
231	31	0	0	0	0	0	0	0	0	0	0	0	0	0	0	0	0	0	0	0	0	0	0	0	0	0	0	0	0	0	0	0	0	0	0	0	0	0	0	0	0	0	0	0	0	0	0	0	0
231	32	0	0	0	0	0	0	0	0	0	0	0	0	0	0	0	0	0	0	0	0	0	0	0	0	0	0	0	0	0	0	0	0	0	0	0	0	0	0	0	0	0	0	0	0	0	0	0	0
231	33	0	0	0	0	0	0	0	0	0	0	0	0	0	0	0	0	0	0	0	0	0	0	0	0	0	0	0	0	0	0	0	0	0	0	0	0	0	0	0	0	0	0	0	0	0	0	0	0
231	34	0	0	0	0	0	0	0	0	0	0	0	0	0	0	0	0	0	0	0	0	0	0	0	0	0	0	0	0	0	0	0	0	0	0	0	0	0	0	0	0	0	0	0	0	0	0	0	0
231	35	0	0	0	0	0	0	0	0	0	0	0	0	0	0	0	0	0	0	0	0	0	0	0	0	0	0	0	0	0	0	0	0	0	0	0	0	0	0	0	0	0	0	0	0	0	0	0	0
231	36	0	0	0	0	0	0	0	0	0	0	0	0	0	0	0	0	0	0	0	0	0	0	0	0	0	0	0	0	0	0	0	0	0	0	0	0	0	0	0	0	0	0	0	0	0	0	0	0
231	37	0	0	0	0	0	0	0	0	0	0	0	0	0	0	0	0	0	0	0	0	0	0	0	0	0	0	0	0	0	0	0	0	0	0	0	0	0	0	0	0	0	0	0	0	0	0	0	0
231	38	0	0	0	0	0	0	0	0	0	0	0	0	0	0	0	0	0	0	0	0	0	0	0	0	0	0	0	0	0	0	0	0	0	0	0	0	0	0	0	0	0	0	0	0	0	0	0	0
231	39	0	0	0	0	0	0	0	0	0	0	0	0	0	0	0	0	0	0	0	0	0	0	0	0	0	0	0	0	0	0	0	0	0	0	0	0	0	0	0	0	0	0	0	0	0	0	0	0
231	40	0	0	0	0	0	0	0	0	0	0	0	0	0	0	0	0	0	0	0	0	0	0	0	0	0	0	0	0	0	0	0	0	0	0	0	0	0	0	0	0	0	0	0	0	0	0	0	0
231	41	0	0	0	0	0	0	0	0	0	0	0	0	0	0	0	0	0	0	0	0	0	0	0	0	0	0	0	0	0	0	0	0	0	0	0	0	0	0	0	0	0	0	0	0	0	0	0	0
231	42	0	0	0	0	0	0	0	0	0	0	0	0	0	0	0	0	0	0	0	0	0	0	0	0	0	0	0	0	0	0	0	0	0	0	0	0	0	0	0	0	0	0	0	0	0	0	0	0
236	0	0.321809	0.303039	0.214183	0.284271	0.2528	0.476526	0.258373	0.43888	0.23569	0.228835	0.200902	0.305079	0.387543	0.642193	0.503631	0.0367187	0.039693	0.0361955	0.187172	0.18079	0.175778	0.290072	0.273148	0.430285	0.212668	0.195959	0.178851	0.350423	0.648579	0.40066	0.208446	0.201511	0.334482	0.214244	0.252708	0.18711	0.583333	0.501758	0.426798	0.212988	0.254268	0.271559	0.306869	0.520558	0.397802	0.470499	0.274953	0.259602
236	1	0.145629	0.133413	0.0855349	0.0819039	0.103142	0.20097	0.107761	0.1996	0.096602	0.115254	0.0895859	0.136215	0.165299	0.281138	0.21339	0.00598993	0.0118913	0.0150546	0.0850379	0.0857459	0.0848583	0.134465	0.129355	0.208173	0.0605096	0.0657473	0.0373719	0.149577	0.29881	0.187115	0.0859539	0.090932	0.137505	0.0925971	0.115523	0.0668725	0.263333	0.211889	0.179316	0.103981	0.097634	0.124962	0.127561	0.236892	0.1685	0.219204	0.111299	0.126422
236	2	0.46031	0.4841	0.656366	0.630463	0.606719	0.29296	0.612849	0.350703	0.637294	0.578662	0.674457	0.406771	0.400725	0.0328019	0.21339	0.195767	0.152414	0.189279	0.57506	0.532038	0.554989	0.425274	0.575561	0.212415	0.661713	0.657473	0.744768	0.465663	0.0292946	0.394367	0.613956	0.65995	0.496231	0.633201	0.605224	0.697512	0.0629167	0.240332	0.359247	0.595284	0.610961	0.570721	0.514457	0.17616	0.417207	0.252655	0.583804	0.533428
236	3	0.0637508	0.0348781	0.0248728	0.00336189	0.036656	0.0295438	0.00348248	0.0104419	0.0144428	0.0705394	0.0350554	0.14237	0.044027	0.0403154	0.0600626	0.0807025	0.093648	0.0604365	0.0699398	0.0766203	0.0354208	0.144298	0.0208763	0.139085	0.0651097	0.080821	0.0384396	0.0343368	0.0202819	0.0158444	0.0916442	0.0476071	0.0307381	0.0569654	0.0265449	0.0369792	0.0904167	0.0460211	0.0340824	0.0877464	0.0371369	0.0327583	0.0460304	0.06639	0.0164909	0.0552088	0.0299435	0.0805477
236	4	0	0.0266827	0.0112058	0	0.000682834	0	0.0170148	0.000374763	0.0159711	0	0	0	0	0.000733251	0.00952642	0.0801134	0.0780113	0.0624289	0.0142939	0.0695609	0.0380726	0.00148222	0	0	0	0	0.000569612	0	0.000850677	0.00120498	0	0	0.00104392	0	0	0.0115264	0	0	0.00055668	0	0	0	0.0050816	0	0	0.00243329	0	0
236	5	0	0.0089067	0.00256249	0	0	0	0	0	0	0	0	0.00440653	0	0	0	0.0151592	0.0321324	0.0496442	0	0.000287215	0.00272955	0	0	0	0	0	0	0	0	0	0	0	0	0	0	0	0	0	0	0	0	0	0	0	0	0	0	0
236	6	0.00850123	0.0072058	0.00527497	0	0	0	0	0	0	0.00670934	0	0	0.00240588	0.00281924	0	0.0865932	0.115986	0.109417	0.0215332	0.0225556	0.0704627	0.00440825	0	0.00752879	0	0	0	0	0.00218416	0	0	0	0	0.00299229	0	0	0	0	0	0	0	0	0	0	0	0	0	0
236	7	0	0.0017748	0	0	0	0	0	0	0	0	0	0	0	0	0	0.0404494	0.0448479	0.034037	0.028642	0.000601324	0.0141751	0	0.00105963	0.000512813	0	0	0	0	0	0	0	0	0	0	0	0	0	0	0	0	0	0	0	0	0	0	0	0
236	8	0	0	0	0	0	0	0	0	0	0	0	0	0	0	0	0.0179228	0.0371155	0.0368596	0.000749684	0	0.00638632	0	0	0.00200098	0	0	0	0	0	0.000808882	0	0	0	0	0	0	0	0	0	0	0	0	0	0	0	0	0	0
236	9	0	0	0	0	0	0	0	0	0	0	0	0	0	0	0	0.0724555	0.0852282	0.058444	0.0107157	0.0160329	0.0126227	0	0	0	0	0	0	0	0	0	0	0	0	0	0	0	0	0	0	0	0	0	0	0	0	0	0	0
236	10	0	0	0	0	0	0	0	0	0	0	0	0	0	0	0	0.0754009	0.0718254	0.0611006	0.00685541	0.0132927	0.00450529	0	0	0	0	0	0	0	0	0	0	0	0	0	0	0	0	0	0	0	0	0	0	0	0	0	0	0
236	11	0	0	0	0	0	0	0.000519408	0	0	0	0	0	0	0	0	0.0398604	0.0381465	0.039018	0	0.00247585	0	0	0	0	0	0	0	0	0	0	0	0	0	0	0	0	0	0	0	0	0	0	0	0	0	0	0	0
236	12	0	0	0	0	0	0	0	0	0	0	0	0	0	0	0	0.019516	0.0192451	0.0215844	0	0	0	0	0	0	0	0	0	0	0	0	0	0	0	0	0	0	0	0	0	0	0	0	0	0	0	0	0	0
236	13	0	0	0	0	0	0	0	0	0	0	0	0.00317338	0	0	0	0.0132478	0.025431	0.0180977	0	0	0	0	0	0	0	0	0	0	0	0	0	0	0	0	0	0	0	0	0	0	0	0	0	0	0	0	0	0
236	14	0	0	0	0	0	0	0	0	0	0	0	0	0	0	0	0.0306316	0.00458025	0.0307163	0	0	0	0	0	0	0	0	0	0	0	0	0	0	0	0	0	0	0	0	0	0	0	0	0	0	0	0	0	0
236	15	0	0	0	0	0	0	0	0	0	0	0	0.00198526	0	0	0	0.0318098	0.00217322	0.00122965	0	0	0	0	0	0	0	0	0	0	0	0	0	0	0	0	0	0	0	0	0	0	0	0	0	0	0	0	0	0
236	16	0	0	0	0	0	0	0	0	0	0	0	0	0	0	0	0.0138144	0.0268057	0.0204222	0	0	0	0	0	0	0	0	0	0	0	0	0	0	0	0	0	0	0	0	0	0	0	0	0	0	0	0	0	0
236	17	0	0	0	0	0	0	0	0	0	0	0	0	0	0	0	0.00877522	0.0121056	0.00565872	0	0	0	0	0	0	0	0	0	0	0	0	0	0	0	0	0	0	0	0	0	0	0	0	0	0	0	0	0	0
236	18	0	0	0	0	0	0	0	0	0	0	0	0	0	0	0	0.0235628	0.0146438	0.0312144	0	0	0	0	0	0	0	0	0	0	0	0	0	0	0	0	0	0	0	0	0	0	0	0	0	0	0	0	0	0
236	19	0	0	0	0	0	0	0	0	0	0	0	0	0	0	0	0.0329879	0.0221662	0.0317125	0	0	0	0	0	0	0	0	0	0	0	0	0	0	0	0	0	0	0	0	0	0	0	0	0	0	0	0	0	0
236	20	0	0	0	0	0	0	0	0	0	0	0	0	0	0	0	0.0331842	0.0269775	0.0373577	0	0	0	0	0	0	0	0	0	0	0	0	0	0	0	0	0	0	0	0	0	0	0	0	0	0	0	0	0	0
236	21	0	0	0	0	0	0	0	0	0	0	0	0	0	0	0	0.00173722	0.0128829	0.00832137	0	0	0	0	0	0	0	0	0	0	0	0	0	0	0	0	0	0	0	0	0	0	0	0	0	0	0	0	0	0
236	22	0	0	0	0	0	0	0	0	0	0	0	0	0	0	0	0.0147698	0.00155781	0.0150038	0	0	0	0	0	0	0	0	0	0	0	0	0	0	0	0	0	0	0	0	0	0	0	0	0	0	0	0	0	0
236	23	0	0	0	0	0	0	0	0	0	0	0	0	0	0	0	0.0108856	0.00762773	0.010021	0	0	0	0	0	0	0	0	0	0	0	0	0	0	0	0	0	0	0	0	0	0	0	0	0	0	0	0	0	0
236	24	0	0	0	0	0	0	0	0	0	0	0	0	0	0	0	0.0045928	0	0.00749176	0	0	0	0	0	0	0	0	0	0	0	0	0	0	0	0	0	0	0	0	0	0	0	0	0	0	0	0	0	0
236	25	0	0	0	0	0	0	0	0	0	0	0	0	0	0	0	0.00828423	0.00883297	0.00612821	0	0	0	0	0	0	0	0	0	0	0	0	0	0	0	0	0	0	0	0	0	0	0	0	0	0	0	0	0	0
236	26	0	0	0	0	0	0	0	0	0	0	0	0	0	0	0	0.00231254	0.0111857	0.00280661	0	0	0	0	0	0	0	0	0	0	0	0	0	0	0	0	0	0	0	0	0	0	0	0	0	0	0	0	0	0
236	27	0	0	0	0	0	0	0	0	0	0	0	0	0	0	0	0.00153306	0.00284476	0	0	0	0	0	0	0	0	0	0	0	0	0	0	0	0	0	0	0	0	0	0	0	0	0	0	0	0	0	0	0
236	28	0	0	0	0	0	0	0	0	0	0	0	0	0	0	0	0	0	0.000318953	0	0	0	0	0	0	0	0	0	0	0	0	0	0	0	0	0	0	0	0	0	0	0	0	0	0	0	0	0	0
236	29	0	0	0	0	0	0	0	0	0	0	0	0	0	0	0	0	0	0	0	0	0	0	0	0	0	0	0	0	0	0	0	0	0	0	0	0	0	0	0	0	0	0	0	0	0	0	0	0
236	30	0	0	0	0	0	0	0	0	0	0	0	0	0	0	0	0.0012217	0	0	0	0	0	0	0	0	0	0	0	0	0	0	0	0	0	0	0	0	0	0	0	0	0	0	0	0	0	0	0	0
236	31	0	0	0	0	0	0	0	0	0	0	0	0	0	0	0	0	0	0	0	0	0	0	0	0	0	0	0	0	0	0	0	0	0	0	0	0	0	0	0	0	0	0	0	0	0	0	0	0
236	32	0	0	0	0	0	0	0	0	0	0	0	0	0	0	0	0	0	0	0	0	0	0	0	0	0	0	0	0	0	0	0	0	0	0	0	0	0	0	0	0	0	0	0	0	0	0	0	0
236	33	0	0	0	0	0	0	0	0	0	0	0	0	0	0	0	0	0	0	0	0	0	0	0	0	0	0	0	0	0	0	0	0	0	0	0	0	0	0	0	0	0	0	0	0	0	0	0	0
236	34	0	0	0	0	0	0	0	0	0	0	0	0	0	0	0	0	0	0	0	0	0	0	0	0	0	0	0	0	0	0	0	0	0	0	0	0	0	0	0	0	0	0	0	0	0	0	0	0
236	35	0	0	0	0	0	0	0	0	0	0	0	0	0	0	0	0	0	0	0	0	0	0	0	0	0	0	0	0	0	0	0	0	0	0	0	0	0	0	0	0	0	0	0	0	0	0	0	0
236	36	0	0	0	0	0	0	0	0	0	0	0	0	0	0	0	0	0	0	0	0	0	0	0	0	0	0	0	0	0	0	0	0	0	0	0	0	0	0	0	0	0	0	0	0	0	0	0	0
236	37	0	0	0	0	0	0	0	0	0	0	0	0	0	0	0	0	0	0	0	0	0	0	0	0	0	0	0	0	0	0	0	0	0	0	0	0	0	0	0	0	0	0	0	0	0	0	0	0
236	38	0	0	0	0	0	0	0	0	0	0	0	0	0	0	0	0	0	0	0	0	0	0	0	0	0	0	0	0	0	0	0	0	0	0	0	0	0	0	0	0	0	0	0	0	0	0	0	0
236	39	0	0	0	0	0	0	0	0	0	0	0	0	0	0	0	0	0	0	0	0	0	0	0	0	0	0	0	0	0	0	0	0	0	0	0	0	0	0	0	0	0	0	0	0	0	0	0	0
236	40	0	0	0	0	0	0	0	0	0	0	0	0	0	0	0	0	0	0	0	0	0	0	0	0	0	0	0	0	0	0	0	0	0	0	0	0	0	0	0	0	0	0	0	0	0	0	0	0
236	41	0	0	0	0	0	0	0	0	0	0	0	0	0	0	0	0	0	0	0	0	0	0	0	0	0	0	0	0	0	0	0	0	0	0	0	0	0	0	0	0	0	0	0	0	0	0	0	0
236	42	0	0	0	0	0	0	0	0	0	0	0	0	0	0	0	0	0	0	0	0	0	0	0	0	0	0	0	0	0	0	0	0	0	0	0	0	0	0	0	0	0	0	0	0	0	0	0	0
241	0	0.929809	0.880872	0.901523	1	1	1	1	1	1	1	1	0.884754	0.927053	1	1	0.0392692	0.0579998	0.0319142	0.568102	0.524631	0.452773	0.862702	0.943537	0.936148	0.959499	0.926707	0.956923	1	1	1	0.965623	0.940504	0.962101	0.967126	1	1	1	1	1	0.946573	1	0.955177	1	0.938033	1	1	1	1
241	1	0.0701915	0.119128	0.0750464	0	0	0	0	0	0	0	0	0.115246	0	0	0	0.00407387	0.00561099	0	0.142364	0.200802	0.166556	0.137298	0.0564628	0.0486821	0.0405007	0.0409976	0.0430772	0	0	0	0.0343766	0.0594961	0.0378986	0.0328741	0	0	0	0	0	0.0534266	0	0.0448229	0	0.0619668	0	0	0	0
241	2	0	0	0.0234303	0	0	0	0	0	0	0	0	0	0.0729471	0	0	0.0531873	0.00617072	0.0129561	0.207445	0.115962	0.236523	0	0	0.0151695	0	0.0322949	0	0	0	0	0	0	0	0	0	0	0	0	0	0	0	0	0	0	0	0	0	0
241	3	0	0	0	0	0	0	0	0	0	0	0	0	0	0	0	0.0532116	0.0381085	0.00167606	0.0260023	0.0731863	0.0510416	0	0	0	0	0	0	0	0	0	0	0	0	0	0	0	0	0	0	0	0	0	0	0	0	0	0	0
241	4	0	0	0	0	0	0	0	0	0	0	0	0	0	0	0	0.00285308	0.0502486	0.0114888	0.0261899	0.0584735	0.0706613	0	0	0	0	0	0	0	0	0	0	0	0	0	0	0	0	0	0	0	0	0	0	0	0	0	0	0
241	5	0	0	0	0	0	0	0	0	0	0	0	0	0	0	0	0.0283751	0.0576809	0.0532638	0.00828317	0.0114024	0.00553136	0	0	0	0	0	0	0	0	0	0	0	0	0	0	0	0	0	0	0	0	0	0	0	0	0	0	0
241	6	0	0	0	0	0	0	0	0	0	0	0	0	0	0	0	0.03448	0.0732933	0.0595649	0.0216128	0.0110696	0.016913	0	0	0	0	0	0	0	0	0	0	0	0	0	0	0	0	0	0	0	0	0	0	0	0	0	0	0
241	7	0	0	0	0	0	0	0	0	0	0	0	0	0	0	0	0.0318354	0.0546148	0.0613374	0	0	0	0	0	0	0	0	0	0	0	0	0	0	0	0	0	0	0	0	0	0	0	0	0	0	0	0	0	0
241	8	0	0	0	0	0	0	0	0	0	0	0	0	0	0	0	0.115407	0.116369	0.108647	0	0.00447373	0	0	0	0	0	0	0	0	0	0	0	0	0	0	0	0	0	0	0	0	0	0	0	0	0	0	0	0
241	9	0	0	0	0	0	0	0	0	0	0	0	0	0	0	0	0.0660083	0.0494774	0.0587307	0	0	0	0	0	0	0	0	0	0	0	0	0	0	0	0	0	0	0	0	0	0	0	0	0	0	0	0	0	0
241	10	0	0	0	0	0	0	0	0	0	0	0	0	0	0	0	0.134781	0.121513	0.126755	0	0	0	0	0	0	0	0	0	0	0	0	0	0	0	0	0	0	0	0	0	0	0	0	0	0	0	0	0	0
241	11	0	0	0	0	0	0	0	0	0	0	0	0	0	0	0	0.0555426	0.0508508	0.0613167	0	0	0	0	0	0	0	0	0	0	0	0	0	0	0	0	0	0	0	0	0	0	0	0	0	0	0	0	0	0
241	12	0	0	0	0	0	0	0	0	0	0	0	0	0	0	0	0.124673	0.0771509	0.0826664	0	0	0	0	0	0	0	0	0	0	0	0	0	0	0	0	0	0	0	0	0	0	0	0	0	0	0	0	0	0
241	13	0	0	0	0	0	0	0	0	0	0	0	0	0	0	0	0	0.0396075	0.0440468	0	0	0	0	0	0	0	0	0	0	0	0	0	0	0	0	0	0	0	0	0	0	0	0	0	0	0	0	0	0
241	14	0	0	0	0	0	0	0	0	0	0	0	0	0	0	0	0.103613	0.0957957	0.143288	0	0	0	0	0	0	0	0	0	0	0	0	0	0	0	0	0	0	0	0	0	0	0	0	0	0	0	0	0	0
241	15	0	0	0	0	0	0	0	0	0	0	0	0	0	0	0	0.0456478	0.0306681	0.0306363	0	0	0	0	0	0	0	0	0	0	0	0	0	0	0	0	0	0	0	0	0	0	0	0	0	0	0	0	0	0
241	16	0	0	0	0	0	0	0	0	0	0	0	0	0	0	0	0.0691062	0.0414459	0.0818791	0	0	0	0	0	0	0	0	0	0	0	0	0	0	0	0	0	0	0	0	0	0	0	0	0	0	0	0	0	0
241	17	0	0	0	0	0	0	0	0	0	0	0	0	0	0	0	0.011988	0.0124023	0.0097675	0	0	0	0	0	0	0	0	0	0	0	0	0	0	0	0	0	0	0	0	0	0	0	0	0	0	0	0	0	0
241	18	0	0	0	0	0	0	0	0	0	0	0	0	0	0	0	0.0224371	0.0178004	0.0100643	0	0	0	0	0	0	0	0	0	0	0	0	0	0	0	0	0	0	0	0	0	0	0	0	0	0	0	0	0	0
241	19	0	0	0	0	0	0	0	0	0	0	0	0	0	0	0	0	0.00185119	0.0039484	0	0	0	0	0	0	0	0	0	0	0	0	0	0	0	0	0	0	0	0	0	0	0	0	0	0	0	0	0	0
241	20	0	0	0	0	0	0	0	0	0	0	0	0	0	0	0	0.00351022	0.00134043	0.00605194	0	0	0	0	0	0	0	0	0	0	0	0	0	0	0	0	0	0	0	0	0	0	0	0	0	0	0	0	0	0
241	21	0	0	0	0	0	0	0	0	0	0	0	0	0	0	0	0	0	0	0	0	0	0	0	0	0	0	0	0	0	0	0	0	0	0	0	0	0	0	0	0	0	0	0	0	0	0	0	0
241	22	0	0	0	0	0	0	0	0	0	0	0	0	0	0	0	0	0	0	0	0	0	0	0	0	0	0	0	0	0	0	0	0	0	0	0	0	0	0	0	0	0	0	0	0	0	0	0	0
241	23	0	0	0	0	0	0	0	0	0	0	0	0	0	0	0	0	0	0	0	0	0	0	0	0	0	0	0	0	0	0	0	0	0	0	0	0	0	0	0	0	0	0	0	0	0	0	0	0
241	24	0	0	0	0	0	0	0	0	0	0	0	0	0	0	0	0	0	0	0	0	0	0	0	0	0	0	0	0	0	0	0	0	0	0	0	0	0	0	0	0	0	0	0	0	0	0	0	0
241	25	0	0	0	0	0	0	0	0	0	0	0	0	0	0	0	0	0	0	0	0	0	0	0	0	0	0	0	0	0	0	0	0	0	0	0	0	0	0	0	0	0	0	0	0	0	0	0	0
241	26	0	0	0	0	0	0	0	0	0	0	0	0	0	0	0	0	0	0	0	0	0	0	0	0	0	0	0	0	0	0	0	0	0	0	0	0	0	0	0	0	0	0	0	0	0	0	0	0
241	27	0	0	0	0	0	0	0	0	0	0	0	0	0	0	0	0	0	0	0	0	0	0	0	0	0	0	0	0	0	0	0	0	0	0	0	0	0	0	0	0	0	0	0	0	0	0	0	0
241	28	0	0	0	0	0	0	0	0	0	0	0	0	0	0	0	0	0	0	0	0	0	0	0	0	0	0	0	0	0	0	0	0	0	0	0	0	0	0	0	0	0	0	0	0	0	0	0	0
241	29	0	0	0	0	0	0	0	0	0	0	0	0	0	0	0	0	0	0	0	0	0	0	0	0	0	0	0	0	0	0	0	0	0	0	0	0	0	0	0	0	0	0	0	0	0	0	0	0
241	30	0	0	0	0	0	0	0	0	0	0	0	0	0	0	0	0	0	0	0	0	0	0	0	0	0	0	0	0	0	0	0	0	0	0	0	0	0	0	0	0	0	0	0	0	0	0	0	0
241	31	0	0	0	0	0	0	0	0	0	0	0	0	0	0	0	0	0	0	0	0	0	0	0	0	0	0	0	0	0	0	0	0	0	0	0	0	0	0	0	0	0	0	0	0	0	0	0	0
241	32	0	0	0	0	0	0	0	0	0	0	0	0	0	0	0	0	0	0	0	0	0	0	0	0	0	0	0	0	0	0	0	0	0	0	0	0	0	0	0	0	0	0	0	0	0	0	0	0
241	33	0	0	0	0	0	0	0	0	0	0	0	0	0	0	0	0	0	0	0	0	0	0	0	0	0	0	0	0	0	0	0	0	0	0	0	0	0	0	0	0	0	0	0	0	0	0	0	0
241	34	0	0	0	0	0	0	0	0	0	0	0	0	0	0	0	0	0	0	0	0	0	0	0	0	0	0	0	0	0	0	0	0	0	0	0	0	0	0	0	0	0	0	0	0	0	0	0	0
241	35	0	0	0	0	0	0	0	0	0	0	0	0	0	0	0	0	0	0	0	0	0	0	0	0	0	0	0	0	0	0	0	0	0	0	0	0	0	0	0	0	0	0	0	0	0	0	0	0
241	36	0	0	0	0	0	0	0	0	0	0	0	0	0	0	0	0	0	0	0	0	0	0	0	0	0	0	0	0	0	0	0	0	0	0	0	0	0	0	0	0	0	0	0	0	0	0	0	0
241	37	0	0	0	0	0	0	0	0	0	0	0	0	0	0	0	0	0	0	0	0	0	0	0	0	0	0	0	0	0	0	0	0	0	0	0	0	0	0	0	0	0	0	0	0	0	0	0	0
241	38	0	0	0	0	0	0	0	0	0	0	0	0	0	0	0	0	0	0	0	0	0	0	0	0	0	0	0	0	0	0	0	0	0	0	0	0	0	0	0	0	0	0	0	0	0	0	0	0
241	39	0	0	0	0	0	0	0	0	0	0	0	0	0	0	0	0	0	0	0	0	0	0	0	0	0	0	0	0	0	0	0	0	0	0	0	0	0	0	0	0	0	0	0	0	0	0	0	0
241	40	0	0	0	0	0	0	0	0	0	0	0	0	0	0	0	0	0	0	0	0	0	0	0	0	0	0	0	0	0	0	0	0	0	0	0	0	0	0	0	0	0	0	0	0	0	0	0	0
241	41	0	0	0	0	0	0	0	0	0	0	0	0	0	0	0	0	0	0	0	0	0	0	0	0	0	0	0	0	0	0	0	0	0	0	0	0	0	0	0	0	0	0	0	0	0	0	0	0
241	42	0	0	0	0	0	0	0	0	0	0	0	0	0	0	0	0	0	0	0	0	0	0	0	0	0	0	0	0	0	0	0	0	0	0	0	0	0	0	0	0	0	0	0	0	0	0	0	0
241	43	0	0	0	0	0	0	0	0	0	0	0	0	0	0	0	0	0	0	0	0	0	0	0	0	0	0	0	0	0	0	0	0	0	0	0	0	0	0	0	0	0	0	0	0	0	0	0	0
241	44	0	0	0	0	0	0	0	0	0	0	0	0	0	0	0	0	0	0	0	0	0	0	0	0	0	0	0	0	0	0	0	0	0	0	0	0	0	0	0	0	0	0	0	0	0	0	0	0
241	45	0	0	0	0	0	0	0	0	0	0	0	0	0	0	0	0	0	0	0	0	0	0	0	0	0	0	0	0	0	0	0	0	0	0	0	0	0	0	0	0	0	0	0	0	0	0	0	0
241	46	0	0	0	0	0	0	0	0	0	0	0	0	0	0	0	0	0	0	0	0	0	0	0	0	0	0	0	0	0	0	0	0	0	0	0	0	0	0	0	0	0	0	0	0	0	0	0	0
241	47	0	0	0	0	0	0	0	0	0	0	0	0	0	0	0	0	0	0	0	0	0	0	0	0	0	0	0	0	0	0	0	0	0	0	0	0	0	0	0	0	0	0	0	0	0	0	0	0
241	48	0	0	0	0	0	0	0	0	0	0	0	0	0	0	0	0	0	0	0	0	0	0	0	0	0	0	0	0	0	0	0	0	0	0	0	0	0	0	0	0	0	0	0	0	0	0	0	0
247	0	0.619841	0.510017	0.581699	0.729734	0.750201	0.734184	0.775791	0.768878	0.757133	0.725181	0.739922	0.73719	0.762514	0.7752	0.767799	0.105215	0.0772559	0.0758744	0.406464	0.372258	0.415548	0.635244	0.682513	0.667369	0.720115	0.725851	0.731104	0.770209	0.803113	0.782325	0.752024	0.744135	0.73931	0.735582	0.738019	0.723384	0.768762	0.806032	0.815756	0.737525	0.753617	0.732985	0.753859	0.753564	0.771417	0.802653	0.770535	0.810134
247	1	0.303464	0.35933	0.295191	0.236993	0.218274	0.234275	0.204795	0.215857	0.214467	0.229973	0.22244	0.224156	0.200867	0.204916	0.201844	0.0480509	0.0427533	0.0492158	0.256105	0.265985	0.24882	0.282814	0.246427	0.2458	0.238557	0.23433	0.228562	0.205006	0.178142	0.193366	0.21934	0.22131	0.217354	0.223733	0.217154	0.230225	0.202548	0.173445	0.166405	0.221106	0.217605	0.226623	0.218372	0.218137	0.202805	0.186094	0.20909	0.173743
247	2	0.0663597	0.111608	0.108964	0.031471	0.0315253	0.0315413	0.0194138	0.0139116	0.0284002	0.0448459	0.037638	0.036905	0.0366186	0.0198839	0.0303566	0.00830679	0.014104	0.0236611	0.113457	0.151211	0.136819	0.0759361	0.0591488	0.0723514	0.0413288	0.0398192	0.0380827	0.0247846	0.0187453	0.0243084	0.0286362	0.0345548	0.0433358	0.0406855	0.0431741	0.0454451	0.0286899	0.0205236	0.017839	0.0396799	0.028778	0.0392082	0.0277692	0.0282992	0.0257781	0.0112534	0.0203746	0.016123
247	3	0.010336	0.0144447	0.0125276	0.00180188	0	0	0	0.00135403	0	0	0	0.00174902	0	0	0	0.0344937	0.0453785	0.0403296	0.106298	0.104451	0.100546	0.00600567	0.0119111	0.0122326	0	0	0.00225182	0	0	0	0	0	0	0	0.00165367	0.000946641	0	0	0	0.00168917	0	0.0011833	0	0	0	0	0	0
247	4	0	0.00217393	0.00161845	0	0	0	0	0	0	0	0	0	0	0	0	0.0418374	0.0348138	0.0372536	0.0413431	0.0450315	0.046587	0	0	0.00224669	0	0	0	0	0	0	0	0	0	0	0	0	0	0	0	0	0	0	0	0	0	0	0	0
247	5	0	0	0	0	0	0	0	0	0	0	0	0	0	0	0	0.0559212	0.0603796	0.058102	0.0349237	0.0297848	0.0282135	0	0	0	0	0	0	0	0	0	0	0	0	0	0	0	0	0	0	0	0	0	0	0	0	0	0	0
247	6	0	0	0	0	0	0	0	0	0	0	0	0	0	0	0	0.0413748	0.0487538	0.0553678	0.0299106	0.0168624	0.0108928	0	0	0	0	0	0	0	0	0	0	0	0	0	0	0	0	0	0	0	0	0	0	0	0	0	0	0
247	7	0	0	0	0	0	0	0	0	0	0	0	0	0	0	0	0.0604778	0.0795061	0.0645958	0.00513723	0.00703155	0.00918284	0	0	0	0	0	0	0	0	0	0	0	0	0	0	0	0	0	0	0	0	0	0	0	0	0	0	0
247	8	0	0	0	0	0	0	0	0	0	0	0	0	0	0	0	0.0521932	0.06488	0.0546843	0.00441485	0.00441864	0.00289707	0	0	0	0	0	0	0	0	0	0	0	0	0	0	0	0	0	0	0	0	0	0	0	0	0	0	0
247	9	0	0	0	0	0	0	0	0	0	0	0	0	0	0	0	0.0671055	0.0712555	0.0745073	0.000719376	0.00216978	0	0	0	0	0	0	0	0	0	0	0	0	0	0	0	0	0	0	0	0	0	0	0	0	0	0	0	0
247	10	0	0	0	0	0	0	0	0	0	0	0	0	0	0	0	0.0778755	0.0498788	0.0598109	0	0.00079754	0.000493545	0	0	0	0	0	0	0	0	0	0	0	0	0	0	0	0	0	0	0	0	0	0	0	0	0	0	0
247	11	0	0	0	0	0	0	0	0	0	0	0	0	0	0	0	0.0737332	0.0690053	0.0656211	0.000794846	0	0	0	0	0	0	0	0	0	0	0	0	0	0	0	0	0	0	0	0	0	0	0	0	0	0	0	0	0
247	12	0	0	0	0	0	0	0	0	0	0	0	0	0	0	0	0.0737332	0.0547542	0.0591273	0	0	0	0	0	0	0	0	0	0	0	0	0	0	0	0	0	0	0	0	0	0	0	0	0	0	0	0	0	0
247	13	0	0	0	0	0	0	0	0	0	0	0	0	0	0	0	0.0588209	0.0693803	0.0649375	0	0	0	0	0	0	0	0	0	0	0	0	0	0	0	0	0	0	0	0	0	0	0	0	0	0	0	0	0	0
247	14	0	0	0	0	0	0	0	0	0	0	0	0	0	0	0	0.0426658	0.0547542	0.0543425	0	0	0	0	0	0	0	0	0	0	0	0	0	0	0	0	0	0	0	0	0	0	0	0	0	0	0	0	0	0
247	15	0	0	0	0	0	0	0	0	0	0	0	0	0	0	0	0.0459797	0.0547542	0.0481905	0	0	0	0	0	0	0	0	0	0	0	0	0	0	0	0	0	0	0	0	0	0	0	0	0	0	0	0	0	0
247	16	0	0	0	0	0	0	0	0	0	0	0	0	0	0	0	0.0324805	0.0342555	0.0471652	0	0	0	0	0	0	0	0	0	0	0	0	0	0	0	0	0	0	0	0	0	0	0	0	0	0	0	0	0	0
247	17	0	0	0	0	0	0	0	0	0	0	0	0	0	0	0	0.0323427	0.0291663	0.0286581	0	0	0	0	0	0	0	0	0	0	0	0	0	0	0	0	0	0	0	0	0	0	0	0	0	0	0	0	0	0
247	18	0	0	0	0	0	0	0	0	0	0	0	0	0	0	0	0.022438	0.0194389	0.0171369	0	0	0	0	0	0	0	0	0	0	0	0	0	0	0	0	0	0	0	0	0	0	0	0	0	0	0	0	0	0
247	19	0	0	0	0	0	0	0	0	0	0	0	0	0	0	0	0.0136135	0.014917	0.0140259	0	0	0	0	0	0	0	0	0	0	0	0	0	0	0	0	0	0	0	0	0	0	0	0	0	0	0	0	0	0
247	20	0	0	0	0	0	0	0	0	0	0	0	0	0	0	0	0.00638739	0.00757179	0.00340468	0	0	0	0	0	0	0	0	0	0	0	0	0	0	0	0	0	0	0	0	0	0	0	0	0	0	0	0	0	0
247	21	0	0	0	0	0	0	0	0	0	0	0	0	0	0	0	0.00410938	0.00304289	0.00348675	0	0	0	0	0	0	0	0	0	0	0	0	0	0	0	0	0	0	0	0	0	0	0	0	0	0	0	0	0	0
247	22	0	0	0	0	0	0	0	0	0	0	0	0	0	0	0	0	0	0.000500865	0	0	0	0	0	0	0	0	0	0	0	0	0	0	0	0	0	0	0	0	0	0	0	0	0	0	0	0	0	0
247	23	0	0	0	0	0	0	0	0	0	0	0	0	0	0	0	0.000464971	0	0	0	0	0	0	0	0	0	0	0	0	0	0	0	0	0	0	0	0	0	0	0	0	0	0	0	0	0	0	0	0
247	24	0	0	0	0	0	0	0	0	0	0	0	0	0	0	0	0	0	0	0	0	0	0	0	0	0	0	0	0	0	0	0	0	0	0	0	0	0	0	0	0	0	0	0	0	0	0	0	0
247	25	0	0	0	0	0	0	0	0	0	0	0	0	0	0	0	0	0	0	0	0	0	0	0	0	0	0	0	0	0	0	0	0	0	0	0	0	0	0	0	0	0	0	0	0	0	0	0	0
247	26	0	0	0	0	0	0	0	0	0	0	0	0	0	0	0	0.000379127	0	0	0.000431937	0	0	0	0	0	0	0	0	0	0	0	0	0	0	0	0	0	0	0	0	0	0	0	0	0	0	0	0	0
247	27	0	0	0	0	0	0	0	0	0	0	0	0	0	0	0	0	0	0	0	0	0	0	0	0	0	0	0	0	0	0	0	0	0	0	0	0	0	0	0	0	0	0	0	0	0	0	0	0
247	28	0	0	0	0	0	0	0	0	0	0	0	0	0	0	0	0	0	0	0	0	0	0	0	0	0	0	0	0	0	0	0	0	0	0	0	0	0	0	0	0	0	0	0	0	0	0	0	0
247	29	0	0	0	0	0	0	0	0	0	0	0	0	0	0	0	0	0	0	0	0	0	0	0	0	0	0	0	0	0	0	0	0	0	0	0	0	0	0	0	0	0	0	0	0	0	0	0	0
247	30	0	0	0	0	0	0	0	0	0	0	0	0	0	0	0	0	0	0	0	0	0	0	0	0	0	0	0	0	0	0	0	0	0	0	0	0	0	0	0	0	0	0	0	0	0	0	0	0
247	31	0	0.00242637	0	0	0	0	0	0	0	0	0	0	0	0	0	0	0	0	0	0	0	0	0	0	0	0	0	0	0	0	0	0	0	0	0	0	0	0	0	0	0	0	0	0	0	0	0	0
247	32	0	0	0	0	0	0	0	0	0	0	0	0	0	0	0	0	0	0	0	0	0	0	0	0	0	0	0	0	0	0	0	0	0	0	0	0	0	0	0	0	0	0	0	0	0	0	0	0
247	33	0	0	0	0	0	0	0	0	0	0	0	0	0	0	0	0	0	0	0	0	0	0	0	0	0	0	0	0	0	0	0	0	0	0	0	0	0	0	0	0	0	0	0	0	0	0	0	0
247	34	0	0	0	0	0	0	0	0	0	0	0	0	0	0	0	0	0	0	0	0	0	0	0	0	0	0	0	0	0	0	0	0	0	0	0	0	0	0	0	0	0	0	0	0	0	0	0	0
247	35	0	0	0	0	0	0	0	0	0	0	0	0	0	0	0	0	0	0	0	0	0	0	0	0	0	0	0	0	0	0	0	0	0	0	0	0	0	0	0	0	0	0	0	0	0	0	0	0
247	36	0	0	0	0	0	0	0	0	0	0	0	0	0	0	0	0	0	0	0	0	0	0	0	0	0	0	0	0	0	0	0	0	0	0	0	0	0	0	0	0	0	0	0	0	0	0	0	0
247	37	0	0	0	0	0	0	0	0	0	0	0	0	0	0	0	0	0	0	0	0	0	0	0	0	0	0	0	0	0	0	0	0	0	0	0	0	0	0	0	0	0	0	0	0	0	0	0	0
247	38	0	0	0	0	0	0	0	0	0	0	0	0	0	0	0	0	0	0	0	0	0	0	0	0	0	0	0	0	0	0	0	0	0	0	0	0	0	0	0	0	0	0	0	0	0	0	0	0
247	39	0	0	0	0	0	0	0	0	0	0	0	0	0	0	0	0	0	0	0	0	0	0	0	0	0	0	0	0	0	0	0	0	0	0	0	0	0	0	0	0	0	0	0	0	0	0	0	0
247	40	0	0	0	0	0	0	0	0	0	0	0	0	0	0	0	0	0	0	0	0	0	0	0	0	0	0	0	0	0	0	0	0	0	0	0	0	0	0	0	0	0	0	0	0	0	0	0	0
247	41	0	0	0	0	0	0	0	0	0	0	0	0	0	0	0	0	0	0	0	0	0	0	0	0	0	0	0	0	0	0	0	0	0	0	0	0	0	0	0	0	0	0	0	0	0	0	0	0
247	42	0	0	0	0	0	0	0	0	0	0	0	0	0	0	0	0	0	0	0	0	0	0	0	0	0	0	0	0	0	0	0	0	0	0	0	0	0	0	0	0	0	0	0	0	0	0	0	0
247	43	0	0	0	0	0	0	0	0	0	0	0	0	0	0	0	0	0	0	0	0	0	0	0	0	0	0	0	0	0	0	0	0	0	0	0	0	0	0	0	0	0	0	0	0	0	0	0	0
247	44	0	0	0	0	0	0	0	0	0	0	0	0	0	0	0	0	0	0	0	0	0	0	0	0	0	0	0	0	0	0	0	0	0	0	0	0	0	0	0	0	0	0	0	0	0	0	0	0
256	0	0.553137	0.551739	0.551366	0.652175	0.655706	0.641914	0.653337	0.657271	0.643458	0.63535	0.632725	0.676782	0.673082	0.663279	0.664685	0.230816	0.232732	0.238569	0.320717	0.311063	0.327168	0.555218	0.559214	0.555148	0.657536	0.658183	0.644537	0.648001	0.690712	0.674676	0.651429	0.667041	0.672649	0.637711	0.615447	0.595094	0.704912	0.677877	0.696405	0.651307	0.69104	0.623279	0.64288	0.665802	0.649534	0.698961	0.6823	0.706779
256	1	0.306326	0.285168	0.297134	0.228796	0.237448	0.242946	0.239443	0.24983	0.245127	0.23691	0.237789	0.215626	0.23638	0.245803	0.236056	0.0903087	0.0873383	0.0920833	0.271827	0.266289	0.255862	0.289422	0.29379	0.302247	0.217051	0.21868	0.225807	0.252879	0.25313	0.242542	0.236883	0.234905	0.218668	0.261179	0.259246	0.256634	0.239306	0.256087	0.229859	0.23327	0.214789	0.226647	0.255744	0.243481	0.250158	0.228672	0.24867	0.227993
256	2	0.0997747	0.109573	0.101852	0.0872418	0.0823444	0.0829138	0.0851733	0.0732723	0.0883988	0.0908873	0.0990442	0.0802695	0.0679091	0.0715951	0.0788925	0.0376491	0.0236383	0.0260866	0.1453	0.132909	0.148694	0.111437	0.100496	0.0978705	0.0910762	0.0851135	0.0936113	0.080605	0.0441506	0.0637099	0.0824537	0.0713579	0.0752455	0.0742182	0.0885232	0.108419	0.0377167	0.052939	0.0625855	0.0843004	0.072276	0.11241	0.0790696	0.068304	0.076803	0.0560895	0.051378	0.0531224
256	3	0.0308076	0.0370409	0.0351158	0.0277976	0.0208064	0.0280837	0.0198396	0.0179408	0.020223	0.0307983	0.0250195	0.0223644	0.0187561	0.0170643	0.0168941	0.0159316	0.00686649	0.0198526	0.111273	0.125368	0.119542	0.0309111	0.0360653	0.0306359	0.0289401	0.0323731	0.0309115	0.0162436	0.0110678	0.0162537	0.0252828	0.0218668	0.026906	0.0217649	0.0305616	0.0344039	0.0157576	0.0110271	0.00952238	0.0258675	0.0198291	0.0327176	0.0181815	0.0195023	0.0211333	0.0154993	0.014367	0.011825
256	4	0.00799285	0.0137171	0.0120179	0.00376309	0.00351128	0.00381102	0.00206185	0.00128833	0.00279379	0.00605455	0.00506313	0.00440058	0.00325059	0.00225855	0.0031765	0.0183902	0.0167602	0.0123677	0.0539743	0.0603273	0.0570447	0.0103085	0.00773319	0.0108333	0.00447098	0.00565127	0.00439607	0.00227169	0.000939781	0.00204328	0.00395075	0.00482904	0.00588273	0.00512747	0.00599238	0.0051433	0.0019371	0.00140709	0.00162742	0.00456318	0.00206549	0.00494699	0.00373112	0.00257932	0.00237156	0.000777579	0.00274566	0.000280033
256	5	0.0016387	0.00214843	0.0021437	0.00022598	0.000184064	0	0	0.000127264	0	0	0	0.000249123	0	0	0.000296038	0.0160137	0.0194635	0.0180248	0.0389162	0.0433603	0.0396377	0.00145971	0.00236769	0.00199031	0	0	0.000336942	0	0	0	0	0	0	0	0.000229523	0.000305839	0	0	0	0.00025761	0	0	0	0	0	0	0	0
256	6	0	0.000326107	0.000371813	0	0	0	0.000144751	0	0	0	0	0	0	0	0	0.0258376	0.0290279	0.0272014	0.0234671	0.0271002	0.0222307	0.000933327	0	0.000631919	0	0	0	0	0	0.000491186	0	0	0	0	0	0	0.000371284	0	0	0	0	0	0	0	0	0	0.000246404	0
256	7	0	0	0	0	0	0	0	0	0	0	0	0	0	0	0	0.0282984	0.0473613	0.0423628	0.0143614	0.0150453	0.0127531	0	0.000333145	0	0	0	0	0	0	0	0	0	0	0	0	0	0	0	0	0	0	0	0	0	0	0	0	0
256	8	0	0	0	0	0	0	0	0	0	0	0	0	0	0	0	0.044047	0.0402316	0.0430317	0.0119656	0.00880871	0.00970345	0	0	0	0	0	0	0	0	0.000283795	0	0	0	0	0	0	0	0	0	0.000434872	0	0	0	0	0	0	0	0
256	9	0	0	0	0	0	0	0	0	0	0	0	0	0.00033282	0	0	0.0413402	0.0453243	0.0486057	0.00503396	0.00522963	0.00322398	0	0	0.000315772	0.000316223	0	0	0	0	0	0	0	0	0	0	0	0	0	0	0	0	0	0	0	0	0	0	0
256	10	0	0	0	0	0	0	0	0	0	0	0	0	0	0	0	0.0499528	0.0471067	0.0465991	0.00225324	0.00213917	0.00324971	0	0	0	0	0	0	0	0	0	0	0	0	0	0	0	0	0	0	0	0	0	0	0	0	0	0	0
256	11	0	0	0	0	0	0	0	0	0	0	0	0	0	0	0	0.0438009	0.0463428	0.0405791	0.000255428	0.00114454	0.000362667	0	0	0	0	0	0	0	0	0	0	0	0	0	0	0	0	0	0	0	0	0	0	0	0	0	0	0
256	12	0	0	0	0	0	0	0	0	0	0	0	0.000308877	0	0	0	0.0497067	0.0430326	0.0479368	0.000220495	0.000864917	0.000527019	0	0	0	0.000299955	0	0	0	0	0	0	0	0	0	0	0	0	0	0	0	0	0	0.000393472	0.000331401	0	0	0	0
256	13	0	0	0	0	0	0	0	0	0	0	0.0003599	0	0	0	0	0.0477381	0.0529632	0.0479368	0.000282224	0	0	0	0	0.000327482	0.000309796	0	0.000399895	0	0	0	0	0	0	0	0	0	0	0.000356098	0	0	0	0	0	0	0	0	0	0
256	14	0	0	0	0	0	0	0	0	0	0	0	0	0	0	0	0.0487224	0.0463428	0.0443694	0	0	0	0	0	0	0	0	0	0	0	0	0	0	0	0	0	0	0	0	0	0	0	0	0	0	0	0	0	0
256	15	0	0	0	0	0	0	0	0	0	0	0	0	0	0	0	0.0455235	0.0519446	0.0437005	0	0	0	0	0	0	0	0	0	0	0	0	0	0	0	0	0	0	0	0	0	0	0	0	0	0	0	0	0	0
256	16	0	0	0	0	0	0	0	0	0	0	0	0	0	0	0	0.0433088	0.0460881	0.0441465	0	0	0	0	0	0	0	0	0	0	0	0	0	0	0	0	0	0	0	0	0	0	0	0	0	0	0	0	0	0
256	17	0	0	0	0	0	0	0	0	0	0	0	0	0	0	0	0.0295287	0.0336112	0.0309917	0	0	0	0	0	0	0	0	0	0	0	0	0	0	0	0	0	0	0	0	0	0	0	0	0	0	0	0	0	0
256	18	0	0	0	0	0	0	0	0	0	0	0	0	0	0	0	0.0319895	0.0292825	0.029208	0	0	0	0	0	0	0	0	0	0	0	0	0	0	0	0	0	0	0	0	0	0	0	0	0	0	0	0	0	0
256	19	0	0	0	0	0	0	0	0	0	0	0	0	0	0	0	0.0181066	0.0156793	0.0210782	0	0	0	0	0	0	0	0	0	0	0	0	0	0	0	0	0	0	0	0	0	0	0	0	0	0	0	0	0	0
256	20	0	0	0	0	0	0	0	0	0	0	0	0	0	0	0	0.0213283	0.0185041	0.0186619	0	0	0	0	0	0	0	0	0	0	0	0	0	0	0	0	0	0	0	0	0	0	0	0	0	0	0	0	0	0
256	21	0.000322988	0.000287556	0	0	0	0	0	0	0	0	0	0	0	0	0	0.00832648	0.00941539	0.00771158	0	0	0	0	0	0	0	0	0	0	0	0	0	0	0	0	0	0	0	0	0	0	0	0	0	0	0	0	0	0
256	22	0	0	0	0	0	0.000331494	0	0	0	0	0	0	0	0	0	0.00877099	0.00883025	0.00591765	0	0	0	0	0	0	0	0	0	0	0	0	0	0	0	0	0	0	0	0	0	0	0	0	0	0	0	0	0	0
256	23	0	0	0	0	0	0	0	0	0	0	0	0	0	0	0	0.00342707	0.00155284	0.00206083	0	0	0	0	0	0	0	0	0	0	0	0	0	0	0	0	0	0	0	0.000307093	0	0	0	0	0	0	0	0	0	0
256	24	0	0	0	0	0	0	0	0	0	0	0	0	0	0	0	0.000635085	0.000559379	0.000916133	0	0	0	0	0	0	0	0	0	0	0	0	0	0	0	0	0	0	0	0	0	0	0	0	0	0	0	0	0	0
256	25	0	0	0	0	0	0	0	0	0	0	0	0	0	0	0	0.000276215	0	0	0	0	0	0.000310069	0	0	0	0	0	0	0	0	0	0	0	0	0	0	0	0	0	0	0	0	0	0	0	0	0	0
256	26	0	0	0	0	0	0	0	0	0	0	0	0	0	0	0	0	0	0	0	0.000352557	0	0	0	0	0	0	0	0	0	0	0	0	0	0	0	0	0	0	0	0	0	0	0	0	0	0	0	0
256	27	0	0	0	0	0	0	0	0	0	0	0	0	0	0	0	0	0	0	0	0	0	0	0	0	0	0	0	0	0	0	0	0	0	0	0	0	0	0	0	0	0	0	0	0	0	0	0	0
256	28	0	0	0	0	0	0	0	0	0	0	0	0	0	0	0	0.000225219	0	0	0.000153367	0	0	0	0	0	0	0	0	0	0	0	0	0	0	0	0	0	0	0	0	0	0	0	0	0	0	0	0	0
256	29	0	0	0	0	0	0	0	0	0	0	0	0	0	0	0	0	0	0	0	0	0	0	0	0	0	0	0	0	0	0	0	0	0	0	0	0	0	0	0	0	0	0	0	0	0	0	0	0
256	30	0	0	0	0	0	0	0	0	0	0	0	0	0	0	0	0	0	0	0	0	0	0	0	0	0	0	0	0	0	0	0	0	0	0	0	0	0	0	0	0	0	0	0	0	0	0	0	0
256	31	0	0	0	0	0	0	0	0	0	0	0	0	0	0	0	0	0	0	0	0	0	0	0	0	0	0	0	0	0	0	0	0	0.000311602	0	0	0	0	0	0	0	0	0	0	0	0	0	0	0
256	32	0	0	0	0	0	0	0	0	0	0	0	0	0	0	0	0	0	0	0	0	0	0	0	0	0	0	0	0	0	0	0	0	0	0	0	0	0	0	0	0	0	0	0	0	0	0	0	0
256	33	0	0	0	0	0	0	0	0	0	0	0	0	0	0	0	0	0	0	0	0	0	0	0	0	0	0	0	0	0	0	0	0	0	0	0	0	0	0	0	0	0	0	0	0	0	0	0	0
256	34	0	0	0	0	0	0	0	0	0	0	0	0	0	0	0	0	0	0	0	0	0	0	0	0	0	0	0	0	0	0	0	0	0	0	0	0	0	0	0	0	0	0	0	0	0	0	0	0
256	35	0	0	0	0	0	0	0	0	0	0	0	0	0	0	0	0	0	0	0	0	0	0	0	0	0	0	0	0	0	0	0	0	0	0	0	0	0	0	0	0	0	0	0	0	0	0	0	0
256	36	0	0	0	0	0	0	0	0	0	0	0	0	0	0	0	0	0	0	0	0	0	0	0	0	0	0	0	0	0	0	0	0	0	0	0	0	0	0	0	0	0	0	0	0	0	0	0	0
256	37	0	0	0	0	0	0	0	0	0	0	0	0	0	0	0	0	0	0	0	0	0	0	0	0	0	0	0	0	0	0	0	0	0.000337204	0	0	0	0	0	0	0	0	0	0	0	0	0	0	0
256	38	0	0	0	0	0	0	0	0	0	0	0	0	0	0	0	0	0	0	0	0	0	0	0	0	0	0	0	0	0	0	0	0	0	0	0	0	0	0	0	0	0	0	0	0	0	0	0	0
256	39	0	0	0	0	0	0	0	0	0	0	0	0	0	0	0	0	0	0	0	0	0	0	0	0	0	0	0	0	0	0	0	0	0	0	0	0	0	0	0	0	0	0	0	0	0	0	0	0
256	40	0	0	0	0	0	0	0	0	0	0	0	0	0	0	0	0	0	0	0	0	0	0	0	0	0	0	0	0	0	0	0	0	0	0	0	0	0	0	0	0	0	0	0	0	0	0	0	0
256	41	0	0	0	0	0	0	0	0	0	0	0	0	0	0	0	0	0	0	0	0	0	0	0	0	0	0	0	0	0	0	0	0	0	0	0	0	0	0	0	0	0	0	0	0	0	0	0	0
256	42	0	0	0	0	0	0	0	0	0	0	0	0	0.000289774	0	0	0	0	0	0	0	0	0	0	0	0	0	0	0	0	0	0	0	0	0	0	0	0	0	0	0	0	0	0	0	0	0	0.00029297	0
256	43	0	0	0	0	0	0	0	0.000269969	0	0	0	0	0	0	0	0	0	0	0	0	0	0	0	0	0	0	0	0	0	0	0	0	0	0	0	0	0	0	0	0	0	0	0	0	0	0	0	0
256	44	0	0	0	0	0	0	0	0	0	0	0	0	0	0	0	0	0	0	0	0	0	0	0	0	0	0	0	0	0	0	0	0	0	0	0	0	0	0	0	0	0	0	0	0	0	0	0	0
259	0	0.459839	0.419869	0.420936	0.452135	0.473399	0.456556	0.409795	0.466634	0.400986	0.45648	0.446	0.481761	0.47809	0.469622	0.464077	0.216179	0.245605	0.231812	0.309669	0.336201	0.30268	0.438931	0.455154	0.463476	0.440583	0.455552	0.428044	0.438641	0.534994	0.494477	0.478437	0.478149	0.476587	0.482649	0.463636	0.411126	0.535492	0.532825	0.531052	0.45394	0.491689	0.403863	0.47213	0.49817	0.480066	0.524686	0.502437	0.532984
259	1	0.291261	0.31469	0.310752	0.325165	0.308997	0.318402	0.373055	0.338538	0.376788	0.308378	0.310133	0.295953	0.32786	0.331276	0.33779	0.174551	0.157797	0.166429	0.212969	0.19861	0.21839	0.294667	0.285982	0.280312	0.313174	0.303382	0.317184	0.362356	0.309201	0.329116	0.285129	0.283212	0.286896	0.283966	0.292567	0.322048	0.295846	0.295214	0.302101	0.29748	0.280588	0.326626	0.30601	0.29573	0.302153	0.296792	0.3094	0.293369
259	2	0.169461	0.170492	0.178187	0.154841	0.15846	0.158661	0.152613	0.1439	0.154691	0.159261	0.171311	0.158991	0.142671	0.143992	0.144767	0.0930822	0.0855605	0.0870782	0.208364	0.217753	0.208173	0.177005	0.174207	0.173045	0.174093	0.172267	0.175529	0.142082	0.123849	0.133252	0.170111	0.174708	0.173648	0.167756	0.169125	0.177176	0.131487	0.132306	0.12825	0.17293	0.16888	0.177737	0.159562	0.152063	0.158034	0.137796	0.14162	0.137574
259	3	0.0575461	0.0645496	0.0620643	0.0510974	0.0455572	0.049865	0.0514364	0.0398427	0.0526294	0.0570093	0.0551347	0.0481761	0.0398723	0.0435741	0.0410687	0.0441292	0.0215105	0.0276392	0.102571	0.0793242	0.105491	0.0626167	0.059613	0.0577827	0.0524226	0.0504361	0.0591255	0.0448177	0.0257808	0.0344368	0.0515165	0.0475391	0.0464319	0.0493895	0.0574442	0.0674442	0.0292665	0.0322215	0.0313501	0.0570256	0.0449468	0.0684892	0.0480873	0.0413276	0.0474102	0.0334774	0.036262	0.0293369
259	4	0.0170343	0.0213752	0.020229	0.0146582	0.0118845	0.0143551	0.0119641	0.0101478	0.013395	0.0157232	0.0145713	0.0126426	0.00973188	0.0104465	0.0105752	0.0192953	0.017979	0.0231812	0.0742514	0.080042	0.0754786	0.0200537	0.0195354	0.0180128	0.0167285	0.0156955	0.0171423	0.0108707	0.00558772	0.0076387	0.0129516	0.0142525	0.0138729	0.0138703	0.014191	0.0184028	0.0067595	0.0063359	0.00626645	0.0154401	0.0123142	0.0201001	0.0121311	0.0111015	0.0108338	0.00693025	0.00882119	0.00612331
259	5	0.00398973	0.00741397	0.0067687	0.00199454	0.00170218	0.00184549	0.00113569	0.000724382	0.00151059	0.0029672	0.00252231	0.00223917	0.00177415	0.00108958	0.00157503	0.00345359	0.00433437	0.00899972	0.0339599	0.0331415	0.0352489	0.00535699	0.00441417	0.00533186	0.0027128	0.0026671	0.0026681	0.00123353	0.00058798	0.000960275	0.00185496	0.00213922	0.0024348	0.00236892	0.00276344	0.00364252	0.000973495	0.000783772	0.000679333	0.00269701	0.00158201	0.00309114	0.00173795	0.00146442	0.00135179	0.000318382	0.00131478	0.000612863
259	6	0.000706161	0.00111509	0.000966384	0.000109094	0	0	0	6.31336e-05	0	0	0	0.00010612	0	0	0.000146787	0.0180447	0.0192632	0.0212495	0.0269377	0.0245271	0.0250318	0.000758563	0.000929644	0.00119538	0	0	0.000157764	0	0	0	0	0	0	0	0.000105846	0.000160984	0	0	0	0.000114812	0	9.32905e-05	0	0	0	0	0	0
259	7	0	0.000178478	9.62798e-05	0	0	0	0	0	0	0	0	0	0	0	0	0.0180447	0.0183	0.0166429	0.0118572	0.0132805	0.0126924	0.000485019	0	0.000165567	0	0	0	0	0	0	0	0	0	0	0	0	0	0	0	0	0	0	0	0	0	0	0	0
259	8	0	0	0	0	0	0	0	0	0	0	0	0	0	0	0	0.0235832	0.0372421	0.0329887	0.00845403	0.00763868	0.00770556	0	0.000165571	0	0	0	0	0	0	0	0	0	0	0	0	0	0	0	0	0	0	0	0	0	0	0	0	0
259	9	0	0	0	0	0	0	0	0	0	0	0.000156445	0	0	0	0	0.0296577	0.0247211	0.0274906	0.00625179	0.0044723	0.00523228	0	0	0	0	0	0	0	0	0	0	0	0	0	0	0	0	0	0	0	0	0	0	0	0	0	0	0
259	10	0	0	0	0	0	0	0	0	0	0	0	0	0	0	0	0.0298363	0.042379	0.0416073	0.00296331	0.00265515	0.00196328	0	0	0.000155414	0.000144531	0	0	0	0	0.000118596	0	0	0	0	0	0	0	0	0	0	0	0	0	0	0	0	0	0
259	11	0	0	0	0	0	0	0	0	0	0	0	0	0	0	0	0.0318016	0.0290553	0.0303139	0.00121558	0.00108609	0.0013714	0	0	0.000361899	0	0	0.00014992	0	0	0	0	0	0	0	0	0	0	0	0	0	0	0	0	0	0	0	0	0
259	12	0	0	0	0	0	0	0	0.000149899	0	0	0	0	0	0	0	0.0346602	0.03965	0.0375952	0.000150361	0.000776754	0.00022085	0	0	0	0	0	0	0	0	0	0	0	0	0	0	0	0	0	0	0	0	0	0	0	0	0	0	0
259	13	0	0	0	0	0	0	0	0	0	0	0	0.000131573	0	0	0	0.0351961	0.0287342	0.0294223	0.000129797	0.000314022	0.000320934	0	0	0	0	0	0	0	0	0	0	0	0	0	0	0	0	0.000173128	0	0	0	0	0.000183279	0.000143484	0	0	0	0
259	14	0	0	0	0	0	0	0	0	0	0	0.000171366	0	0	0	0	0.0368041	0.0412553	0.0353662	0.000166135	0	0	0	0	0.000161177	0.000141594	0	0	0	0	0	0	0	0	0	0	0	0.000175054	0	0.000157738	0	0	0	0	0	0	0	0	0
259	15	0	0	0	0	0	0	0	0	0	0	0	0	0	0	0	0.0353748	0.0300184	0.0312055	0	0	0	0	0	0	0	0	0	0	0	0	0	0	0	0	0.00016778	0	0	0	0	0.000185904	0	0	0	0	0	0	0.000144712	0
259	16	0	0	0	0	0	0	0	0	0	0	0	0	0	0	0	0.0369828	0.0407737	0.0367036	0	0	0	0	0	0	0	0	0	0	0	0	0	0	0	0	0	0	0	0	0	0	0	0	0	0	0	0	0	0
259	17	0	0	0	0	0	0	0	0	0	0	0	0	0	0	0	0.030015	0.0284132	0.0291251	0	0	0	0	0	0	0	0	0	0	0	0	0	0	0	0	0	0	0	0	0	0	0	0	0	0	0	0	0	0
259	18	0	0	0	0	0	0	0	0	0	0	0	0	0	0	0	0.0244765	0.0296974	0.0234784	0	0	0	0	0	0	0	0	0	0	0	0	0	0	0	0	0	0	0	0	0	0	0	0	0	0	0	0	0	0
259	19	0	0	0	0	0	0	0	0	0	0	0	0	0	0	0	0.020546	0.0184605	0.0216953	0	0	0	0	0	0	0	0	0	0	0	0	0	0	0	0	0	0	0	0	0	0	0	0	0	0	0	0	0	0
259	20	0	0	0	0	0	0	0	0	0	0	0	0	0	0	0	0.0148299	0.014446	0.0157514	0	0	0	0	0	0	0	0	0	0	0	0	0	0	0	0	0	0	0	0	0	0	0	0	0	0	0	0	0	0
259	21	0	0	0	0	0	0	0	0	0	0	0	0	0	0	0	0.0154854	0.0108435	0.0122865	0	0	0	0	0	0	0	0	0	0	0	0	0	0	0	0	0	0	0	0	0	0	0	0	0	0	0	0	0	0
259	22	0.000162858	0.000157379	0	0	0	0	0	0	0	0	0	0	0	0	0	0.00636269	0.00694102	0.00619931	0	0	0	0	0	0	0	0	0	0	0	0	0	0	0	0	0	0	0	0	0	0	0	0	0	0	0	0	0	0
259	23	0	0	0	0	0	0.000160526	0	0	0	0	0	0	0	0	0	0.00445194	0.00556684	0.0033939	0	0	0	0	0	0	0	0	0	0	0	0	0	0	0	0	0	0	0	0	0	0	0	0	0	0	0	0	0	0
259	24	0	0	0	0	0	0	0	0	0	0	0	0	0	0	0	0.00233014	0.00130247	0.00151597	0	0	0	0	0	0	0	0	0	0	0	0	0	0	0	0	0	0	0	0	0	0	0	0	0	0	0.000151492	0	0	0
259	25	0	0	0	0	0	0	0	0	0	0	0	0	0	0	0	0.000461102	0.000149753	0.000828342	0	0	0	0	0	0	0	0	0	0	0	0	0	0	0	0	0	0	0	0	0.000143457	0	0	0	0	0	0	0	0	0
259	26	0	0	0	0	0	0	0	0	0	0	0	0	0	0	0	0.000200545	0	0	0	0	0	0	0	0	0	0	0	0	0	0	0	0	0	0	0	0	0	0	0	0	0	0	0	0	0	0	0	0
259	27	0	0	0	0	0	0	0	0	0	0	0	0	0	0	0	0	0	0	0	0.000178998	0	0.000126143	0	0	0	0	0	0	0	0	0	0	0	0	0	0	0	0	0	0	0	0	0	0	0	0	0	0
259	28	0	0	0	0	0	0	0	0	0	0	0	0	0	0	0	0	0	0	0	0	0	0	0	0	0	0	0	0	0	0	0	0	0	0	0	0	0	0.000140414	0	0	0	0	0.000157904	0	0	0	0	0
259	29	0	0	0	0	0	0	0	0	0	0	0	0	0	0	0	0.00016352	0	0	9.02816e-05	0	0	0	0	0	0	0	0	0	0	0	0	0	0	0	0	0	0	0	0	0	0	0	0	0	0	0	0	0
259	30	0	0	0	0	0	0	0	0	0	0	0	0	0	0	0	0	0	0	0	0	0	0	0	0	0	0	0	0	0	0	0	0	0	0	0	0	0	0	0	0	0	0	0	0	0	0	0	0
259	31	0	0	0	0	0	0	0	0	0	0	0	0	0	0	0	0	0	0	0	0	0	0	0	0	0	0	0	0	0	0	0	0	0	0	0	0	0	0	0	0	0	0	0	0	0	0	0	0
259	32	0	0	0	0	0	0.000153949	0	0	0	0	0	0	0	0	0	0	0	0	0	0	0	0	0	0	0	0	0	0	0	0	0	0	0.000128969	0	0	0	0	0	0	0	0	0	0	0	0	0	0	0
259	33	0	0	0	0	0	0	0	0	0	0	0	0	0	0	0	0	0	0	0	0	0	0	0	0	0	0	0	0	0	0	0	0	0	0	0	0	0	0	0	0	0	0	0	0	0	0	0	0
259	34	0	0	0	0	0	0	0	0	0	0.00018136	0	0	0	0	0	0	0	0	0	0	0	0	0	0	0	0	0	0	0	0	0	0	0	0	0	0	0	0	0	0	0	0	0	0	0	0	0	0
259	35	0	0	0	0	0	0	0	0	0	0	0	0	0	0	0	0	0	0	0	0	0	0	0	0	0	0	0	0	0	0	0	0	0	0	0	0	0	0	0	0	0	0	0	0	0	0	0	0
259	36	0	0	0	0	0	0	0	0	0	0	0	0	0	0	0	0	0	0	0	0	0	0	0	0	0	0	0	0	0	0	0	0	0	0	0	0	0	0	0	0	0	0	0	0	0	0	0	0
259	37	0	0.000158936	0	0	0	0	0	0	0	0	0	0	0	0	0	0	0	0	0	0	0	0	0	0	0	0	0	0	0	0	0	0	0	0	0	0	0	0	0	0	0	0	0	0	0	0	0	0
259	38	0	0	0	0	0	0	0	0	0	0	0	0	0	0	0	0	0	0	0	0	0	0	0	0	0	0	0	0	0	0	0	0	0	0	0	0	0	0	0	0.000186474	0	0	0	0	0	0	0	0
259	39	0	0	0	0	0	0	0	0	0	0	0	0	0	0	0	0	0	0	0	0	0	0	0	0	0	0	0	0	0	0	0	0	0	0	0	0	0	0	0	0	0	0	0	0	0	0	0	0
259	40	0	0	0	0	0	0	0	0	0	0	0	0	0	0	0	0	0	0	0	0	0	0	0	0	0	0	0	0	0	0	0	0	0	0	0	0	0	0	0	0	0	0	0	0	0	0	0	0
260	0	0.542706	0.532188	0.536281	0.562187	0.567745	0.565469	0.590743	0.588083	0.590721	0.551384	0.565401	0.556248	0.581524	0.596612	0.585377	0.207026	0.200159	0.206105	0.35679	0.367381	0.368445	0.52248	0.521161	0.513075	0.544665	0.544422	0.539517	0.594506	0.588878	0.603829	0.536186	0.553383	0.553477	0.518557	0.537718	0.536081	0.590677	0.589024	0.585023	0.541335	0.544529	0.559657	0.571092	0.568689	0.563625	0.582589	0.583024	0.578098
260	1	0.232844	0.242538	0.22959	0.259028	0.248948	0.244314	0.262976	0.265052	0.269882	0.239991	0.248269	0.243021	0.262395	0.255691	0.258427	0.0951559	0.0893147	0.0898548	0.165181	0.159198	0.16475	0.230063	0.226957	0.2216	0.248473	0.252947	0.243041	0.258898	0.26815	0.256627	0.240532	0.239862	0.247657	0.248475	0.24548	0.244951	0.252828	0.252128	0.257244	0.243419	0.244224	0.245617	0.255289	0.251364	0.249633	0.263105	0.258915	0.261077
260	2	0.165857	0.162623	0.170479	0.164435	0.172294	0.160972	0.131107	0.124409	0.133243	0.174341	0.17107	0.181816	0.134921	0.138499	0.140177	0.0854694	0.0800637	0.0860581	0.213319	0.209124	0.209995	0.1819	0.184928	0.189858	0.184298	0.187616	0.199949	0.124654	0.126539	0.130201	0.193762	0.178669	0.187619	0.176993	0.179824	0.187528	0.14051	0.149321	0.142729	0.185289	0.197188	0.185967	0.165087	0.161515	0.163822	0.147422	0.141751	0.142846
260	3	0.0379715	0.0437964	0.044376	0.00971947	0.00842789	0.0228552	0.0143111	0.0205415	0.00455688	0.0295526	0.0121058	0.0146563	0.016252	0.00622862	0.01462	0.0233616	0.032631	0.0253112	0.0889144	0.0847801	0.0836161	0.0453676	0.0480813	0.0535035	0.0179361	0.0112695	0.00808616	0.02052	0.0139094	0.00757705	0.0205455	0.0196423	0.00721933	0.0466341	0.0247428	0.0236919	0.0128177	0.00781928	0.0134314	0.0247052	0.00915465	0.00287006	0.00506556	0.0117327	0.0187269	0.00549284	0.0129594	0.0133802
260	4	0.019344	0.0176233	0.0174763	0.00462999	0.00258456	0.00638994	0.000863675	0.00191506	0.00159671	0.00473163	0.00315373	0.00425913	0.00444462	0.00296965	0.00139853	0.0284898	0.0346494	0.0334469	0.0843837	0.0849685	0.0864797	0.0178732	0.0176522	0.0201636	0.00418096	0.00338027	0.00906056	0.00142237	0.0025242	0.00176637	0.00897412	0.00844363	0.00346717	0.009341	0.012236	0.00774909	0.00316775	0.00170733	0.00157208	0.00474085	0.00490496	0.00588861	0.00346574	0.00669978	0.00419321	0.0013919	0.00334971	0.00459906
260	5	0.0012776	0.00123227	0.0017971	0	0	0	0	0	0	0	0	0	0	0	0	0.0106081	0.00979082	0.0137657	0.025485	0.0239268	0.0269175	0.00231568	0.000801865	0.00140883	0.000446981	0	0	0	0	0	0	0	0.000560276	0	0	0	0	0	0	0.000510744	0	0	0	0	0	0	0	0
260	6	0	0	0	0	0	0	0	0	0	0	0	0	0.000463065	0	0	0.0461535	0.0486101	0.0524303	0.0341688	0.0367381	0.0322628	0	0	0.000391434	0	0.000364679	0	0	0	0	0	0	0	0	0	0	0	0	0	0	0	0	0	0	0	0	0	0
260	7	0	0	0	0	0	0	0	0	0	0	0	0	0	0	0	0.0210825	0.0191749	0.020249	0.00949721	0.0117619	0.0119531	0	0.000418853	0	0	0	0.000345635	0	0	0	0	0	0	0	0	0	0	0	0	0	0	0	0	0	0	0	0	0
260	8	0	0	0	0	0	0	0	0	0	0	0	0	0	0	0	0.0626776	0.0592068	0.0569502	0.016241	0.0165314	0.0104549	0	0	0	0	0	0	0	0	0	0	0	0	0	0	0	0	0	0	0	0	0	0	0	0	0	0	0
260	9	0	0	0	0	0	0	0	0	0	0	0	0	0	0	0	0.0254509	0.0248938	0.0247688	0.00219535	0.00271862	0.00151348	0	0	0	0	0	0	0	0	0	0	0	0	0	0	0	0	0	0	0	0	0	0	0	0	0	0	0
260	10	0	0	0	0	0	0	0	0	0	0	0	0	0	0	0	0.0621078	0.0580294	0.0576734	0.00382427	0.00227527	0.00361163	0	0	0	0	0	0	0	0	0	0	0	0	0	0	0	0	0	0	0	0	0	0	0	0	0	0	0
260	11	0	0	0	0	0	0	0	0	0	0	0	0	0	0	0	0.0243113	0.0265758	0.0262152	0	0	0	0	0	0	0	0	0	0	0	0	0	0	0	0	0	0	0	0	0	0	0	0	0	0	0	0	0	0
260	12	0	0	0	0	0	0	0	0	0	0	0	0	0	0	0	0.0564098	0.0595432	0.056227	0	0.000596034	0	0	0	0	0	0	0	0	0	0	0	0	0	0	0	0	0	0	0	0	0	0	0	0	0	0	0	0
260	13	0	0	0	0	0	0	0	0	0	0	0	0	0	0	0	0.025261	0.0238845	0.0225993	0	0	0	0	0	0	0	0	0	0	0	0	0	0	0	0	0	0	0	0	0	0	0	0	0	0	0	0	0	0
260	14	0	0	0	0	0	0	0	0	0	0	0	0	0	0	0	0.0565997	0.0590386	0.0547807	0	0	0	0	0	0	0	0	0	0	0	0	0	0	0	0	0	0	0	0	0	0	0	0	0	0	0	0	0	0
260	15	0	0	0	0	0	0	0	0	0	0	0	0	0	0	0	0.0226019	0.0220343	0.0188026	0	0	0	0	0	0	0	0	0	0	0	0	0	0	0	0	0	0	0	0	0	0	0	0	0	0	0	0	0	0
260	16	0	0	0	0	0	0	0	0	0	0	0	0	0	0	0	0.0493823	0.0465917	0.0502608	0	0	0	0	0	0	0	0	0	0	0	0	0	0	0	0	0	0	0	0	0	0	0	0	0	0	0	0	0	0
260	17	0	0	0	0	0	0	0	0	0	0	0	0	0	0	0	0.0191831	0.0171565	0.0206105	0	0	0	0	0	0	0	0	0	0	0	0	0	0	0	0	0	0	0	0	0	0	0	0	0	0	0	0	0	0
260	18	0	0	0	0	0	0	0	0	0	0	0	0	0	0	0	0.0313388	0.0363314	0.0392324	0	0	0	0	0	0	0	0	0	0	0	0	0	0	0	0	0	0	0	0	0	0	0	0	0	0	0	0	0	0
260	19	0	0	0	0	0	0	0	0	0	0	0	0	0	0	0	0.0124894	0.014516	0.0142757	0	0	0	0	0	0	0	0	0	0	0	0	0	0	0	0	0	0	0	0	0	0	0	0	0	0	0	0	0	0
260	20	0	0	0	0	0	0	0	0	0	0	0	0	0	0	0	0.0226019	0.0218661	0.0173666	0	0	0	0	0	0	0	0	0	0	0	0	0	0	0	0	0	0	0	0	0	0	0	0	0	0	0	0	0	0
260	21	0	0	0	0	0	0	0	0	0	0	0	0	0	0	0	0.0044656	0.0060461	0.00405822	0	0	0	0	0	0	0	0	0	0	0	0	0	0	0	0	0	0	0	0	0	0	0	0	0	0	0	0	0	0
260	22	0	0	0	0	0	0	0	0	0	0	0	0	0	0	0	0.00698087	0.00840544	0.00626185	0	0	0	0	0	0	0	0	0	0	0	0	0	0	0	0	0	0	0	0	0	0	0	0	0	0	0	0	0	0
260	23	0	0	0	0	0	0	0	0	0	0	0	0	0	0	0	0	0.00113589	0.00130555	0	0	0	0	0	0	0	0	0	0	0	0	0	0	0	0	0	0	0	0	0	0	0	0	0	0	0	0	0	0
260	24	0	0	0	0	0	0	0	0	0	0	0	0	0	0	0	0.000791447	0.000350683	0.00138976	0	0	0	0	0	0	0	0	0	0	0	0	0	0	0	0	0	0	0	0	0	0	0	0	0	0	0	0	0	0
260	25	0	0	0	0	0	0	0	0	0	0	0	0	0	0	0	0	0	0	0	0	0	0	0	0	0	0	0	0	0	0	0	0	0	0	0	0	0	0	0	0	0	0	0	0	0	0	0	0
260	26	0	0	0	0	0	0	0	0	0	0	0	0	0	0	0	0	0	0	0	0	0	0	0	0	0	0	0	0	0	0	0	0	0	0	0	0	0	0	0	0	0	0	0	0	0	0	0	0
260	27	0	0	0	0	0	0	0	0	0	0	0	0	0	0	0	0	0	0	0	0	0	0	0	0	0	0	0	0	0	0	0	0	0	0	0	0	0	0	0	0	0	0	0	0	0	0	0	0
260	28	0	0	0	0	0	0	0	0	0	0	0	0	0	0	0	0	0	0	0	0	0	0	0	0	0	0	0	0	0	0	0	0	0	0	0	0	0	0	0	0	0	0	0	0	0	0	0	0
260	29	0	0	0	0	0	0	0	0	0	0	0	0	0	0	0	0	0	0	0	0	0	0	0	0	0	0	0	0	0	0	0	0	0	0	0	0	0	0	0	0	0	0	0	0	0	0	0	0
260	30	0	0	0	0	0	0	0	0	0	0	0	0	0	0	0	0	0	0	0	0	0	0	0	0	0	0	0	0	0	0	0	0	0	0	0	0	0	0	0	0	0	0	0	0	0	0	0	0
260	31	0	0	0	0	0	0	0	0	0	0	0	0	0	0	0	0	0	0	0	0	0	0	0	0	0	0	0	0	0	0	0	0	0	0	0	0	0	0	0	0	0	0	0	0	0	0	0	0
260	32	0	0	0	0	0	0	0	0	0	0	0	0	0	0	0	0	0	0	0	0	0	0	0	0	0	0	0	0	0	0	0	0	0	0	0	0	0	0	0	0	0	0	0	0	0	0	0	0
260	33	0	0	0	0	0	0	0	0	0	0	0	0	0	0	0	0	0	0	0	0	0	0	0	0	0	0	0	0	0	0	0	0	0	0	0	0	0	0	0	0	0	0	0	0	0	0	0	0
260	34	0	0	0	0	0	0	0	0	0	0	0	0	0	0	0	0	0	0	0	0	0	0	0	0	0	0	0	0	0	0	0	0	0	0	0	0	0	0	0	0	0	0	0	0	0	0	0	0
260	35	0	0	0	0	0	0	0	0	0	0	0	0	0	0	0	0	0	0	0	0	0	0	0	0	0	0	0	0	0	0	0	0	0	0	0	0	0	0	0	0	0	0	0	0	0	0	0	0
260	36	0	0	0	0	0	0	0	0	0	0	0	0	0	0	0	0	0	0	0	0	0	0	0	0	0	0	0	0	0	0	0	0	0	0	0	0	0	0	0	0	0	0	0	0	0	0	0	0
260	37	0	0	0	0	0	0	0	0	0	0	0	0	0	0	0	0	0	0	0	0	0	0	0	0	0	0	0	0	0	0	0	0	0	0	0	0	0	0	0	0	0	0	0	0	0	0	0	0
260	38	0	0	0	0	0	0	0	0	0	0	0	0	0	0	0	0	0	0	0	0	0	0	0	0	0	0	0	0	0	0	0	0	0	0	0	0	0	0	0	0	0	0	0	0	0	0	0	0
260	39	0	0	0	0	0	0	0	0	0	0	0	0	0	0	0	0	0	0	0	0	0	0	0	0	0	0	0	0	0	0	0	0	0	0	0	0	0	0	0	0	0	0	0	0	0	0	0	0
260	40	0	0	0	0	0	0	0	0	0	0	0	0	0	0	0	0	0	0	0	0	0	0	0	0	0	0	0	0	0	0	0	0	0	0	0	0	0	0	0	0	0	0	0	0	0	0	0	0
267	0	0.220595	0.225625	0.195541	0.390762	0.682203	0.310929	0.25641	0.376232	0.495885	0.455664	0.411254	0.257504	0.246924	0.36851	0.398113	0.0470742	0.0617818	0.0544538	0.117167	0.132057	0.134405	0.265984	0.305599	0.213817	0.324401	0.515291	0.481887	0.299193	0.619141	0.56168	0.466031	0.345935	0.497252	0.423752	0.483434	0.240362	0.279591	0.584597	0.407443	0.37356	0.624716	0.47588	0.530726	0.566576	0.514918	0.39853	0.394131	0.2964
267	1	0.104348	0.0922197	0.0767544	0.154154	0.306899	0.137433	0.111111	0.155682	0.252753	0.193621	0.174928	0.124803	0.107701	0.167067	0.168868	0.0144561	0.0198154	0.0165873	0.0553407	0.0673032	0.0569915	0.129935	0.129817	0.0928642	0.146081	0.200306	0.234854	0.138244	0.313685	0.23622	0.193422	0.154284	0.250272	0.208751	0.212349	0.10334	0.121529	0.288182	0.178435	0.170592	0.254443	0.194263	0.249	0.238292	0.232493	0.185158	0.163768	0.129921
267	2	0.535469	0.675979	0.65424	0.258118	0.0108985	0.511717	0.569801	0.468085	0.171417	0.0988629	0.33943	0.617694	0.609431	0.460638	0.433019	0.340546	0.334848	0.294716	0.648524	0.616946	0.626906	0.550312	0.561506	0.670686	0.524885	0.284404	0.269648	0.446519	0.0619768	0.2021	0.334919	0.496603	0.164653	0.362501	0.304217	0.621572	0.5644	0.122216	0.414122	0.405935	0.112165	0.329857	0.213429	0.188859	0.249657	0.410873	0.44034	0.464004
267	3	0.139588	0.00198197	0.0734649	0.194784	0	0.0378797	0.0626781	0	0.0781239	0.251853	0.0743882	0	0.0359438	0.00378437	0	0.0631897	0.0674412	0.0615203	0.15089	0.130528	0.147703	0.0537697	0	0.0202986	0.0046334	0	0.0105082	0.116044	0.00519753	0	0.00562677	0.00317823	0.0878228	0.00499592	0	0.0347257	0.0326823	0.00500507	0	0.0499131	0.00867601	0	0.00684512	0.00627354	0	0.00543949	0	0.109674
267	4	0	0	0	0	0	0	0	0	0	0	0	0	0	0	0	0	0	0	0	0	0	0	0	0	0	0	0	0	0	0	0	0	0	0	0	0	0	0	0	0	0	0	0	0	0	0	0	0
267	5	0	0	0	0	0	0	0	0	0	0	0	0	0	0	0	0	0	0	0	0	0	0	0	0	0	0	0	0	0	0	0	0	0	0	0	0	0	0	0	0	0	0	0	0	0	0	0	0
267	6	0	0.00419407	0	0	0	0	0	0	0	0	0	0	0	0	0	0.035369	0.0287926	0.04905	0	0	0	0	0	0	0	0	0	0	0	0	0	0	0	0	0	0	0	0	0	0	0	0	0	0	0	0	0	0
267	7	0	0	0	0	0	0	0	0	0	0	0	0	0	0	0	0.0216354	0.0200178	0.0298693	0.00420863	0	0.00976582	0	0	0.00233439	0	0	0	0	0	0	0	0	0	0	0	0	0	0	0	0	0	0	0	0	0	0	0	0
267	8	0	0	0	0	0	0	0	0	0	0	0	0	0	0	0	0.0496188	0.0985678	0.103504	0	0.031931	0.0039096	0	0	0	0	0	0	0	0	0	0	0	0	0	0	0	0	0	0	0	0	0	0	0	0	0	0	0
267	9	0	0	0	0.00218142	0	0.00204201	0	0	0.00182095	0	0	0	0	0	0	0.0144803	0.0208675	0.0377476	0.0120347	0	0.0141736	0	0.00307758	0	0	0	0.00310302	0	0	0	0	0	0	0	0	0	0.00179812	0	0	0	0	0	0	0	0.00293151	0	0.00176083	0
267	10	0	0	0	0	0	0	0	0	0	0	0	0	0	0	0	0.104327	0.0636682	0.0997627	0.00996901	0.0173059	0.0061457	0	0	0	0	0	0	0	0	0	0	0	0	0	0	0	0	0	0	0	0	0	0	0	0	0	0	0
267	11	0	0	0	0	0	0	0	0	0	0	0	0	0	0	0	0.00795959	0.0201122	0.0180442	0	0.00176254	0	0	0	0	0	0	0	0	0	0	0	0	0	0	0	0	0	0	0	0	0	0	0	0	0	0	0	0
267	12	0	0	0	0	0	0	0	0	0	0	0	0	0	0	0	0.0750643	0.0674412	0.0465559	0.00186674	0.00216634	0	0	0	0	0	0	0	0	0	0	0	0	0	0	0	0	0	0	0	0	0	0	0	0	0	0	0	0
267	13	0	0	0	0	0	0	0	0	0	0	0	0	0	0	0	0.0356892	0.0226091	0.0117752	0	0	0	0	0	0	0	0	0	0	0	0	0	0	0	0	0	0	0	0	0	0	0	0	0	0	0	0	0	0
267	14	0	0	0	0	0	0	0	0	0	0	0	0	0	0	0	0.055132	0.04489	0.0581949	0	0	0	0	0	0	0	0	0	0	0	0	0	0	0	0	0	0	0	0	0	0	0	0	0	0	0	0	0	0
267	15	0	0	0	0	0	0	0	0	0	0	0	0	0	0	0	0.00734058	0.0108548	0.0110175	0	0	0	0	0	0	0	0	0	0	0	0	0	0	0	0	0	0	0	0	0	0	0	0	0	0	0	0	0	0
267	16	0	0	0	0	0	0	0	0	0	0	0	0	0	0	0	0.0500429	0.0322306	0.0428148	0	0	0	0	0	0	0	0	0	0	0	0	0	0	0	0	0	0	0	0	0	0	0	0	0	0	0	0	0	0
267	17	0	0	0	0	0	0	0	0	0	0	0	0	0	0	0	0.0161339	0.0171141	0.0103228	0	0	0	0	0	0	0	0	0	0	0	0	0	0	0	0	0	0	0	0	0	0	0	0	0	0	0	0	0	0
267	18	0	0	0	0	0	0	0	0	0	0	0	0	0	0	0	0.00880187	0.0202093	0.00956681	0	0	0	0	0	0	0	0	0	0	0	0	0	0	0	0	0	0	0	0	0	0	0	0	0	0	0	0	0	0
267	19	0	0	0	0	0	0	0	0	0	0	0	0	0	0	0	0.0325942	0.0141443	0.0136767	0	0	0	0	0	0	0	0	0	0	0	0	0	0	0	0	0	0	0	0	0	0	0	0	0	0	0	0	0	0
267	20	0	0	0	0	0	0	0	0	0	0	0	0	0	0	0	0.00346319	0.00419269	0	0	0	0	0	0	0	0	0	0	0	0	0	0	0	0	0	0	0	0	0	0	0	0	0	0	0	0	0	0	0
267	21	0	0	0	0	0	0	0	0	0	0	0	0	0	0	0	0.00803398	0.00765334	0.0166469	0	0	0	0	0	0	0	0	0	0	0	0	0	0	0	0	0	0	0	0	0	0	0	0	0	0	0	0	0	0
267	22	0	0	0	0	0	0	0	0	0	0	0	0	0	0	0	0.00475672	0.0119384	0	0	0	0	0	0	0	0	0	0	0	0	0	0	0	0	0	0	0	0	0	0	0	0	0	0	0	0	0	0	0
267	23	0	0	0	0	0	0	0	0	0	0	0	0	0	0	0	0	0.00669502	0.00417353	0	0	0	0	0	0	0	0	0	0	0	0	0	0	0	0	0	0	0	0	0	0	0	0	0	0	0	0	0	0
267	24	0	0	0	0	0	0	0	0	0	0	0	0	0	0	0	0.00429155	0.0031897	0.00908336	0	0	0	0	0	0	0	0	0	0	0	0	0	0	0	0	0	0	0	0	0	0	0	0	0	0	0	0	0	0
267	25	0	0	0	0	0	0	0	0	0	0	0	0	0	0	0	0	0.000925368	0.000917022	0	0	0	0	0	0	0	0	0	0	0	0	0	0	0	0	0	0	0	0	0	0	0	0	0	0	0	0	0	0
267	26	0	0	0	0	0	0	0	0	0	0	0	0	0	0	0	0	0	0	0	0	0	0	0	0	0	0	0	0	0	0	0	0	0	0	0	0	0	0	0	0	0	0	0	0	0	0	0	0
267	27	0	0	0	0	0	0	0	0	0	0	0	0	0	0	0	0	0	0	0	0	0	0	0	0	0	0	0	0	0	0	0	0	0	0	0	0	0	0	0	0	0	0	0	0	0	0	0	0
267	28	0	0	0	0	0	0	0	0	0	0	0	0	0	0	0	0	0	0	0	0	0	0	0	0	0	0	0	0	0	0	0	0	0	0	0	0	0	0	0	0	0	0	0	0	0	0	0	0
267	29	0	0	0	0	0	0	0	0	0	0	0	0	0	0	0	0	0	0	0	0	0	0	0	0	0	0	0	0	0	0	0	0	0	0	0	0	0	0	0	0	0	0	0	0	0	0	0	0
267	30	0	0	0	0	0	0	0	0	0	0	0	0	0	0	0	0	0	0	0	0	0	0	0	0	0	0	0	0	0	0	0	0	0	0	0	0	0	0	0	0	0	0	0	0	0	0	0	0
267	31	0	0	0	0	0	0	0	0	0	0	0	0	0	0	0	0	0	0	0	0	0	0	0	0	0	0	0	0	0	0	0	0	0	0	0	0	0	0	0	0	0	0	0	0	0	0	0	0
267	32	0	0	0	0	0	0	0	0	0	0	0	0	0	0	0	0	0	0	0	0	0	0	0	0	0	0	0	0	0	0	0	0	0	0	0	0	0	0	0	0	0	0	0	0	0	0	0	0
267	33	0	0	0	0	0	0	0	0	0	0	0	0	0	0	0	0	0	0	0	0	0	0	0	0	0	0	0	0	0	0	0	0	0	0	0	0	0	0	0	0	0	0	0	0	0	0	0	0
267	34	0	0	0	0	0	0	0	0	0	0	0	0	0	0	0	0	0	0	0	0	0	0	0	0	0	0	0	0	0	0	0	0	0	0	0	0	0	0	0	0	0	0	0	0	0	0	0	0
267	35	0	0	0	0	0	0	0	0	0	0	0	0	0	0	0	0	0	0	0	0	0	0	0	0	0	0	0	0	0	0	0	0	0	0	0	0	0	0	0	0	0	0	0	0	0	0	0	0
267	36	0	0	0	0	0	0	0	0	0	0	0	0	0	0	0	0	0	0	0	0	0	0	0	0	0	0	0	0	0	0	0	0	0	0	0	0	0	0	0	0	0	0	0	0	0	0	0	0
267	37	0	0	0	0	0	0	0	0	0	0	0	0	0	0	0	0	0	0	0	0	0	0	0	0	0	0	0	0	0	0	0	0	0	0	0	0	0	0	0	0	0	0	0	0	0	0	0	0
267	38	0	0	0	0	0	0	0	0	0	0	0	0	0	0	0	0	0	0	0	0	0	0	0	0	0	0	0	0	0	0	0	0	0	0	0	0	0	0	0	0	0	0	0	0	0	0	0	0
267	39	0	0	0	0	0	0	0	0	0	0	0	0	0	0	0	0	0	0	0	0	0	0	0	0	0	0	0	0	0	0	0	0	0	0	0	0	0	0	0	0	0	0	0	0	0	0	0	0
267	40	0	0	0	0	0	0	0	0	0	0	0	0	0	0	0	0	0	0	0	0	0	0	0	0	0	0	0	0	0	0	0	0	0	0	0	0	0	0	0	0	0	0	0	0	0	0	0	0
271	0	0.611874	0.624203	0.614879	0.6315	0.638868	0.649091	0.679351	0.688995	0.701707	0.624879	0.633334	0.634126	0.646372	0.648472	0.64637	0.345508	0.383549	0.398934	0.513161	0.516333	0.490451	0.619653	0.599378	0.603183	0.629287	0.625111	0.603347	0.677642	0.6963	0.700321	0.633974	0.64157	0.628416	0.625325	0.613815	0.63441	0.638623	0.642776	0.639651	0.633454	0.649172	0.655415	0.655629	0.667512	0.64301	0.646394	0.648241	0.650713
271	1	0.24475	0.222473	0.226494	0.271994	0.281854	0.267031	0.259263	0.246327	0.243978	0.270075	0.276254	0.266333	0.248605	0.255976	0.263617	0.129477	0.138265	0.15229	0.185332	0.198501	0.201808	0.239056	0.233569	0.241273	0.264963	0.274529	0.269089	0.239278	0.211639	0.221301	0.270711	0.269301	0.268226	0.262987	0.275535	0.268854	0.265721	0.2486	0.257157	0.27213	0.26476	0.264204	0.275728	0.247079	0.267756	0.247555	0.259791	0.262609
271	2	0.103949	0.117238	0.106242	0.0536893	0.0528475	0.053954	0.00436254	0.00960428	0.00148417	0.0595753	0.053381	0.061637	0.0452461	0.0414812	0.0410635	0.0652051	0.0644313	0.0627245	0.23792	0.247075	0.250451	0.104036	0.108318	0.106802	0.0700624	0.0703018	0.0697949	0.00629007	0.0147255	0.0064795	0.0562247	0.0483158	0.0567107	0.0710065	0.0712025	0.0696003	0.0457754	0.0465844	0.0460289	0.0465858	0.0432781	0.0383741	0.0375165	0.0395194	0.0441863	0.0490526	0.0467624	0.0508951
271	3	0	0	0	0	0	0	0	0	0	0	0	0	0	0	0	0	0.00161507	0	0.00085858	0.000428928	0.00414397	0	0	0	0	0	0	0	0	0	0	0	0	0	0	0	0	0	0	0	0	0	0	0	0	0	0	0
271	4	0	0	0	0	0	0	0	0	0	0	0	0	0	0	0	0.00112563	0.00130572	0	0	0	0.000897152	0	0	0	0	0	0	0	0	0	0	0	0	0	0	0	0	0	0	0	0	0	0	0	0	0	0	0
271	5	0	0	0	0	0	0	0	0	0	0	0	0	0	0	0	0	0	0	0	0	0	0	0	0	0	0	0	0	0	0	0	0	0	0	0	0	0	0	0	0	0	0	0	0	0	0	0	0
271	6	0.0024888	0.00668786	0.00421088	0.0150015	0.00381138	0	0.0116116	0.0095804	0.0143076	0	0.00826582	0.00394464	0.00624505	0.0128843	0.00502882	0.0240647	0.0304055	0.0407251	0.00780823	0	0.004813	0	0.0116962	0.00330043	0	0	0.0122409	0.0347192	0.00678867	0.00566853	0.00469147	0	0	0.00867096	0	0.00434538	0	0.00282042	0.0048091	0.00492273	0	0.00614888	0	0.00467806	0.010846	0.00431834	0	0
271	7	0.00501897	0.00229425	0.0133999	0.00794176	0.00821298	0.00992379	0.0286339	0.0136112	0.0201429	0.0128971	0.00870093	0.0184789	0.0151853	0.01269	0.0160527	0.0120703	0.0110341	0.00588773	0.00117772	0.0035786	0.00920428	0.00268385	0.0197607	0.0150181	0.0115442	0.00779172	0.0146876	0.010157	0.0235938	0.0183447	0.0108926	0.00722877	0.0181305	0.0123732	0.00872449	0.00890621	0.0134419	0.0119828	0.0103352	0.0218957	0.00927902	0.0165263	0.0142578	0.0204127	0.0155215	0.0119537	0.00787388	0.0106879
271	8	0.0143096	0.0114372	0.0100152	0.00294424	0.00425142	0.00386577	0.00384175	0.00529098	0.00638685	0.0131758	0.00552603	0.00559195	0.00259591	0.00296046	0.00363882	0.0935897	0.0976449	0.0951812	0.0261988	0.0151382	0.0191693	0.00349925	0.00878464	0.00984087	0.00387792	0.00520178	0.00428747	0.00282717	0.00562226	0.00676605	0.00461977	0.00706086	0.00841562	0.00806916	0.00822404	0.00547797	0.00299206	0.0057659	0.00469145	0.00432243	0.00546664	0.00431558	0.00374613	0.00482463	0.00444155	0.00605797	0.00680768	0.00472308
271	9	0.00139449	0.00210607	0.00166436	0	0	0	0	0	0	0.000848095	0	0	0	0.000419173	0	0.0579937	0.0424491	0.0389375	0.00441074	0.00101494	0.00336847	0	0.000360501	0.000594002	0	0	0.000384606	0	0	0.00149008	0	0	0.000339242	0.000383521	0.000874475	0	0	0.000274357	0.000364498	0.000399923	0.000382975	0	0	0	0	0	0	0.000362665
271	10	0.000494113	0	0.000786284	0	0	0	0	0	0	0	0	0	0	0	0	0.0551205	0.0859275	0.0470684	0.00513534	0.00289352	0.00059966	0	0	0	0	0	0	0	0	0	0	0	0	0	0	0	0	0	0	0	0	0	0	0	0	0	0	0
271	11	0	0	0	0	0	0	0	0	0	0	0	0	0	0	0	0.0408737	0.00301571	0.0219833	0	0	0.000650849	0	0	0	0	0	0	0	0	0	0	0	0	0	0	0	0	0	0	0	0	0	0	0	0	0	0	0
271	12	0	0	0	0	0	0	0	0	0	0	0	0	0	0	0	0.0471852	0.0497745	0.0373569	0.00134726	0.000410448	0.000682308	0	0	0	0	0	0	0	0	0	0	0	0	0	0	0	0	0	0	0	0.000334077	0	0	0	0	0	0	0
271	13	0	0	0	0	0	0	0	0	0	0	0	0	0	0	0	0.0133219	0.00994157	0.00726754	0	0	0	0	0	0	0	0	0	0	0	0	0	0	0	0	0	0	0	0	0	0	0	0	0	0	0	0	0	0.000369318
271	14	0	0	0	0	0	0	0	0	0	0	0	0	0	0	0	0.023511	0.0231495	0.0222072	0	0.000474319	0	0	0	0	0	0	0	0	0	0	0	0	0	0	0	0	0.000377375	0	0	0	0	0	0.00044644	0	0	0	0	0
271	15	0	0	0	0	0	0	0	0	0	0	0	0	0	0	0	0.00760941	0	0.0153297	0	0	0	0	0	0	0	0	0	0	0	0	0	0	0	0	0	0	0	0	0	0	0	0	0	0	0	0	0	0
271	16	0	0	0.000681856	0	0	0	0	0	0	0	0	0	0	0	0	0.017876	0.0164554	0.00995704	0	0	0.000609115	0	0	0	0	0	0	0	0	0	0	0.000348915	0	0.000459468	0	0	0.000313261	0	0	0	0	0	0	0	0	0	0	0
271	17	0	0	0	0	0	0.000491691	0	0	0	0.000311798	0	0	0	0.000369703	0	0.00655656	0.000690854	0.00244284	0	0.000796845	0	0	0	0	0	0	0	0	0	0	0	0	0	0.000362797	0	0	0	0	0	0	0	0	0.00117364	0	0	0	0.000267918	0
271	18	0.000575939	0.00124595	0.0012462	0.00303295	0.00125377	0.00335842	0.000272735	0.00404099	0.000740982	0.00557229	0.00405847	0.00327954	0.00448506	0.00283918	0.0023245	0.0219818	0.0132498	0.0111858	0.00236514	0	0.0006601	0	0.000967084	0.000432472	0.00341165	0.000722661	0.00711523	0.00076318	0.00661654	0.000702986	0.0041933	0.00413601	0.00066303	0.00253315	0.0119159	0.00255561	0.00326465	0.00126809	0.00140055	0.000311852	0.00193427	0.000788535	0.00189232	0.0100155	0.00437708	0.00200228	0.00202638	0.000902865
271	19	0	0.000364585	0	0.000380118	0.000380705	0.000513202	0	0	0	0.000525726	0.000498161	0.000644848	0.000536242	0.000739445	0.000610397	0.00406211	0.00153521	0.0106962	0.000752329	0	0	0	0	0.00124381	0.000972876	0.00117361	0.000741807	0.00096213	0	0	0.00049795	0.00142157	0.00148395	0.000464262	0.00110575	0.00119717	0.000323689	0.000309483	0	0	0.00181271	0	0.00162604	0	0.000566845	0	0	0
271	20	0.0116212	0.0107064	0.0118338	0.0109466	0.00754532	0.00953517	0.00951415	0.0219492	0.00574067	0.00958024	0.00777944	0.00524503	0.0263521	0.0182053	0.0166958	0.00526975	0.00311385	0.00425808	0.00320041	0.00413789	0.00593282	0.0205783	0.0134312	0.0148678	0.0128091	0.011941	0.0152175	0.0211651	0.0281283	0.0368387	0.01115	0.0177704	0.0149109	0.00635318	0.00652171	0.00345411	0.0259022	0.0351623	0.0296054	0.0138995	0.0208403	0.0104213	0.0059026	0.00507844	0.00701858	0.0275061	0.0235075	0.0151716
271	21	0.000984881	0.000563233	0.00472259	0.00105362	0.000613656	0.00179051	0.00241669	0.0006011	0.0031859	0.000461897	0.000883066	0.000357622	0.00343404	0.00252081	0.00304007	0.00223496	0.00255325	0	0.00121433	0.00135557	0.000536912	0.00755062	0.0029029	0.00256795	0.00259589	0.00240707	0.00293189	0.0043302	0.00599976	0.000696326	0.00304483	0.00169856	0.00170923	0.000571829	0.00127731	0.00119885	0.00206111	0.00419397	0.00492259	0.00155738	0.0014021	0.00164649	0	0	0	0.00463938	0.00383048	0.00241074
271	22	0.00155396	0.000680261	0.00150362	0	0	0	0	0	0	0	0	0	0.000280226	0	0	0	0	0.00295727	0.008506	0.00548637	0.00450589	0.000445802	0.000465789	0.000875495	0	0	0.000162352	0	0	0.000714205	0	0	0	0	0	0	0.000278502	0.000262932	0	0	0.000600918	0.00039857	0	0	0.000487285	0	0	0
271	23	0	0	0	0	0	0	0	0	0	0	0	0	0	0	0	0.000869806	0.00135053	0.00115143	0.000611594	0	0	0	0	0	0	0	0	0	0	0	0	0	0	0	0	0	0	0	0	0	0	0	0	0	0	0	0	0
271	24	0	0	0.000767841	0	0	0	0	0	0.00108523	0.000357276	0.000524208	0.000361957	0	0	0	0.00407404	0.00305608	0.00132933	0	0.00142658	0.00151565	0.000564043	0	0	0	0.00025889	0	0.00109393	0.000586535	0.000676742	0	0.000294128	0	0.000440074	0.000399412	0	0	0	0	0	0.000314478	0	0	0	0	0	0.000266565	0.000350636
271	25	0	0	0	0.000271588	0	0	0	0	0	0	0	0	0	0	0	0.00252386	0.00387608	0.000571622	0	0	0	0	0	0	0	0	0	0	0	0	0	0	0	0	0.000404602	0	0	0	0	0	0	0	0.000512519	0.000474361	0	0	0	0
271	26	0	0	0.000452861	0.000797427	0	0	0.000733058	0	0.0012402	0.00136125	0.000793981	0	0	0.000442428	0.00155814	0.00731805	0.00387434	0.00393949	0	0	0	0.0019329	0.000364894	0	0.000475487	0	0	0	0	0	0	0.000494595	0.000995255	0	0	0	0.000482996	0	0.000482665	0.000521227	0	0.000983051	0.00156916	0	0.00178867	0.000520659	0.000625368	0.000803775
271	27	0.000326148	0	0	0.000163398	0	0.00044571	0	0	0	0.000379237	0	0	0	0	0	0.00324416	0.00468922	0.000991863	0	0	0	0	0	0	0	0.000561302	0	0.00077269	0	0	0	0	0	0	0	0	0	0	0.000552198	0	0	0.00018302	0	0.00040583	0	0	0	0
271	28	0	0	0	0	0	0	0	0	0	0	0	0	0	0	0	0.00252088	0.00159781	0.00168262	0	0.000948255	0	0	0	0	0	0	0	0	0	0	0	0.000359489	0	0	0	0	0	0	0	0	0	0	0	0	0	0	0	0
271	29	0	0	0	0.000283526	0.000361692	0	0	0	0	0	0	0	0	0	0	0.00147319	0	0.0029438	0	0	0	0	0	0	0	0	0	0	0	0	0	0	0	0	0	0	0.00044361	0	0	0	0	0.000594966	0	0	0	0	0	0
271	30	0.000658881	0	0	0	0	0	0	0	0	0	0	0	0	0	0	0.000953292	0	0	0	0	0	0	0	0	0	0	0	0	0	0	0	0	0	0	0	0	0	0	0	0	0	0	0	0	0	0	0	0
271	31	0	0	0	0	0	0	0	0	0	0	0	0	0	0	0	0	0	0	0	0	0	0	0	0	0	0	0	0	0	0	0	0	0	0	0	0	0	0	0	0	0	0	0	0	0	0	0	0
271	32	0	0	0.00109975	0	0	0	0	0	0	0	0	0	0.000663172	0	0	0.001225	0	0	0	0	0	0	0	0	0	0	0	0	0	0	0	0	0	0	0	0	0	0	0	0	0	0	0	0	0	0	0	0
271	33	0	0	0	0	0	0	0	0	0	0	0	0	0	0	0	0.00116032	0	0	0	0	0	0	0	0	0	0	0	0	0	0	0	0	0	0	0	0	0	0	0	0	0.00042272	0	0	0	0	0	0	0
271	34	0	0	0	0	0	0	0	0	0	0	0	0	0	0	0	0	0	0	0	0	0	0	0	0	0	0	0	0	0	0	0	0	0	0	0	0	0	0	0	0	0	0	0	0	0	0	0	0
271	35	0	0	0	0	0	0	0	0	0	0	0	0	0	0	0	0	0	0	0	0	0	0	0	0	0	0	0	0	0	0	0	0	0	0	0	0	0	0	0	0	0	0	0	0	0	0	0	0
271	36	0	0	0	0	0	0	0	0	0	0	0	0	0	0	0	0	0	0	0	0	0	0	0	0	0	0	0	0	0	0	0	0	0	0	0	0	0	0	0	0	0	0	0	0	0	0	0	0
271	37	0	0	0	0	0	0	0	0	0	0	0	0	0	0	0	0	0	0	0	0	0	0	0	0	0	0	0	0	0	0	0	0	0	0	0	0	0	0	0	0	0	0	0	0	0	0	0	0
271	38	0	0	0	0	0	0	0	0	0	0	0	0	0	0	0	0	0	0	0	0	0	0	0	0	0	0	0	0	0	0	0	0	0	0	0	0	0	0	0	0	0	0	0	0	0	0	0	0
271	39	0	0	0	0	0	0	0	0	0	0	0	0	0	0	0	0	0.00144849	0	0	0	0	0	0	0	0	0	0	0	0	0	0	0	0	0	0	0	0	0	0	0	0	0	0	0	0	0	0	0
271	40	0	0	0	0	0	0	0	0	0	0	0	0	0	0	0	0	0	0	0	0	0	0	0	0	0	0	0	0	0	0	0	0	0	0	0	0	0	0	0	0	0	0	0	0	0	0	0	0
272	0	0.52012	0.512409	0.509995	0.58026	0.583683	0.566694	0.590342	0.585197	0.583486	0.561581	0.547701	0.557831	0.578152	0.584395	0.57419	0.109931	0.0997893	0.107662	0.322	0.32306	0.330681	0.515615	0.50321	0.498699	0.543234	0.547818	0.550515	0.574993	0.5651	0.578295	0.561566	0.550875	0.544512	0.560429	0.538246	0.546675	0.57932	0.576103	0.579961	0.581074	0.562335	0.553274	0.577399	0.562672	0.56238	0.565668	0.570513	0.575845
272	1	0.229739	0.222044	0.229916	0.258097	0.252866	0.252644	0.261113	0.249779	0.266109	0.245691	0.244584	0.245733	0.256767	0.25341	0.254431	0.0545744	0.0524084	0.0521119	0.155604	0.157514	0.155472	0.222732	0.225413	0.232956	0.233405	0.243667	0.250091	0.262497	0.248375	0.247018	0.248979	0.239897	0.244402	0.234049	0.240566	0.254356	0.251289	0.255529	0.254856	0.253821	0.245548	0.249482	0.261464	0.25411	0.256219	0.244186	0.245561	0.256497
272	2	0.127581	0.128102	0.134396	0.0669953	0.0718672	0.0712316	0.0683434	0.0689866	0.0639638	0.0757721	0.0829914	0.0787421	0.0671676	0.0670588	0.075298	0.0308056	0.0318412	0.0325699	0.171617	0.185105	0.178325	0.119959	0.120326	0.117168	0.0770443	0.0815679	0.0810044	0.0674991	0.0699647	0.0740532	0.0705138	0.0758786	0.0738596	0.0903988	0.0918998	0.0903532	0.0692175	0.0687606	0.0684517	0.073592	0.059265	0.068735	0.0664554	0.0647375	0.0660091	0.0743098	0.0701602	0.0691354
272	3	0.0335862	0.0334489	0.0397127	0.00472043	0.00884839	0.0073403	0.00647531	0.00753076	0.00666412	0.0143489	0.0121659	0.0162532	0.0094191	0.00981223	0.00719166	0.0229869	0.0268136	0.025875	0.0746692	0.0681046	0.0656168	0.0347251	0.0328594	0.034512	0.0114658	0.0153198	0.0151993	0.00588144	0.00628117	0.00427652	0.0121154	0.00779567	0.00976707	0.0175966	0.0204222	0.0158513	0.0109734	0.0114554	0.00884398	0.00980765	0.0122597	0.00965331	0.00644799	0.00719528	0.0101873	0.0126817	0.0104697	0.0116848
272	4	0.0319536	0.0431752	0.0376226	0.0223318	0.0247162	0.0254398	0.0240678	0.0240264	0.0237503	0.0303501	0.0259217	0.0222415	0.0300979	0.0265477	0.0225206	0.0398753	0.0394587	0.0470455	0.104258	0.108094	0.100243	0.0426171	0.0407965	0.0426223	0.0431696	0.0364636	0.030357	0.0262497	0.0264099	0.0274756	0.0388916	0.0442477	0.0409732	0.0328528	0.0269988	0.028093	0.021969	0.0269467	0.0245054	0.0300115	0.0362259	0.0402227	0.0278895	0.0302512	0.0267076	0.0265267	0.0269563	0.0217428
272	5	0.00391771	0.0100132	0.0076211	0.00586662	0.0049683	0.00644951	0.00159922	0.00513147	0.00445695	0.00520459	0.00676907	0.00551304	0.00279679	0.00498121	0.00657989	0.0240815	0.0233096	0.022618	0.0462984	0.0403389	0.0460529	0.00869737	0.0133909	0.0116789	0.0136005	0.0124774	0.00956513	0.00189812	0.00759714	0.0105806	0.0116311	0.0114661	0.01138	0.00366001	0.00971359	0.00493169	0.00818418	0.0077002	0.00772596	0.00744743	0.0135264	0.0147199	0.00306626	0.00831391	0.00872007	0.00931554	0.0071637	0.0102979
272	6	0.0443152	0.0386679	0.0332333	0.0421009	0.0340323	0.0396511	0.037464	0.0449602	0.037597	0.0435638	0.049544	0.0425099	0.0401305	0.0413731	0.0438379	0.0545744	0.0549984	0.0624257	0.0680551	0.0684539	0.0701182	0.0389342	0.0430189	0.0421047	0.05453	0.0440674	0.0390079	0.0482494	0.0573173	0.047101	0.0383464	0.0474463	0.0508571	0.0444478	0.0408444	0.0428988	0.0392734	0.0362387	0.0367581	0.0319271	0.0462297	0.0431078	0.0437952	0.0421499	0.0471183	0.0412832	0.0444964	0.0372006
272	7	0.00787308	0.0071199	0.00693763	0.00844491	0.0125065	0.0165657	0.00914582	0.00819598	0.0125953	0.0107667	0.0204988	0.0204478	0.0143736	0.0113616	0.0128681	0.0434719	0.0429627	0.0472264	0.0233232	0.0258448	0.0259697	0.0139633	0.0147482	0.0145843	0.0183097	0.015252	0.0144716	0.00990516	0.0165354	0.0100924	0.0146603	0.0179479	0.0160922	0.015791	0.0186915	0.0146331	0.0164015	0.0139833	0.015196	0.0123197	0.0168246	0.0178202	0.00967207	0.0203691	0.0167583	0.0189727	0.0182245	0.013558
272	8	0.000914274	0.00501998	0	0	0	0	0	0	0	0	0	0	0	0	0	0.0648951	0.060483	0.0642352	0.0203643	0.0174255	0.0199101	0	0.000408406	0	0	0	0	0	0	0	0	0	0.000454547	0	0	0	0	0	0	0	0	0	0	0	0	0.000488262	0	0
272	9	0	0	0	0.000559852	0	0	0	0	0	0	0	0	0	0	0	0.0526979	0.0521037	0.0508453	0.00473487	0.000722828	0.00474983	0	0	0	0	0	0	0	0	0	0	0	0	0	0	0	0	0	0	0	0	0	0	0	0	0	0	0
272	10	0	0	0	0.000597285	0	0	0	0	0	0	0	0	0	0	0	0.0652078	0.0559125	0.0645971	0.00636655	0.00426443	0.00219118	0	0	0	0	0	0	0	0	0	0	0	0	0	0	0	0	0	0	0	0	0	0	0	0	0	0	0
272	11	0	0	0	0	0	0	0	0	0	0	0	0	0	0	0	0.0494141	0.0470762	0.0490359	0	0.00046118	0	0	0	0	0	0	0	0	0	0	0	0	0	0	0	0	0	0	0	0	0	0	0	0	0	0	0	0
272	12	0	0	0	0	0	0	0	0	0	0	0	0	0	0	0	0.045192	0.0495138	0.0501215	0.000720562	0	0	0	0	0	0	0	0	0	0	0	0	0	0	0	0	0	0	0	0	0	0	0	0	0	0	0	0	0
272	13	0	0	0	0	0	0	0	0	0	0	0	0	0	0	0	0.0395625	0.0444862	0.0365507	0	0	0	0	0	0	0	0	0	0	0	0	0	0	0	0	0	0	0	0	0	0	0	0	0	0	0	0	0	0
272	14	0	0	0	0	0	0	0	0	0	0	0	0	0	0	0	0.0433155	0.0428104	0.0414362	0	0	0	0	0	0	0	0	0	0	0	0	0	0	0	0	0	0	0	0	0	0	0	0	0	0	0	0	0	0
272	15	0	0	0	0	0	0	0	0	0	0	0	0	0	0	0	0.0403444	0.0418963	0.0399887	0	0	0	0	0	0	0	0	0	0	0	0	0	0	0	0	0	0	0	0	0	0	0	0	0	0	0	0	0	0
272	16	0	0	0	0.00624685	0.00283809	0.00757367	0.000902743	0.0039907	0	0.0084504	0.00246303	0.00575211	0	0	0.00195315	0.0397189	0.0418963	0.0412553	0.000977224	0	0	0.00118421	0.00284309	0.00149018	0.00197915	0.00174748	0.00788937	0	0	0	0.00269448	0.00264266	0.00453917	0	0.00588365	0	0.00231461	0.000331179	0.00160763	0	0.00727401	0.00108748	0.00115095	0.00724334	0.00307867	0.00327707	0.00420737	0.000644418
272	17	0	0	0	0	0.000731564	0.00118118	0	0	0	0	0.000750675	0.001344	0	0	0	0.038937	0.0400681	0.038903	0	0	0	0	0	0	0.001524	0	0	0.000854269	0	0	0.000601298	0.00180307	0.000767391	0	0.000562682	0	0	0	0	0	0	0.00064401	0	0.000971126	0.000737266	0.000586418	0	0.000608882
272	18	0	0	0.000565263	0.00322201	0.00241145	0.00225437	0	0.000877316	0	0.00363134	0.00440638	0.00309725	0	0.00060292	0	0.0325257	0.0345835	0.0293129	0.00101098	0.000610396	0.000670342	0.00103954	0.00144063	0.00228745	0.000635591	0.000586756	0.000863006	0.000817071	0.00158347	0	0	0	0.0019105	0.000774594	0.00395343	0.000728194	0.00105687	0.000995417	0.00125344	0	0	0.000634237	0.00144089	0	0	0.000506926	0.000995565	0.00120857
272	19	0	0	0	0.000557137	0	0.00047727	0	0	0	0	0	0	0	0	0	0.0287728	0.0297083	0.0287701	0	0	0	0	0.000915356	0	0.000582927	0	0	0	0.00083634	0	0	0	0	0	0	0.000632672	0	0	0	0	0	0	0.00121892	0.00116147	0.000586023	0	0	0
272	20	0	0	0	0	0	0	0	0	0	0.000640075	0	0	0.000558226	0	0.000658588	0.0240815	0.0231572	0.0211705	0	0	0	0.000533482	0	0	0	0.00048866	0	0	0	0	0	0	0	0	0.000426401	0.000847986	0	0	0	0	0	0	0	0	0.000814719	0	0	0.000565376
272	21	0	0	0	0	0	0	0	0	0	0	0	0	0	0	0	0.0201722	0.0216337	0.019361	0	0	0	0	0	0	0	0	0	0	0	0	0	0	0	0	0	0	0	0	0	0	0	0	0	0	0	0	0	0
272	22	0	0	0	0	0	0	0	0	0	0	0	0	0	0	0	0.012528	0.0132063	0.00835793	0	0	0	0	0	0	0	0	0	0	0	0	0	0	0	0	0	0	0	0	0	0	0	0	0	0	0	0	0	0
272	23	0	0	0	0	0	0	0	0	0	0	0	0	0	0	0	0.0114832	0.0130533	0.00793274	0	0	0	0	0	0	0	0	0	0	0	0	0	0	0	0	0	0	0	0	0	0	0	0	0	0	0	0	0	0
272	24	0	0	0	0	0	0	0	0	0	0	0	0.000535495	0	0	0	0.00312985	0.00524201	0.00243722	0	0	0	0	0	0.000472558	0	0	0	0	0	0.00110685	0	0	0	0	0	0	0	0	0	0	0.000511945	0	0	0	0	0.000373569	0.000498656	0
272	25	0	0	0	0	0	0	0	0	0	0	0	0	0	0	0	0.00170895	0.0056919	0.00515739	0	0	0	0	0	0	0	0	0	0	0	0	0	0	0	0	0.000605517	0	0	0	0	0	0	0	0	0	0	0	0	0
272	26	0	0	0	0	0	0	0	0	0	0	0	0	0	0	0	0.00370495	0.00248094	0.00233591	0	0	0	0	0.000630207	0.000730919	0	0	0	0	0	0	0	0	0	0	0	0	0	0	0	0	0	0.000619035	0	0	0	0	0	0
272	27	0	0	0	0	0.000531111	0.00249717	0	0.00132475	0.00137771	0	0.00220342	0	0	0.000457817	0	0.00230684	0.00263176	0.000661309	0	0	0	0	0	0.000693539	0	0.000543806	0.000620792	0.0011563	0	0	0	0	0.000485351	0	0.00118603	0	0	0.00195626	0	0	0	0	0	0.000825976	0.000683203	0.00118533	0.000753375	0.0010108
272	28	0	0	0	0	0	0	0	0	0	0	0	0	0	0	0	0	0.000427611	0	0	0	0	0	0	0	0	0	0	0	0	0	0	0	0	0	0	0	0	0	0	0	0	0	0	0	0	0.000638797	0	0
272	29	0	0	0	0	0	0	0.000547256	0	0	0	0	0	0	0	0.000470684	0	0.000355655	0	0	0	0	0	0	0	0.000519269	0	0.000414827	0	0	0	0	0	0	0	0	0	0	0	0.000841339	0	0	0	0	0	0	0	0	0
272	30	0	0	0	0	0	0	0	0	0	0	0	0	0	0	0	0	0	0	0	0	0	0	0	0	0	0	0	0	0	0	0	0	0	0	0	0	0	0	0	0	0	0	0	0	0	0	0	0
272	31	0	0	0	0	0	0	0	0	0	0	0	0	0.000536949	0	0	0	0	0	0	0	0	0	0	0	0	0	0	0	0	0	0	0	0	0	0	0	0	0	0	0	0	0	0	0	0	0	0	0
272	32	0	0	0	0	0	0	0	0	0	0	0	0	0	0	0	0	0	0	0	0	0	0	0	0	0	0	0	0	0	0	0	0	0	0	0	0	0	0	0	0	0	0	0	0	0	0	0	0
272	33	0	0	0	0	0	0	0	0	0	0	0	0	0	0	0	0	0	0	0	0	0	0	0	0	0	0	0	0	0	0	0	0	0	0	0	0	0	0	0	0	0	0	0	0	0	0	0	0
272	34	0	0	0	0	0	0	0	0	0	0	0	0	0	0	0	0	0	0	0	0	0	0	0	0	0	0	0	0	0	0	0	0	0	0	0	0	0	0	0	0	0	0	0	0	0	0	0	0
272	35	0	0	0	0	0	0	0	0	0	0	0	0	0	0	0	0	0	0	0	0	0	0	0	0	0	0	0	0	0	0	0	0	0	0	0	0	0	0	0	0	0	0	0	0	0	0	0	0
272	36	0	0	0	0	0	0	0	0	0	0	0	0	0	0	0	0	0	0	0	0	0	0	0	0	0	0	0	0	0	0	0	0	0	0	0	0	0	0	0	0	0	0	0	0	0	0	0	0
272	37	0	0	0	0	0	0	0	0	0	0	0	0	0	0	0	0	0	0	0	0	0	0	0	0	0	0	0	0	0	0	0	0	0	0	0	0	0	0	0	0	0	0	0	0	0	0	0	0
272	38	0	0	0	0	0	0	0	0	0	0	0	0	0	0	0	0	0	0	0	0	0	0	0	0	0	0	0	0	0	0	0	0	0	0	0	0	0	0	0	0	0	0	0	0	0	0	0	0
272	39	0	0	0	0	0	0	0	0	0	0	0	0	0	0	0	0	0	0	0	0	0	0	0	0	0	0	0	0	0	0	0	0	0	0	0	0	0	0	0	0	0	0	0	0	0	0	0	0
272	40	0	0	0	0	0	0	0	0	0	0	0	0	0	0	0	0	0	0	0	0	0	0	0	0	0	0	0	0	0	0	0	0	0	0	0	0	0	0	0	0	0	0	0	0	0	0	0	0
278	0	0.455665	0.515467	0.488528	0.489454	0.483829	0.470736	0.555543	0.573878	0.578087	0.476293	0.4288	0.460487	0.531499	0.519151	0.511308	0.0522081	0.0548268	0.0472842	0.190507	0.191391	0.221732	0.443618	0.415824	0.453271	0.355705	0.398051	0.39814	0.567515	0.526805	0.498639	0.420087	0.370266	0.398875	0.479958	0.451845	0.483202	0.492641	0.505025	0.509625	0.440339	0.42428	0.398484	0.474304	0.450846	0.459521	0.527115	0.495946	0.521529
278	1	0.175467	0.209445	0.19396	0.21292	0.210138	0.213677	0.238678	0.234947	0.250975	0.181867	0.191792	0.202895	0.232329	0.221853	0.223748	0.0234065	0.0192278	0.022404	0.0942323	0.0852223	0.0912089	0.202352	0.190497	0.204172	0.154045	0.182992	0.177249	0.2292	0.215462	0.222014	0.172067	0.158371	0.163938	0.208961	0.201356	0.237497	0.22884	0.232089	0.226146	0.191083	0.185291	0.170522	0.209377	0.208048	0.205849	0.237202	0.229867	0.234492
278	2	0.13818	0.0392968	0.0667494	0.0465737	0	0	0	0	0	0	0	0	0	0.0135865	0.0149917	0.0118788	0.0397719	0.0493857	0.198967	0.151219	0.133668	0.0192072	0.0380283	0.0252543	0.064419	0.0470307	0.0232366	0	0.0705638	0.0954406	0	0.0480246	0.0233002	0.0139627	0.0208333	0	0	0	0.0273327	0.0464577	0.015593	0	0.0451382	0	0.0242018	0	0	0.0313238
278	3	0.022339	0.00352578	0.0130534	0	0.0113734	0.0145535	0.0310543	0.0276016	0	0.0162958	0.0112549	0.0135256	0.0202146	0.0075501	0.0125871	0.0476683	0.074151	0.0520126	0.0431776	0.0378766	0.0537818	0.00825981	0.0225889	0.00567309	0.016329	0.00944609	0.0095716	0.0116483	0.0180496	0	0.0243226	0.0276242	0.0284328	0.0128611	0	0	0.0145975	0.0247963	0.0210589	0	0	0.062106	0.0102727	0.0211794	0.015419	0	0.0227767	0.00924361
278	4	0.10199	0.0219053	0.10738	0.0488909	0.0594536	0.0770714	0.0745867	0.0452624	0.0700285	0.0809531	0.112293	0.0724625	0.0345051	0.0702161	0.0691288	0.0441373	0.0465129	0.0493857	0.205094	0.192252	0.176442	0.101176	0.10129	0.0738069	0.132039	0.0645603	0.102215	0.0837128	0.0352239	0.0525689	0.0834547	0.0960492	0.0941346	0.0685654	0.042806	0.0831787	0.053237	0.0393622	0.0664902	0.0399906	0.0563497	0.0840047	0.0833237	0.0627304	0.0385417	0.0437911	0.0692749	0.0443103
278	5	0.0307957	0.0587609	0.0276893	0.00737609	0.0221129	0.0173882	0.00983343	0.0110445	0.00519203	0.0176653	0.0225555	0.0192168	0.0178787	0.013283	0.0171117	0.0279957	0.0393225	0.0328362	0.0889809	0.1033	0.0915235	0.0315146	0.0643283	0.0553552	0.0165606	0.0233124	0.0178717	0.0111171	0.00878413	0.00834113	0.0136183	0.00908054	0.0202415	0.0209994	0.0215881	0.0279083	0.0278577	0.0222221	0.00937956	0.0240229	0.0153707	0.0136588	0.0139953	0.0161013	0.0166102	0.0257342	0.0212583	0.0189478
278	6	0.048095	0.094832	0.0590104	0.056253	0.066629	0.0599957	0.0368555	0.0495399	0.0437301	0.0698637	0.0526684	0.066385	0.0712691	0.0560235	0.0511308	0.0635577	0.0586467	0.0661979	0.0907314	0.156097	0.13933	0.0875561	0.0835201	0.0990777	0.0820241	0.0808073	0.0757998	0.0490702	0.0522523	0.0472702	0.100333	0.0839514	0.0877526	0.079993	0.0644866	0.0788009	0.0580045	0.0646135	0.0453885	0.0694846	0.0782267	0.0850816	0.0662316	0.0676946	0.0639378	0.0628484	0.0574667	0.0501922
278	7	0.00740881	0.0217767	0.0176364	0.0105746	0.0111008	0.0111518	0.00362303	0.00875987	0.00858012	0.0121512	0.0143361	0.0114846	0.00480887	0.00852113	0.0114044	0.03077	0.0307839	0.0307347	0.0510546	0.0309899	0.0443464	0.0173029	0.0256382	0.0271482	0.0224736	0.0289718	0.0187566	0.00438343	0.0152074	0.0153079	0.0286538	0.0236547	0.0247964	0.00927548	0.0246213	0.016443	0.0156997	0.0184637	0.0149825	0.0188468	0.0268559	0.0240808	0.00993449	0.0170402	0.0201132	0.0185555	0.0169429	0.0237723
278	8	0	0	0	0	0	0	0.00733741	0	0	0	0	0	0	0	0	0.0499382	0.0368508	0.0420304	0.0014846	0.00303946	0.0172469	0	0	0	0	0	0	0	0	0	0	0.000911965	0	0	0	0.0045379	0	0	0	0	0	0	0	0	0	0	0	0
278	9	0	0.0030833	0	0	0	0	0	0	0	0	0	0	0	0	0	0.0517037	0.0586467	0.0496484	0.00109403	0.00922464	0.00390514	0	0	0.00124894	0	0	0	0	0	0	0	0	0	0.00164733	0	0	0	0	0	0	0	0	0	0	0	0	0	0
278	10	0	0	0	0	0	0	0	0	0	0	0	0	0	0	0	0.0640621	0.0361767	0.0430811	0.00385828	0.0023587	0.00140007	0	0	0	0	0	0	0	0	0	0	0	0	0	0	0	0	0	0	0	0	0	0	0	0	0	0	0
278	11	0	0	0	0	0	0	0	0	0	0	0	0	0	0	0	0.0539736	0.0523551	0.0598933	0	0	0	0	0	0	0	0	0	0	0	0	0	0	0	0	0	0	0	0	0	0	0	0	0	0	0	0	0	0
278	12	0	0	0	0	0	0	0	0.00191501	0	0	0	0	0.00148885	0	0	0.0524603	0.060669	0.0528007	0.00141357	0	0	0	0	0.00106171	0	0	0	0	0	0	0	0	0	0	0	0	0	0	0	0	0	0	0.0015662	0	0	0	0	0
278	13	0	0	0	0	0	0	0	0	0	0	0	0	0	0	0	0.046155	0.0411201	0.0344124	0	0	0	0	0	0	0	0	0	0	0	0	0	0	0	0	0	0	0	0	0	0	0	0	0	0	0	0	0	0
278	14	0	0	0	0	0	0	0	0.00164252	0	0	0	0	0	0	0	0.00907492	0.0213941	0.0126639	0.00120777	0	0	0	0	0	0	0	0	0	0	0	0	0	0	0	0	0	0	0	0	0	0	0	0	0	0	0	0	0
278	15	0	0	0	0.00153784	0	0	0	0	0.011705	0	0	0	0	0.0028008	0.00641932	0.0592701	0.0566244	0.0522753	0	0	0.00601543	0	0	0	0.0019078	0.00165517	0.00238263	0	0	0	0	0	0	0	0	0	0	0	0	0	0	0	0	0.00701646	0	0	0	0
278	16	0	0	0	0	0	0.00263341	0	0	0	0	0.00133047	0.00384766	0	0	0	0.0248496	0.0189594	0.0336243	0	0	0	0	0	0	0	0.00301585	0	0	0	0	0	0	0	0	0	0	0	0	0	0	0	0.00305889	0	0	0	0	0	0
278	17	0	0.00776195	0.0103592	0.0746536	0.0779047	0.0706103	0.0222962	0.0318263	0.00930227	0.0853889	0.0939087	0.0743325	0.0563711	0.0360495	0.0544031	0.0453984	0.0615678	0.041505	0.00549356	0.0113317	0	0.0420269	0.0224066	0.0122877	0.0928273	0.0799522	0.115997	0.0206639	0.0121863	0.0246471	0.076422	0.0960492	0.0893481	0.0471117	0.0807179	0.0191013	0.0552234	0.0508738	0.0367934	0.0941274	0.121981	0.0893896	0.0204181	0.0753667	0.0847306	0.0297869	0.0436904	0.0318051
278	18	0.0168201	0.014403	0.00571791	0.0414065	0.0455761	0.0549192	0.0189534	0.0135827	0.0224002	0.0514197	0.0635996	0.055165	0.0243356	0.0455658	0.0249208	0.0269868	0.0296604	0.0383527	0.0106024	0.0177465	0.0110397	0.0400813	0.0267229	0.0271881	0.0456134	0.0701185	0.0524473	0.0207166	0.0355747	0.0260774	0.0759532	0.0722202	0.0618257	0.0412914	0.0754537	0.0458037	0.0488668	0.0330403	0.0369136	0.0739284	0.0649679	0.065337	0.0521291	0.0627304	0.0639378	0.0506842	0.0341366	0.0276093
278	19	0.00323913	0.00337829	0.00153085	0.00454481	0.00739764	0.0072637	0	0	0	0.0018879	0.00574083	0.011954	0.00144402	0.00137178	0.00117068	0.0585134	0.0503328	0.0506992	0.00853964	0.00481521	0.00442491	0.00690548	0.00431638	0.00879848	0.0131602	0.00887758	0.00315058	0.0019728	0.00186301	0	0.0050889	0.0137963	0.00489133	0.00664676	0.0124789	0	0.00111684	0.00371384	0.0040686	0.00172028	0.00981207	0.00296734	0.00835779	0.00973845	0.00573533	0.00225604	0.00247404	0.0055326
278	20	0	0.00314123	0.00652754	0.0058144	0.00297478	0	0	0	0	0.00449553	0	0.00684821	0.00385612	0.00402777	0.00167588	0.022051	0.0124198	0.0153648	0.00169456	0.00218133	0.0039352	0	0.00251096	0.00455815	0.00189015	0	0.000989409	0	0.00635416	0.00607257	0	0	0.00129679	0.0087263	0.0027324	0.00352668	0.00391631	0.00238683	0.00182034	0	0	0	0.00156619	0	0	0.00116442	0.0051037	0.00124251
278	21	0	0.00164405	0	0	0.00151053	0	0	0	0	0	0	0	0	0	0	0.0335443	0.0260652	0.0288959	0.00186699	0	0	0	0.000917305	0	0	0	0	0	0.00167412	0.00146194	0	0	0	0	0	0	0	0.00124331	0	0	0	0	0.00150783	0.00150784	0.00140293	0	0	0
278	22	0	0	0.00185737	0	0	0	0	0	0	0.00171897	0	0	0	0	0	0.023007	0.020066	0.0291586	0	0.000953466	0	0	0	0	0	0.00120898	0.00118353	0	0	0	0	0	0	0	0.00108081	0	0	0.00107571	0	0	0	0	0	0	0	0	0	0
278	23	0	0	0	0	0	0	0	0	0	0	0	0	0	0	0	0.0231628	0.00630133	0.0254127	0	0	0	0	0	0	0	0	0	0	0	0	0	0	0	0	0	0	0	0	0	0	0	0	0	0	0	0	0	0
278	24	0	0	0	0	0	0	0	0	0	0	0	0	0	0	0	0.0119121	0.0125652	0.00654366	0	0	0	0	0	0	0	0	0	0	0	0	0	0	0	0	0	0	0	0	0	0	0	0	0	0	0	0	0	0
278	25	0	0	0	0	0	0	0	0	0	0	0	0	0	0	0	0.0141953	0.0164708	0.0105142	0	0	0	0	0	0	0	0	0	0	0	0	0	0	0	0	0	0	0	0	0	0	0	0	0	0	0	0	0	0
278	26	0	0	0	0	0	0	0	0	0	0	0	0.00139571	0	0	0	0.00944879	0.00780462	0.00652025	0	0	0	0	0	0.00109849	0	0	0	0	0	0.00215885	0	0	0	0	0	0	0	0.00109481	0	0	0.0012722	0	0	0	0	0.000862238	0.00106306	0
278	27	0	0	0	0	0	0	0	0	0	0	0	0	0	0	0	0.00900475	0.00282617	0.0108368	0	0	0	0	0	0	0	0	0	0	0	0	0	0	0.0011672	0	0	0	0	0	0	0	0	0	0	0	0	0	0	0
278	28	0	0	0	0	0	0	0	0	0	0	0	0	0	0	0	0.00594474	0.00365912	0.00456535	0	0	0	0	0.00141097	0	0	0	0	0	0	0	0	0	0	0	0	0	0	0	0	0	0	0.00130942	0	0	0	0	0	0
278	29	0	0.00157872	0	0	0	0	0	0	0	0	0.00171996	0	0	0	0	0.00372068	0.00315093	0.000960071	0	0	0	0	0	0	0	0	0	0	0	0	0	0	0	0	0	0	0	0	0	0	0	0	0	0	0	0	0	0
278	30	0	0	0	0	0	0	0	0	0	0	0	0	0	0	0	0	0	0	0	0	0	0	0	0	0	0	0	0	0	0	0	0	0	0	0	0	0	0	0	0	0	0	0	0	0	0	0	0
278	31	0	0	0	0	0	0	0.00123981	0	0	0	0	0	0	0	0	0	0	0	0	0	0	0	0	0	0.00100589	0	0.00100964	0	0	0	0	0	0	0	0	0	0	0	0	0	0	0	0.0018774	0	0	0	0	0
278	32	0	0	0	0	0	0	0	0	0	0	0	0	0	0	0	0	0	0	0	0	0	0	0	0	0	0	0	0	0	0	0	0	0	0	0	0	0	0	0	0	0	0	0	0	0	0	0	0
278	33	0	0	0	0	0	0	0	0	0	0	0	0	0	0	0	0	0	0	0	0	0	0	0	0	0	0	0	0	0	0	0	0	0	0	0	0	0	0	0	0	0	0	0	0	0	0	0	0
278	34	0	0	0	0	0	0	0	0	0	0	0	0	0	0	0	0	0	0	0	0	0	0	0	0	0	0	0	0	0	0	0	0	0	0	0	0	0	0	0	0	0	0	0	0	0	0	0	0
278	35	0	0	0	0	0	0	0	0	0	0	0	0	0	0	0	0	0	0	0	0	0	0	0	0	0	0	0	0	0	0	0	0	0	0	0	0	0	0	0	0	0	0	0	0	0	0	0	0
278	36	0	0	0	0	0	0	0	0	0	0	0	0	0	0	0	0	0	0	0	0	0	0	0	0	0	0	0	0	0	0	0	0	0	0	0	0	0	0	0	0	0	0	0	0	0	0	0	0
278	37	0	0	0	0	0	0	0	0	0	0	0	0	0	0	0	0	0	0	0	0	0	0	0	0	0	0	0	0	0	0	0	0	0	0	0	0	0	0	0	0	0	0	0	0	0	0	0	0
278	38	0	0	0	0	0	0	0	0	0	0	0	0	0	0	0	0	0	0	0	0	0	0	0	0	0	0	0	0	0	0	0	0	0	0	0	0	0	0	0	0	0	0	0	0	0	0	0	0
278	39	0	0	0	0	0	0	0	0	0	0	0	0	0	0	0	0	0.00106988	0	0	0	0	0	0	0	0	0	0	0	0	0	0	0	0	0	0	0	0	0	0	0	0	0	0	0	0	0	0	0
278	40	0	0	0	0	0	0	0	0	0	0	0	0	0	0	0	0	0	0	0	0	0	0	0	0	0	0	0	0	0	0	0	0	0	0	0	0	0	0	0	0	0	0	0	0	0	0	0	0
290	0	0.369905	0.452133	0.338352	0.52997	0.484085	0.469696	0.426038	0.516844	0.47353	0.392026	0.450505	0.415234	0.451671	0.478856	0.469349	0.330714	0.338882	0.326468	0.311096	0.342929	0.322709	0.420027	0.359618	0.408441	0.493351	0.438205	0.546072	0.357824	0.412096	0.403976	0.519594	0.486037	0.488689	0.478247	0.340728	0.446118	0.494788	0.513469	0.535461	0.442053	0.516325	0.459724	0.391846	0.570633	0.465215	0.576093	0.483788	0.420552
[truncated: 10,348 more rows]
[truncated: 18 more columns]
